# Supplementary material for: PCR primers for 30 novel gene regions in the nuclear genomes of Lepidoptera
Source: Zookeys. 2016 Jun 8;(596):129–41. doi: 10.3897/zookeys.596.8399 (PMC4926658; doi:10.3897/zookeys.596.8399)
Supplement: Supplementary material 1 — Table S1 [file zookeys-596-129-s001.xlsx]

## Sheet: db_table_20160412.xls
Table S1. Details of the success of sequencing of the new gene regions. GenBank accession number indicates successful sequencing, dash indicates unsuccessful amplification.
Code	Family	Genus	Species	Total count	AFG3A	AFG3B	ANK13C	ARGK	CA-ATPASE	CA2	CHITINASE	CULLIN5	CYCY	DDX23	EXP1	FCF1	GLYP	KRR1	LEUZIP	MK6	MMP41	MPP2	NC	NEX9	POLII	PROSUP	PSB	SARAH	SSU72	TIF3CB	TIF6	UDPG6DH	VPS4	WD40
MM00058	Micropterigidae	Micropterix	aureatella	11	-	-	-	KX051064	KX051087	-	-	KX051146	-	KX051187	-	KX051225	-	-	-	KX050719	-	-	-	KX050795	-	KX050837	KX050861	-	KX050900	-	-	KX050954	-	-
MM00867	Nepticulidae	Ectoedemia	occultella	18	KX051016	-	KX051048	KX051071	KX051094	-	-	KX051153	KX051172	KX051194	KX051213	KX051231	-	-	-	KX050725	KX050744	KX050765	-	-	-	KX050844	KX050868	-	KX050907	KX050925	KX050940	-	-	KX050995
MM00943	Tischeriidae	Tischeria	ekebladella	18	KX051018	-	KX051049	KX051073	KX051096	KX051115	-	KX051155	KX051174	KX051196	KX051214	-	KX050682	-	KX050708	-	KX050746	-	-	-	KX050824	KX050846	KX050870	-	KX050908	-	KX050941	-	-	KX050997
MM02175	Psychidae	Taleporia	tubulosa	22	KX051020	-	KX051051	KX051075	KX051098	KX051117	-	-	KX051176	KX051198	-	KX051233	-	-	-	KX050727	KX050748	KX050768	KX050784	KX050804	KX050826	KX050848	KX050872	KX050889	KX050910	-	KX050943	KX050963	KX050978	KX050999
MM00030	Gracillariidae	Gracillaria	syringella	26	KX051006	-	KX051038	KX051059	KX051082	KX051106	KX051122	KX051142	KX051163	KX051182	-	KX051220	-	KX050688	KX050703	KX050714	KX050734	KX050755	KX050775	KX050790	KX050812	KX050833	KX050856	-	KX050895	KX050917	KX050930	KX050949	KX050969	KX050985
MM00306	Yponomeutidae	Yponomeuta	evonymellus	27	KX051012	KX051031	KX051045	KX051067	KX051090	KX051112	KX051129	KX051149	-	KX051190	KX051210	KX051228	-	-	KX050707	KX050722	KX050740	KX050761	KX050779	KX050798	KX050819	KX050840	KX050864	KX050884	KX050903	KX050921	KX050936	KX050957	KX050974	KX050991
MM00510	Tortricidae	Tortrix	viridana	22	KX051015	KX051033	KX051047	KX051070	KX051093	-	KX051132	KX051152	KX051171	KX051193	-	-	-	KX050695	-	-	KX050743	KX050764	-	KX050801	KX050822	KX050843	KX050867	KX050887	KX050906	KX050924	KX050939	KX050960	-	KX050994
MM00014	Schreckensteiniidae	Schreckensteinia	festaliella	26	KX051003	-	KX051036	KX051056	KX051080	KX051103	KX051121	KX051139	KX051161	KX051179	KX051203	KX051218	KX050672	KX050686	KX050702	KX050711	KX050731	KX050752	KX050773	-	KX050809	-	KX050853	KX050876	KX050892	KX050915	KX050928	KX050946	-	KX050982
MM02524	Epermeniidae	Epermenia	illigerella	24	KX051021	-	KX051052	KX051076	KX051099	KX051118	KX051135	KX051157	KX051177	KX051199	-	KX051234	-	KX050698	-	KX050728	-	KX050769	KX050785	KX050805	KX050827	KX050849	KX050873	KX050890	KX050911	KX050926	KX050944	-	KX050979	KX051000
MM03096	Pterophoridae	Stenoptilia	veronicae	22	KX051023	-	KX051054	KX051078	KX051101	KX051120	KX051137	KX051159	-	KX051201	KX051216	-	-	KX050700	-	KX050729	KX050750	KX050771	KX050787	KX050807	KX050829	KX050851	KX050875	-	KX050913	KX050927	-	KX050965	KX050981	-
MM00913	Alucitidae	Alucita	hexadactyla	19	KX051017	-	-	KX051072	KX051095	-	KX051133	KX051154	KX051173	KX051195	-	-	-	KX050696	-	KX050726	KX050745	KX050766	KX050782	KX050802	KX050823	KX050845	KX050869	-	-	-	-	KX050961	KX050977	KX050996
MM03941	Choreutidae	Choreutis	pariana	21	KX051024	KX051035	KX051055	KX051079	KX051102	-	KX051138	KX051160	-	KX051202	KX051217	-	KX050685	KX050701	KX050710	KX050730	KX050751	KX050772	-	KX050808	KX050830	KX050852	-	-	KX050914	-	-	KX050966	-	KX051002
MM00021	Urodidae	Wockia	asperipunctella	17	KX051004	-	-	KX051057	-	KX051104	-	KX051140	-	KX051180	-	-	KX050673	-	-	KX050712	KX050732	KX050753	-	KX050788	KX050810	KX050831	KX050854	-	KX050893	-	-	KX050947	KX050967	KX050983
MM00116	Cossidae	Cossus	cossus	28	KX051010	KX051029	KX051043	KX051065	KX051088	KX051110	KX051127	KX051147	KX051168	KX051188	KX051208	KX051226	KX050678	-	KX050705	KX050720	KX050738	KX050759	KX050777	KX050796	KX050817	KX050838	KX050862	KX050882	KX050901	-	KX050934	KX050955	KX050972	KX050989
MM00125	Sesiidae	Synanthedon	scoliaeformis	29	KX051011	KX051030	KX051044	KX051066	KX051089	KX051111	KX051128	KX051148	KX051169	KX051189	KX051209	KX051227	KX050679	-	KX050706	KX050721	KX050739	KX050760	KX050778	KX050797	KX050818	KX050839	KX050863	KX050883	KX050902	KX050920	KX050935	KX050956	KX050973	KX050990
MM00312	Zygaenidae	Adscita	statices	26	KX051013	-	-	KX051068	KX051091	KX051113	KX051130	KX051150	-	KX051191	KX051211	KX051229	KX050680	KX050693	-	KX050723	KX050741	KX050762	KX050780	KX050799	KX050820	KX050841	KX050865	KX050885	KX050904	KX050922	KX050937	KX050958	KX050975	KX050992
MM00034	Hesperiidae	Pyrgus	malvae	24	KX051008	KX051027	KX051040	KX051061	KX051084	-	KX051124	KX051144	KX051165	KX051184	KX051205	KX051222	KX050676	KX050690	-	KX050716	KX050736	-	-	KX050792	KX050814	KX050835	KX050858	KX050879	KX050897	-	-	KX050951	KX050970	KX050987
MM00042	Elachistidae	Ethmia	pusiella	25	-	-	KX051041	KX051062	KX051085	KX051108	KX051125	-	KX051166	KX051185	KX051206	KX051223	KX050677	KX050691	KX050704	KX050717	KX050737	KX050757	-	KX050793	KX050815	-	KX050859	KX050880	KX050898	KX050919	KX050932	KX050952	KX050971	KX050988
MM00051	Pyralidae	Pyralis	farinalis	24	KX051009	KX051028	KX051042	KX051063	KX051086	KX051109	KX051126	KX051145	KX051167	KX051186	KX051207	KX051224	-	KX050692	-	KX050718	-	KX050758	KX050776	KX050794	KX050816	KX050836	KX050860	KX050881	KX050899	-	KX050933	KX050953	-	-
MM00027	Drepanidae	Thyatira	batis	28	KX051005	KX051025	KX051037	KX051058	KX051081	KX051105	-	KX051141	KX051162	KX051181	KX051204	KX051219	KX050674	KX050687	-	KX050713	KX050733	KX050754	KX050774	KX050789	KX050811	KX050832	KX050855	KX050877	KX050894	KX050916	KX050929	KX050948	KX050968	KX050984
MM00032	Geometridae	Cyclophora	punctaria	26	KX051007	KX051026	KX051039	KX051060	KX051083	KX051107	KX051123	KX051143	KX051164	KX051183	-	KX051221	KX050675	KX050689	-	KX050715	KX050735	KX050756	-	KX050791	KX050813	KX050834	KX050857	KX050878	KX050896	KX050918	KX050931	KX050950	-	KX050986
MM00394	Endromidae	Endromis	versicolora	29	KX051014	KX051032	KX051046	KX051069	KX051092	KX051114	KX051131	KX051151	KX051170	KX051192	KX051212	KX051230	KX050681	KX050694	-	KX050724	KX050742	KX050763	KX050781	KX050800	KX050821	KX050842	KX050866	KX050886	KX050905	KX050923	KX050938	KX050959	KX050976	KX050993
MM01170	Noctuidae	Apamea	crenata	27	KX051019	KX051034	KX051050	KX051074	KX051097	KX051116	KX051134	KX051156	KX051175	KX051197	KX051215	KX051232	KX050683	KX050697	KX050709	-	KX050747	KX050767	KX050783	KX050803	KX050825	KX050847	KX050871	KX050888	KX050909	-	KX050942	KX050962	-	KX050998
MM02696	Lasiocampidae	Poecilocampa	populi	24	KX051022	-	KX051053	KX051077	KX051100	KX051119	KX051136	KX051158	KX051178	KX051200	-	-	KX050684	KX050699	-	-	KX050749	KX050770	KX050786	KX050806	KX050828	KX050850	KX050874	KX050891	KX050912	-	KX050945	KX050964	KX050980	KX051001
					22	11	20	24	23	18	18	22	18	24	15	17	14	16	9	20	21	21	15	21	22	22	23	16	23	13	18	21	15	21
