# Supplementary material for: PCR primers for 30 novel gene regions in the nuclear genomes of Lepidoptera
Source: Zookeys. 2016 Jun 8;(596):129–41. doi: 10.3897/zookeys.596.8399 (PMC4926658; doi:10.3897/zookeys.596.8399)
Supplement: Supplementary material 2 — Sequences used for designing primers [file zookeys-596-129-s002.zip]

Archive with 105 entries (98 files):
- Gene_regions/
- Gene_regions/.DS_Store
- __MACOSX/
- __MACOSX/Gene_regions/
- __MACOSX/Gene_regions/._.DS_Store
- Gene_regions/Failed/
- Gene_regions/Failed/ADH.fst
- __MACOSX/Gene_regions/Failed/
- __MACOSX/Gene_regions/Failed/._ADH.fst
- Gene_regions/Failed/ADPGK.fst
- __MACOSX/Gene_regions/Failed/._ADPGK.fst
- Gene_regions/Failed/AK3.fst
- __MACOSX/Gene_regions/Failed/._AK3.fst
- Gene_regions/Failed/ALG2.fst
- __MACOSX/Gene_regions/Failed/._ALG2.fst
- Gene_regions/Failed/CDK5.fst
- __MACOSX/Gene_regions/Failed/._CDK5.fst
- Gene_regions/Failed/Chap6a.fst
- __MACOSX/Gene_regions/Failed/._Chap6a.fst
- Gene_regions/Failed/CycH.fst
- __MACOSX/Gene_regions/Failed/._CycH.fst
- Gene_regions/Failed/DDX10.fst
- __MACOSX/Gene_regions/Failed/._DDX10.fst
- Gene_regions/Failed/E2C.fst
- __MACOSX/Gene_regions/Failed/._E2C.fst
- Gene_regions/Failed/HBS1.fst
- __MACOSX/Gene_regions/Failed/._HBS1.fst
- Gene_regions/Failed/NEDD8.fst
- __MACOSX/Gene_regions/Failed/._NEDD8.fst
- Gene_regions/Failed/nuc58.fst
- __MACOSX/Gene_regions/Failed/._nuc58.fst
- Gene_regions/Failed/P26S4.fst
- __MACOSX/Gene_regions/Failed/._P26S4.fst
- Gene_regions/Failed/SF38A.fst
- __MACOSX/Gene_regions/Failed/._SF38A.fst
- Gene_regions/Failed/SucCL_1st_exon.fst
- __MACOSX/Gene_regions/Failed/._SucCL_1st_exon.fst
- Gene_regions/Failed/TBP.fst
- __MACOSX/Gene_regions/Failed/._TBP.fst
- Gene_regions/Failed/TIF3B.fst
- __MACOSX/Gene_regions/Failed/._TIF3B.fst
- Gene_regions/Failed/TPPC11.fst
- __MACOSX/Gene_regions/Failed/._TPPC11.fst
- Gene_regions/Successful/
- Gene_regions/Successful/AFG3a.fst
- __MACOSX/Gene_regions/Successful/
- __MACOSX/Gene_regions/Successful/._AFG3a.fst
- Gene_regions/Successful/AFG3b.fst
- __MACOSX/Gene_regions/Successful/._AFG3b.fst
- Gene_regions/Successful/ANK13C.fst
- __MACOSX/Gene_regions/Successful/._ANK13C.fst
- Gene_regions/Successful/ArgKin.fst
- __MACOSX/Gene_regions/Successful/._ArgKin.fst
- Gene_regions/Successful/Ca-ATPase.fst
- __MACOSX/Gene_regions/Successful/._Ca-ATPase.fst
- Gene_regions/Successful/Ca2.fst
- __MACOSX/Gene_regions/Successful/._Ca2.fst
- Gene_regions/Successful/chitinase.fst
- __MACOSX/Gene_regions/Successful/._chitinase.fst
- Gene_regions/Successful/Cullin5.fst
- __MACOSX/Gene_regions/Successful/._Cullin5.fst
- Gene_regions/Successful/CycY.fst
- __MACOSX/Gene_regions/Successful/._CycY.fst
- Gene_regions/Successful/DDX23.fst
- __MACOSX/Gene_regions/Successful/._DDX23.fst
- Gene_regions/Successful/Exp1.fst
- __MACOSX/Gene_regions/Successful/._Exp1.fst
- Gene_regions/Successful/FCF1.fst
- __MACOSX/Gene_regions/Successful/._FCF1.fst
- Gene_regions/Successful/GLYP.fst
- __MACOSX/Gene_regions/Successful/._GLYP.fst
- Gene_regions/Successful/KRR1.fst
- __MACOSX/Gene_regions/Successful/._KRR1.fst
- Gene_regions/Successful/LeuZip.fst
- __MACOSX/Gene_regions/Successful/._LeuZip.fst
- Gene_regions/Successful/MK6.fst
- __MACOSX/Gene_regions/Successful/._MK6.fst
- Gene_regions/Successful/MMP41.fst
- __MACOSX/Gene_regions/Successful/._MMP41.fst
- Gene_regions/Successful/MPP2.fst
- __MACOSX/Gene_regions/Successful/._MPP2.fst
- Gene_regions/Successful/NC.fst
- __MACOSX/Gene_regions/Successful/._NC.fst
- Gene_regions/Successful/Nex9.fst
- __MACOSX/Gene_regions/Successful/._Nex9.fst
- Gene_regions/Successful/PolII.fst
- __MACOSX/Gene_regions/Successful/._PolII.fst
- Gene_regions/Successful/ProSup.fst
- __MACOSX/Gene_regions/Successful/._ProSup.fst
- Gene_regions/Successful/PSb.fst
- __MACOSX/Gene_regions/Successful/._PSb.fst
- Gene_regions/Successful/SARAH.fst
- __MACOSX/Gene_regions/Successful/._SARAH.fst
- Gene_regions/Successful/Ssu72.fst
- __MACOSX/Gene_regions/Successful/._Ssu72.fst
- Gene_regions/Successful/TIF3Cb.fst
- __MACOSX/Gene_regions/Successful/._TIF3Cb.fst
- Gene_regions/Successful/TIF6.fst
- __MACOSX/Gene_regions/Successful/._TIF6.fst
- Gene_regions/Successful/UDPG6DH.fst
- __MACOSX/Gene_regions/Successful/._UDPG6DH.fst
- Gene_regions/Successful/VPS4.fst
- __MACOSX/Gene_regions/Successful/._VPS4.fst
- Gene_regions/Successful/WD40.fst
- __MACOSX/Gene_regions/Successful/._WD40.fst
