# Supplementary material for: PCR primers for 30 novel gene regions in the nuclear genomes of Lepidoptera
Source: Zookeys. 2016 Jun 8;(596):129–41. doi: 10.3897/zookeys.596.8399 (PMC4926658; doi:10.3897/zookeys.596.8399)
Supplement: Supplementary material 2 — Sequences used for designing primers [file zookeys-596-129-s002.zip › Gene_regions/Failed/ADH.fst]

>bmor_ADH-Plutella
ATGTCTACAGCCGGTAAAGTGATCAAGTGCCGTGCGGCCGTCGCCTGGGCGGCCGGCAAGCCGTTGTCGATCGAGGAGATCGAGGTGGACCCGCCCAAGGCCGGCGAGGTGCGCGTGAAGATCGTGGCGACGGGGGTGTGCCACACGGACTCGTACACGCTGTCGGGGCAGGACCCCGAGGGCGTGTTCCCCGTGGTGCTGGGCCACGAGGGCGGCGGCGTCGTGGAGAGCGTCGGCGCCGGCGTCACCACTGTCAAACCCGGCGACCACGTCGTCCCCCTCTACGTGCCTCAGTGCAAGGAGTGCAAGTTCTGCCTCAACCCAAAAACCAACCTCTGCCAGAAAGTCCGCATCACCCAGGGTCAAGGCGTGATGCCCGACGGCACCAAGCGCTTCCACTGCAAGGGGCAGGACTTGTTCCACTTCATGGGATGCTCCACCTTCTCAGAGTACACAGTTGTGGCTGAAATTTCAATCTGCAAAGTGGCTGATGCGGCAGCCTTAGACAAGGTCTGCCTGCTGGGCTGTGGAGTGCCGACTGGATATGGAGCTGCTTTGAACACTGCTAAGGTGGAGCCCGGCTCAAACTGTGCCATTTTTGGTCTCGGAGCAGTTGGTCTTGCTGTAGCACTTGGTTGCAAAGCAGCTGGAGCCAAGCGCATCATCGGTGTGGACATCAACCCAGCCAAGTATGAAGTGGCCAAGAAATTTGGTGTGAATGAGTTTGTCAACCCCAAGGACCATGAGAAGCCCATCCAGCAGGTCCTGGTGGACCTGACTGATGGGGGCCTGGACTACACCTTTGAGTGCATTGGTAATGTGAACACCATGAGGGCTGCCCTGGAGGCGTGTCACAAGGGCTGGGGA
>bmor_ADH-Manduca
ATGTCGAAAGCTGGTCAAGTAATCGAGTGCCTCGCGGCGGTCGCGTGGGAAGCCGGCAAGCCGCTGTCAATCGAAACGGTCGAAGTGGACCCACCGAGAGCCGGAGAAGTGCGAATTCAGATTACCCACACTGGAGTGTGCCACACCGATGCCTACACTCTCTCTGGAAGCGACCCGGAAGGTGTGTTCCCCGTCATTTTGGGGCACGAAGGCGGTGGTATTGTGGAGAGCGTCGGCGAGGGCGTCACCAGCGTGAAGCCCGGCGACCACGTCGTGCCGCTGTATGTGCCACAATGCAAATCGTGTAAGTTCTGCTTGAATCCCAAAACTAACCTGTGCCAGAAAGTGCGCATCACCCAAGGACAGGGTGTTATGCCCGATGGCACTCGCCGTTTCCGATGCAAGGGGAAGGAGCTGTACCACTTCATGGGATGTTCAACATTCAGCCAGTATACAGTAGTTCTAGAAATTTCTCTTTGCAAAGTAGCTGATAATGCCCCGTTGGATAAGGTCTGTCTGCTTGGCTGTGGAGTCCCAACAGGGTATGGTGCTGCACTGAATACGGCAAGTGTCGAGCCAGGCTCAAATTGCGCAATATTTGGTCTTGGGGCTGTTGGACTTGCTGTAGCCTTGGGTTGCAAAGCAGCTGGAGCCAAACGTATCATTGGTGTGGACATCAATCCTGATAAGTTCGAGGTTGCAAaGAAATTTGGAGTCAATGAGTTTGTCAACCCAAAGGACTATGACAAACCGATACAACAAGTGTTGGTTGATCTTACTGATGGAGGTTTGGACTATACATTTGAGTGCATTGGTAATGTAAACACAATGAGAGCAGCTCTAGAGGCTTGCCACAAAGGGTGGGGT
>bmor_ADH-Bombyx
ATGTCAACAGTCGGTAAAGTGATTAAGTGCTTGGCCGCAGTCGCGTGGGAAGCAGGCAAGCCGCTGTCCATCGAGGAGATTGAAGTGGACCCGCCAAAAGCCGGTGAAGTGCGCGTTAAGATCACGGCCACCGGAGTCTGCCATACTGACGCGTATACACTCTCCGGAAAAGATCCTGAGGGAGTGTTTCCTGTAGTACTGGGACATGAAGGCGGCGGAATCGTGGAGAGTGTCGGTGAGGGAGTCACTTCAGTCAAGCCCGGGGACCACGTAGTACCTCTGTACGTCCCACAGTGCAACACATGTAAATTCTGCTTGAATCCGAAAACTAATTTGTGCCAGAAGGTTCGTTCTACTCAAGGTCAAGGTGTGATGCCAGATGGCACTAGGCGATTCCGCTGTAAAGGACAGGAACTCTACCATTTCATGGGTTGTTCAACATTCAGTCAGTACACAGTTGTTCTAGAAATTTCTCTCTGTAAAGTTGCAGAGGCTGCTCCATTAG?TAAAGTTTGTTTGCTGGGATGCGGTGTACCTACAGGTTATGGAGCCGCCTTGAATACTGCCAAAGTTGAACCAGGATCAAATTGCGCTATTTTTGGTCTTGGTGCTGTTGGTTTAGCTGTTGCTCTTGGATGCAAAGCGGCAGGTGCCAATCGCATTATTGGTGTTGACATCAACCCTGACAAGTTTGAGGTAGCTAAGAAATTTGGAGTCAATGAATTTGTCAACCCTAAGGATTATGATAAACCAATTCAACAAGTACTGGTGGATTTGACTGATGGTGGTCTAGAATACACTTTTGAATGTATTGGAAATGTAGGCACCATGAGAGCTGCACTAGAAGCTTGCCATAAGGGATGGGGT
>bmor_ADH-Danaus
ATGTCTACTGCTGGAAAAGTTATTAAATGTAAAGCAGCTGTAGCTTGGGAAGCTGGAAAGCCATTATCTATTGAAGAAATCGAAGTTGATCCACCAAAAGCTGGAGAAGTACGGGTAAAAATTCTTGCTACCGGTGTCTGTCACACAGATGCATATACTTTGTCCGGAAAAGATCCAGAAGGAGTCTTTCCAGTCATTTTAGGGCATGAAGGCGGTGGTGTAGTCGAAAGTGTTGGCGAGGGAGTGACGTCCGTGAAGCCCGGCGATCATGTGTTACCTCTGTACGTCCCGCAGTGCAAAACATGCAAATTCTGTCAAAACCCTAAAACCAACCTTTGTCAGAAAGTGAGAATCACGCAGGGACAGGGTGTCATGCCTGATGGCACGAAGAGATTCCGATGCAAAGGTCAAGAGCTGTTCCACTTCATGGGGTGCTCAACGTTCAGTGAATATACTGTAGTTCTAGAAATTTCGTTGTGCAAGATAGCTGACGCCGCGCCTCTTGATAAGGTATGTCTATTGGGATGTGGTGTGACAACCGGCTATGGAGCCGCTCTCAATACAGCAAAGGTGGAACCGGGTTCGAACTGCGCTATATTCGGTCTCGGAGCTGTCGGCCTGGCCGTAGCTCTCGGTTGTAAAGCAGCGGGGGCAAATCGCATCATAGGAGTCGACATTAACCCTGACAAATATGAGATTGCCAAAAAATTTGGCGTCAATGAATTCGTCAATCCCAAGGACTACGACAAACCTATCCAGCAGGTACTTGTTGACTTGACAGATGGAGGATTGGAGTATACATTTGAGTGCATAGGTAATGTTAATACTATGCGTGCTGCCCTGGAGGCATGCCATAAGGGTTGGGGT
>bmor_ADH-Heliconius
ATGGCAACAGCCGGTAAAGTGATTAAGTGTAAAGCAGCAGTGGCCTGGGAGGCCGGCAAGCCTCTCTCCATCGAAGAAATCGAGGTGGACCCTCCAAAAGCTGGAGAAGTACGTGTAAAGATATTTGCTACTGGTGTATGTCATACTGATGCCTATACTCTATCAGGAAAGGACCCTGAGGGTGTGTTCCCAGTTGTATTAGGTCACGAGGGCGGCGGTGTAGTCGAGAGTGTGGGAGAAGGAGTCACTTCCGTAAAACCAGGTGACGTTGTTCTCCCTCTATACGTTCCTCAGTGCAGAGAATGCAAATTTTGCTTAAACCCAAAAACTAACCTATGTCAGAAAGTCCGCGTCACGCAAGGCCAGGGTGTGATGCCCGACGGCACCAAACGATTCCGATGCAAGGGAAAAGAATTATACCACTTTATGGGTTGTTCCACATTCAGTGAATACACTGTTGTTCTAGAAATTTCCCTTTGCAAAATTAATGAGAAGGCACCCATCGACAAAGTATGCTTGCTTGGTTGCGGTGTTACTACTGGATATGGAGCTGCTTTAAACACCGCTAAGGTTGAAGAAGGATCCAACTGTGCTATATTTGGTTTAGGTGCTGTAGGTCTAGCTGTCGCTTTAGGATGCAAAGTAGCTGGTGCTAAGCGTATTATTGGAGTAGACATAAACCCAGACAAGTTTGAAGTTGCAAAGAAATTTGGTGTCAATGAGTTTGTCAATCCTAAGGATTATGACAAGCCTATTCAACAAGTATTAGTGGACTTGACTGATGGTGGTTTGGATTATACATTTGAATGTATTGGCAATGTTAACACCATGCGGGCTGCGTTAGAAGCCTGTCATAAGGGTTGGGGT
>bmor_ADH-Melitaea
ATGTCAACTGCCGGTAAAGTGATTAAGTGCAAGGCCGCAGTAGCCTGGGAGGCTGGAAAACCTCTTTCAATTGAGGAGATCGAAGTAGACCCGCCCAAAGCTGGAGAAGTACGTGTAAAAATTCTAGCAACCGGCGTCTGTCACACCGACGCGTACACTTTATCTGGAAAAGACCCAGAAGGCGTGTTCCCCGTAATTTTGGGTCACGAAGGTGGTGGTATCGTTGAAAGTGTCGGGGAAGGCGTTACGACTGTGAAACCAGGTGACCATGTCTTACCGTTGTACGTGCCCCAGTGCAAAACTTGCAAATTTTGTCTCAACCCAAAAACTAACCTATGTCAGAAAGTACGAGTCACCCAAGGTCAGGGTGTCATGCCCGACGGCACGAAAAGATTCCACTGCCAAGGAAAAGACTTATTCCACTTCATGGGATGTTCGACATTCAGTCAATACACGGTTGTTCTAGAAATTTCGTTGTGCAAAATTAACGATGTCGCTCCGTTGGACAAAGTCTGCCTTCTCGGTTGCGGTGTTACTACAGGATATGGTGCTGCCTTAAACACAGCTAAAGTCGAAGCTGGTTCAAATTGTGCAATCTTCGGTCTTGGTGCCGTTGGTTTGGCTGTTGCCCTGGGATGTAAAGTAGCTGGAGCTAAACGTATTATTGGAGTAGACATCAACCCTGATAAATTTGAAGTTGCTAAGAAGTTTGGTGTCAATGAGTTTGTTAACCCAAAAGATTATGACAAACCTATTCAGCAAGTACTCGTTGACCTGACTGATGGTGGTTTAGACTACACATTCGAATGTATAGGTAATGTAAACACCATGCGGGCCGCTTTGGAAGCCTGTCATAAGGGTTGGGGT
>bmor_ADH-Chilo
ATGAGTACAGTTGGAAAAGTGATAAAATGTTTAGCAGCCGTTGCCTGGGAAGCCGGCAAGCCATTATCAATTGAAGAGATCGAAGTGGACCCACCCAAAGCCGGCGAAGTCCGCGTACAGATCACTGCTACCGGCGTATGTCACACAGACGCATATACTTTGTCCGGTAAAGACCCTGAAGGAGTATTTCCAGTAGTTTTGGGCCATGAGGGTGGTGGTGTCGTTGAGAGCGTCGGTGAAGGAGTAACATCCGTGAAACCAGGTGATCACGTCGTTCCACTCTACGTTCCGCAATGTAAAACATGCAAATTCTGTTTGAACTCCAAAACCAATCTATGCCAGAAAGTGAGAGTTACACAAGGACAAGGTGTAATGCCCGATGGTACTAAGCGATTCCGTTGTAAAGGTAAAGAATTATACCATTTCATGGGATGTTCAACCTTCAGTCAGTACACAGTAGTTTTAGAAATTTCTATTTGCAAAGTGAATGAAGCCGCTCCATTGGACAAAGTCTGTCTATTGGGTTGTGGAATCCCTACTGGTTATGGGGCAGCTCTGAATACAGCTAAGGTGGAACCTGGTTCCAATTGTGCAATCTTTGGTCTTGGAGCAGTCGGTCTGGCAGTAGCTCTTGGATGTAGAGCAGCTGGTGCAAAACGTGTCATAGGAGTGGATATTAATCCTGCTAAGTTCGAGGTAGCCAAAAAGTTTGGTGTCACCGAGTTTGTCAACCCTAAGGATTATGACAAACCCATTCAAGAAGTATTGGTGGGTTTGACAGATGGAGGATTAGACTACACATTTGAATGCATTGGTAATGTGAACACCATGCGATCTGCTCTGGAAGCTTGTCATAAGGGTTGGGGA
>bmor_ADH-Spodoptera
ATGTCTACAGCCGGCAAAGTTATCAAGTGTCAAGCGGCCGTGGCATGGGAGGCCGGCAAGCCTCTATCCATTGAGGAGATAGAAGTAGATCCGCCTAAAGCCGGCGAAGTTCGTGTCAAGATCACCGCCACTGGAGTTTGCCATACCGACGCATATACGCTTTCCGGCAAGGACCCCGAAGGCGTTTTCCCTGTCGTGCTGGGCCATGAAGGCGGTGGTATCGTCGAGAGTGTCGGCGAAGGTGTTACCTCCGTGAAGCCCGGAGATCACGTCGTGCCCCTGTACGTACCACAATGCAAAACCTGTAAGTTCTGCTTGAACCCTAAGACTAACCTATGCCAGAAGGTGCGCGTGACACAGGGCCAGGGTGTCATGCCCGACGGCACTCGTCGCTTCCGCTGCAAAGGACAAGAACTGTATCACTTCATGGGATGCTCCACATTCAGTGAATATACTGTTGTTCTAGAAATTTCTCTGTGCAAAGTCAATGAGGCAGCAGCTTTAGACAAAGTATGCTTGCTGGGCTGCGGAGTCCCCACTGGTTATGGAGCTGCCCTGAACACAGCTAAAGTAGAAGCTGGATCAAACTGTGCCATCTTTGGTCTGGGAGCTGTGGGTCTGGCTGTAGCCCTAGGATGTAAGGCTGCAGGTGCCAAGCGCATCATTGGGGTAGACATTAACCCTGACAAGTTTGAAGTTGCTAAAAAGTTCGGAGTGAATGAATTTGTGAATCCCAAAGATCATGACAAACCCATCCAACAGGTCCTGGTTGACTTAACTGATGGAGGTTTAGATTATACTTTTGAATGCATTGGCAATGTGAACACCATGCGTGCTGCCCTGGAAGCATGTCACAAGGGTTGGGGA
