# Supplementary material for: PCR primers for 30 novel gene regions in the nuclear genomes of Lepidoptera
Source: Zookeys. 2016 Jun 8;(596):129–41. doi: 10.3897/zookeys.596.8399 (PMC4926658; doi:10.3897/zookeys.596.8399)
Supplement: Supplementary material 2 — Sequences used for designing primers [file zookeys-596-129-s002.zip › Gene_regions/Failed/ADPGK.fst]

>bmor_ADPGK-Manduca
GATCTCAGAGCAGAAAGACTTGATATGGTTAAAGAACAAATTCTTTCCCAACCTTTAAACACACTTGCACATTTTGAAATGGCCAGCTATGTTGACTTAGAATTACTGAAACACTTAACCACTAAAGTCTTACCTTTTGTTGACTCTGTGGGCATGAATGAACAAGAACTGACAAATTTGTACAGTGTTTTAGAATATGGTGAAGTAAGTGTTGTTGCCGACTCAAATCCCAGAGTGGCAACTGCTTTGGATCAAATGCGTAAAACATTTCATCTTATAAAGAAACAGAACAAAAAGTATGATAGCAACCGCAGACTCACTAGAATCCATGTCCACACATTAGCATATCAAGCTATAATGACTGTGAAGGATTCAAAATGGAAGAGAACAGAAGCAGCAGCAGCTAAGGCATCATTGACTGCACACAGATATGTGTGTAATACAAAAGAAATATCGCTAGAGAAAGCTAAATTATTGCTTGACGATAGTTTCTCTACAACTACAGACAATGATAACAACAGCAGGGTGTTCTTTGAGCCAACAAAGCCTGTAGCATGTTGGGAGGAGGAAGTAGATGGTGACAAGGTCGATATTTGTGTAGCTCCTGTTCTTATTTGCACTGAAGCTCAGCTCACCGCTGGTGCTGGTGACAACATTTCTGCGGCAGGCCTGGTCTTGCAAGTGGAAAAA
>bmor_ADPGK-Bombyx
GATCTCAGAGCTGAAAGATTAGATCTAGTCAAAGAACAAATACTTTCACAACCTTTGAAAACACTAGCACATTTTGAAATGGCCAGTTATGTTGATTTAGAATTGCTCAAACATTTAACTACAAAAGTCCTACCGTACGTAGATTCTGTGGGCATGAATGAACAAGAGCTCACAAATCTTTACAGTGTTCTGGAATTTGGAGAAGTCAGTGTTGTTGCAGATTCAAATCCAAGAATAGCAACAGCCCTTGATCAAATGAGAAAGACTTTCAATCTTATTAGACAACAGAACAGAAAATACACTAGTAATAGAAAACTGACACGTATTCATGTCCACACTTTGGCTTACCAAGCGATATTAACAGTAAAAGATTCAAGTTGGCAGAGAACTAAAGCAGCTGCGGCCAAAGCGTCTTTGACAGCTCACCGATATGTATGCAACAGTCAGAATATAGCCCTTGAGAAAGTGAAATTATTACTCGATGACAGTTTCTCAACCACCACCGACAATGATAATACCAGCAGGGTCTTCTTTGAGCCTACAAAACCAGTAGCTTGTTGGGAAGAGATACTGAATGGTGATAGTGTTGAGATATGTATTGCTCCAGTTCTTATCTGCACAGAGGCTCAATTGACAGCAGGTGCTGGAGATAACATCTCTGCTGCCGGTTTAGTGTTACAAGTGGAAAAA
>bmor_ADPGK-Danaus
GATTTAAGACTAGAAAGACTGAATTTAGTTAAGGAGCAAATTTTATCACAGCCATTGGATACTTTAACTCATTTTGAGATGGCAAGTTACGTTGACCTGGAGCTGCTTTTACACCTCACAACTAAAGTTTTGCCGTTTGTTGACTCCGTTGGTATGAATGAACAGGAGCTGTCAAACCTCTGTAGTGTGCTAGAATATGGAAAGGTTATTGTTGTTGCCGACTCAAATCCAAGGGTAGCGACAGCATTAGATCAAATGCGTAAAATATTCCATTTAACAAGAAAACTGAACAAAGAACATGGAAGTAAAAGAAAATTAACTAGAATACATGTACATACTCTGGCTTATCAAGCAATATTGACCATCAAAAGCTCTAACTGGAAGCGGACAAAAGCAGCGGCAGCTAAGGCTTCACTAATAGCCCACAGATATGTGTGTAATGACCAGAATATTGACCTAGAAAAAAGTAAACTGTTGCTTGATGACAGTTTTTCAACAACAACCCATAATAACAAC---AGCAGAGTGTTCTTTGAGCCGACACAGCCAGTGTCATGTTGGGAAGAACTTCTTGACAGTGAGCGAGTTGATATTTGTGTGGCCCCTGTACTTATCTGCACTGAAGCACAACTCACCGCTGGCGCAGGAGACAATATATCAGCTGCCGGACTCGTCTTGCAAGTTGAGAAA
>bmor_ADPGK-Heliconius
GATCTAAGAGCAGAAAGACTAGAATTAGTTAAACAACAAATATTGTCACAACCACTACACACATTGGCTCACTTTGAAATGGCAAGCTATGTAGATCTAGAACTACTTCTACATTTGACAACTAAAGTATTACCTTATGTAGACTCAGTTGGTATGAATGAACAGGAACTATCAAATCTAAACAGTATTTTGGAATTCGGTAAGGTTATGGTGGTTGCTGATTCTAATCCAAGAATTGCTACTGCACTGGATCAAATGCGTAAAACCTTCCAACTTATAAGGCAGAAAAATAAAGAAGTAGGAAGCTTAAGAAGATTAACACGAATCCATGTGCACACGCTAGCATACCAAGCCATTTTAACAGTCAAAGATTCAAGTTGGAGACGAACCAAAGCAGCCGCAGCAAAAGCCTCACTAACTGCGCACAGATACGTCTGTAACAGTCCAGATATATCTTTGGACAAATGTAAACTTTTGTTAGATGATAGTTTCTCAACTACCACAGACGATAACAACAATAGCCGGGTTTATTTCAAATCTACTGAACCTGTGGCCTGCTGGGATGAGGTGCTAGATAACAATGAAGTTAATATTTGTGTCGCCCCTGTCCTCATATGTACTGAAGCTCAGTTGACTGCAGGGGCCGGAGATAACATATCTGCAGCTGGCTTAGTGCTACAAGTTGAGCAA
>bmor_ADPGK-Melitaea
GATTTGAGAGCTGAACGGTTGGACCTAGTAAAACAACAAATTTTAACACAACCTATTAATACTTTGGCTCACTTTGAAATGGCTAGCTATGTAGACTTAGAATTACTTTTACACTTAACAACAAAAGTAATACCATTTGTAGACTCAATTGGTATGAATGAACAGGAATTATCTAACCTCAATAGTGTCTTAGAATATGGTAAAGTAATGGTTGTTGCCGATTCAAATCCAAGAATAGCTACAGCTTTAGACCAAATGCGGAAAACATTCGAAATAATCAGACAGAAGAATATACAATTTGGAAGCAAGAGAAAATTGACGAGAATTCATGTACACACTCTGGCGTATCAAGCTATACTAACAGTGAAAGATTCAAATTGGAAAAGAACAAAGGCAGCAGCTGCTAAAGCCTCTTTAACAGCGCATAGATATGTTTGTAATACTCAAAATATAGCTTTGGACAAAAGCAAACTCTTGCTAGATGATAGCTTTTCAACGACAACTGATAACAATAAT---AGTCGGGTATTTTTTGAAGCAACAAGACCAGTTGCTTGTTGGGATGAGGTATTAGACAATTATGAAGTAGATATTTGTGTGGCTCCCGTTCTTATTTGCACTGAAGCTCAACTGACAGCGGGTGCTGGTGATAACATATCAGCTGCGGGATTAGTATTACAGGTGGAA
>bmor_ADPGK-Spodoptera
GACTTGAGAGCTGAAAGACTGGATCTAGTCAAGAAACAAATTTTGTCACAACCACTGTCTACACTGACCCACTTCGAGATGGCCAGTTATGTCGACTTGGAGCTCCTGAAACATCTCACTACCAAAATACTACCATTTGTAGACTCAGTGGGTATGAATGAGCAAGAATTAACAAATCTATACAGTGTACTAGAATATGGAGAAGTCAGTGTTGTTGCCGATTCCAACCCAAGAGTAGCAACAGCATTAGACCAAATGCGTAAAACATTTTTGTTGATAAGACGCCAGAATGAACTGTATCAGAGTAAAAGAAAGCTAACCCGCATCCATGTGCATACTTTAGCATACCAAGCTATAATGACAGTTAAAAACTCAAATTGGAAGCGAACAGAGGCTGCAGCTGCTAAAGCATCGTTGACTGCACACAGATATGTCTGCAACAGTCAAGATATTGCGTTGGATAAATGTAAACTGTTACTGGATGACAGTTTCTCCACAACCACAGACAATGACAACACAAGTAGGGTGTTCTTTGAACCTACTAAACCAGTCTCATGTTGGGACGAGGAAATAAACGGGGAGAATGTTGACATTTGTGTGGCTCCTGTACTTATCTGCACTGAGGCACAGCTCACCGCTGGTGCTGGTGACAATATCTCTGCTGCAGGCCTGGTACTTCAAGTAGAAAAA
