# Supplementary material for: PCR primers for 30 novel gene regions in the nuclear genomes of Lepidoptera
Source: Zookeys. 2016 Jun 8;(596):129–41. doi: 10.3897/zookeys.596.8399 (PMC4926658; doi:10.3897/zookeys.596.8399)
Supplement: Supplementary material 2 — Sequences used for designing primers [file zookeys-596-129-s002.zip › Gene_regions/Failed/AK3.fst]

>BGIBMGA007523-TA-Plutella
ATGAGTGTAAGAAGTAAATTATTAAAAACATTGATTTTGGGAGCTCCGGCTTCAGGAAAAGGTACAATATCCTCGAGAATTGTGAAGAAATACAATGTAGAGCATATTTCCAGTGGAGACAAACTCCGTGATCACATTCAGAAACAAACTGAGCTGGGAAAAGAAGCCAAAAAATACATAAATGAAGGAAAATTAGTACCAGATGAAATTATGATTAAGTTCATGATTGCTGAAATGTCAAAGGTCAGTGGGnnnAAACCATGGTTACTAGACGGTTTTCCCAGAACTGTGGAACAGGCAATGGCCTTGTGGAAAGTGCAGCCCGTAGATGTGGTGTTAAATCTGAATGTTCCCTTTGATGTTATAATTGACCGTGTGAAAAGCCGCTGGGTCCATCTACCATCGGGCAGAGTTTACAATATTGGCTTCAACACACCAAAAGTTGAGGGCAAGGATGACGAGACCGGAGAAGCTTTGACCCAAAGACCCGATGATAAGCCAGAGGCTGTGAAGAAGAGGTTGGAGATCTATGACAGTATCACAAGACCTGTCATACAATTTTACAAGGAGAAAGGCATATTGAAAGAGTTTGAAGGCCGGACATCAGATGAAATATGGCCAAAAGTTACTAAATATTTGGATACTGTTTTC
>BGIBMGA007523-TA-Manduca
ATGACTGTGAAGTCGAAGTTTCTTAAAGCTTTAATTCTTGGTGCTCCAGCATCAGGAAAAGGCACCATATCATCACGTATTGTAAAAAGATACAATGTAGAACACATATCAAGTGGAGACAAACTCAGAGACCACATACAAAAGCAGACGGACTTGGGAAAGGAAGTAAAAGCATATTTGGACGAAGGTAAACTTGTGCCAGATAATGTAATGATAAAGTTTATGATTACGGAGTTAGATAAGGTTCCTAATnnnAAGCCTTGGTTATTGGACGGTTTCCCAAGAACAGTGGGGCAAGCACAAGCCCTGTGGAAGGTTCAGCCAGTTGATGTGGTTTTGAACCTTGCTGTACCTTTTGATGTAATCATAGACCGAGTGAAAAACAGATGGGTGCATTTACCATCGGGAAGGGTGTATAACATTGGTTTTAACACACCAAAAGTTGACGGCAAAGATGATATCACAGGAGAAGACTTGGTCCAACGACCAGATGACAAGCCTGAAGCAGTTAAGAAAAGGCTTGAGATCTACGACAGTATAACTCGGCCTGTAATTGATTTTTACAAGGATATCGGCATACTGAAAGAGTTTCCCGGACGCACATCAGATGAAATCTGGCCAAAAGTCACAACTTATTTAGATCCAATATTT
>BGIBMGA007523-TA-Bombyx
ATGTCTGTGAAATCTAAGCTACTGAAAGCATTGATTTTAGGCGCTCCAGCATCCGGAAAAGGAACTATATCGTCTCGTATAGTGAAAAAATACAATATTGAGCATGTGTCTAGTGGAGATAAGCTCAGGGACCACATAGCAAAACAAACAGAACTGGGCAAAGAGGTTAAAGCATACCTTGACGAAGGAAAACTTGTACCTGATGATTTAATGATTGAATTCATGATAAAGGAATTGAAGGAAGTCAACAACnnnAAACCAGGGCTCTTAGATGGATTTCCGAGAACAGTAGAACAAGCTAATGCTCTATGGAAAGTTCAGCCTGTGGATGTGGTACTTAATCTTGTAGTGCCATTTGATGTGATTATAGATCGGGTGAAAAGTAGATGGGTGCATTTACCTTCAGGACGGGTGTACAACATTGGGTTCAACACACCTAAACAAGAAGGTAAGGATGATGTGACAGGAGAACCTCTAGTACAGCGACCTGATGATAAACCCGAAGCCGTAAAGAAGAGGCTAGAAATATACGAAAATATAACCAGACCTGTTATTGAGTTTTACAAGCAAAAGGGTATCCTAAAAGAATTTGAAGGGCGCACATCAGATGAAATATGGCCAAAAGTCACAAAATATTTAGATCCAATTTTT
>BGIBMGA007523-TA-Danaus
nnnnnnnnnAAACCAAAACTATTGAAAACACTGATATTAGGCGCTCCCGCATCAGGGAAAGGTACAATATCATCCCGAATAGTAAAGAAGTACCAGGCTGATCATGTGTCCAGTGGAGATAAATTGAGGGATCACATAGAAAAGAAAACCGAATTAGGGCTGGAGGTTAAGAAATACCTCAATGAAGGCCAACTGGTACCAGATAATGTCATGATCAAGTTTATGATCACCGAATTAAAGAAAGTTGAAGATnnnAAACCTTGGCTTTTAGATGGATTCCCACGGACCATATCACAAGCCGAGGCCCTGTGGAAAGTGCAACCGGTTGATGTAGTGCTGAACCTCAATGTGCCATTTGATGTCATCATAGATAGGGTTAAAAATCGCTGGGTTCATTTGCCTTCAGGGAGGGTGTATAATATAGGTTTTAATACACCAAAGGTCTTGGGGAAAGATGATGTCACCGGTGAAGATCTATTCCAACGGCCCGATGATAAACCGGAGGCAGTAAAAAAAAGACTTGAGATATATGAAAGTGTTACACGACCTGTAATTAATTTTTATAAAGAAAAAGGTATATTGAAAGAATTTGAAGGACGCACATCAGATGAAATCTGGCCTCAAGTGACAGCATATTTGGACCCGATATTT
>BGIBMGA007523-TA-Heliconius
ATGACTGTTAGAGACAAGATATTAAAAACATTGATATTAGGAGCTCCGGCATCAGGTAAAGGCACTATTTCGTCAAGAATAGTTAAAAGGTATAATGTAGAGCATGTGTCGAGCGGAGATAAGTTACGCGATCATATTGAGAAGCAAAGTGAATTAGGAAAAGAAGTAAAACAATATCTTAATGAAGGAAAACTTGTCCCTGATGATGTAATGATTAAATTTATGACAACAGAGTTATTAAAAATTGAAAATnnnAAGCCATGGCTGTTAGACGGATTTCCAAGGACAGTAGCCCAGGCAAATGCTCTGTGGAAAGTACAACCAGTACATATGGTTTTGAATTTAATTGTTCCATTTGAGGTTATAATTGATAGAGTAAAAAGCCGCTGGGTTCATTTGCCTTCAGGGCGAGTGTACAACATAGGTTTTAATACCCCGAAAGTTATGGGAAAAGATGATATTACTGGCGAAGAATTAGTGCAACGTCCAGATGACAAACCAGAAGCTGTCCAAAAAAGGCTTGAGATATATGAAAATGTTACTCGACCTGTGATCAACTTTTACAAGGAAAAGGGTATTTTAAAAGAATTTGAAGGTTGTACCTCAGATGAAATATGGCCCAAAGTAACAACTGTCTTAGATCCTATTTTT
>BGIBMGA007523-TA-Melitaea
ATGACTATTAGAGCTAAGACATTAAAAGCGTTAATATTAGGCGCTCCAGCGTCAGGAAAAGGTACGATCTCATCAAGAATTGTAAAGAAATATAATGTGGAACACGTGTCTAGTGGAGACAAGCTACGCGATCACATTGAAAAACAAACTGATTTGGGAAAGGAGGTGAAAAGCTACCTCAGTGAGGGTAAACTTGTACCTGATGACGTGATAATTAAGTTTATGATTACTGAATTGAAGAAAGTCGAAAATnnnAAACCTTGGCTTCTTGATGGATTTCCTAGAACAGTGGCTCAGGCGGACGCTCTGTGGAAAGTTCAACCGGTTGACGTTGTTTTAAACCTAGTGGTGCCGTTTGATGTTATAATTGATAGAGTGAAAAGTCGATGGGTTCATTTGCCTTCAGGGAGAGTATATAACATAGGATTCAATACTCCCAAAGTATTGGGCAAGGATGATGTAACTGGTGAAGATTTAATTCAGCGTCCTGATGATAAACCAGAAGCTGTGCAAAAAAGATTAGAAATATATGAAAGTGTCACTCGACCGGTAATCAATTATTACAAAGAAAAGGGTATCCTTAAACAATTTGAAGGCAAAACTTCCAATGAGATATGGCCTAAAGTAACAGATTATTTAGACTCTATTTTT
>BGIBMGA007523-TA-Chilo
ATGACTGTGAAGACAAAATTATTAAAGGCTTTGATATTAGGTGCACCTGCTTCAGGAAAGGGCACTATATCGTCACGTATAGTGAAGAAATATAATATAGAACATGTATCTAGCGGAGATAAACTAAGAGATCACATTGAAAAGCAAACTTTATTGGGGAAGGAGGTGAAAAAATACCTGAATGAAGGAAAACTAGTGCCAGATGATGTGATGATAAAATTCATGATTACAGAACTGGGTAGTGTACAAGGTnnnAAGCCATGGTTGTTAGATGGTTTCCCAAGAACAGTTGGACAGGCACAGGCATTGTGGAAAGTACAGCCAGTGGATGGTGGGTTAAATATTGTTGTGCCAATTGAAGGTATAATTGACAGAGTTAAGAATAGGTGGGTGCACTTATCATCGGGTCGGGTGTACAATATAGATTTTAATGCTCCAAAAGTACATGGTAAAGATGATGAGACTGGTGAAGATTTGGTACAACGCCCAGATGACAAACCAGAAGCTGTGCGGAAGCGTCTTGAGATTTATGAAAGTGTCACAAGACCAGTAATTGAATTTTACAAAAAGAGAGGCATTCTCAAGGAGTTTAAGGGGCGAACTTCGGATGAAATATGGCCAAAAGTAACAGCTTACTTAGATCCCATATTA
>BGIBMGA007523-TA-Spodoptera
GTAACTATGAGTGGTAAATTGTTAAAAACTCTAATCCTTGGCGCACCCGCTTCAGGCAAGGGGACCATATCGTCTCGGATAGTGAAGAAATATGCTGTGGCACACGTGTCCAGTGGGGACAAGCTGAGGGACCACATTGAGAAACAAACTGATCTAGGTAAAGAAGTCAAAAAGTATTTGAATGAAGGGAAACTTGTACCTGATGATGTGATGATAAAATTCATGATCACAGAATTAAAAAAAGTTGAAGATnnnAAACCATGGCTACTGGATGGATTCCCGAGGACTGTGGGACAGGCTGATGCTTTGTGGAAGGTACAACCTGTTGATGTAGTAGTTAACTTAGTAGTGCCTTTTGAGGTAATCATAGACAGAGTGAAGAATCGCTGGGTGCACTTGCCTTCAGGCCGAGTGTATAACATTGGCTTCAACACTCCTAAAGTGGAAGGTAAGGATGATGAGACAGGTGAGGACTTGGTTCAGAGACCTGATGACAAGCCAGAAGCTGTGCGCAAGCGGCTGGAGATCTATGAGAGTGTGACGAGGCCAGTCATAGAGTTCTACAAAGCTAAAGGTATTCTAAAAGAGTTTGAAGGTCGCACTTCTGATGAGATTTGGCCAAAAGTTACAGCTTATTTAGATCCTATTTTT
