# Supplementary material for: PCR primers for 30 novel gene regions in the nuclear genomes of Lepidoptera
Source: Zookeys. 2016 Jun 8;(596):129–41. doi: 10.3897/zookeys.596.8399 (PMC4926658; doi:10.3897/zookeys.596.8399)
Supplement: Supplementary material 2 — Sequences used for designing primers [file zookeys-596-129-s002.zip › Gene_regions/Failed/ALG2.fst]

>BGIBMGA010200-TA-Plutella
ATGGTGAAAATCATTTTCCTCCACCCAGACTTGGGTATCGGGGGCGCAGAGCGGCTTGTTTTGGACGCCGCATTGGCCTTCAAATCTAGGGGACACGAAGTGGCGTTCTACACCAATCACCACGACCCAACTCACTGCTTCGCCGAGACTAGAGATGGCACGTTCCCGGTGACGGTGGTCGGGGACTGGATCCCGCGGTCCATCTTCGGTCGCTTCCGGGCGGCGTGCGCGTACGCCCGCATGGTGTACGCAGCCGCCTACCTCGCCTGGTCCGTCATCCCCGTCGAGGAGCCCATGCTCATATTCTGCGACCTCATCTCCCTCTGCATCCCCTTCCTTAAACTAGCCAGAGGACACTTCCGAGTGGTATTCTACTGCCACCATCCGGACAAACTGCTGTCACCTGACGGTGGAACACTGAAGAAACTTTACAGAGCACCCTTGAACTGGCTGGAAGAACTAACAACAGCGCAGGCTGACAAAGTTCTAGTCAACAGCAAGTATACAGCACGGGTGTATCAGGATGCATTCCAAAGGATTAAGGACATTCCAGATATTTGCTATCCATCAATAAATACAGAGTTCTTTAACTCAACAACTCCTCCTCCTTTGAAGGAGATAGTGCCTGTTGGTACGGACAAGTTCATATTCCTGTCAATAAACAGGTATGAGAGGAAGAAGAATTTGCAGCTGGCTTTAAGAGCTCTGGAGCATTTGAAGCATTTGCTGAGTGAGTCGGACTGGCACCGCGTGCACCTCATCATGGCCGGCGGGTTCGACCCCATTAACCTGGAGAACATGGAGCATTACATGGAACTGACTGACCTTGCTGCAGAACTAGATATTGAAGATAAAGTCACTTTTATGAAGTCACCAAAAGATGTGGAGAAGGTTTCTCTGTTGTACAACTGCAAGGCCCTGGTGTATACTCCTTCTAATGAGCATTTTGGCATTGTGCCACTGGAAGCTATGTATTACAGCAAGCCTGTGATAGCCGTCAACAGTGGCGGTCCTACTGAAACAATAGTTAATGAAGTGACAGGATTCCTCTGTGATCCTAGCAGTGAAGCCTTTGCTAATGCCATGAAGAAGTTAGTTTTAAGCAAAGAATTAGGAGAAAGATTAGGTGAAGCTGGCAGGAAGAGGTTTGAGACTAAATTCTCCTTTGATGCTTTCACGGAGCAGCTAGATGGGATCCTCACCCGTGAACGCCAGTTTATTTCTGAGGCCCGAGCAATAGGCTATGAGAACAAGAAAGCTAAA
>BGIBMGA010200-TA-Manduca
ATGGTGAAAATATTGTTCCTTCACCCAGATTTGGGTATCGGCGGAGCAGAAAGATTGGTTTTAGATGCTGCATTAGCGTTTAAAAAGAAGGGCCATGAAGTCGCATTTTACACTAACCATCACGATCCGACGCATTGTTTTGCCGAGACACGTGATGGCACGTTTCCAGTGACTGTCGTCGGCGACTGGATTCCACGATCTATCTTTGGAAGGTTCAAGGCAGCTTGTGCCTATGTCCGTATGGTTTACGCAGCGGTATACCTCGCCTGGTACATAATCCCGGCAGAAGAGCCTACACTAGTGTTCTGTGACTTGATTTCCCTATGCATACCGTTTATAAAAATGGCtCGAGGACCATTTAGAGTTGTTTTCTATTGTCACCATCCAGATAAGTTGTTGACATCTGAAGGTGGGTTTTTGAAGAAGTTATACAGAGCACCATTGAACTGGCTGGAGGAGCTGACTACTGCAAGGGCAGATAAGGTGTTAGTAAACAGTAAATACACTGCAAGGGTATATCAGGATGCTTTTCAGAGCATAAAAGATGTCCCTGATATATGTTACCCATCTATAAATACTGAATTCTTTAGAACAACAACCCCAATGCCTTTGAAGGAAATAGTTCCTGTCGGTATGGATAAGTTTATATTTCTATCAATTAATAGATATGAGAGGAAGAAGAATTTGCAACTTGCACTCAGGGCTTTTGATCAACTCAGGCATATTTTGGATGAATCCAATTGGAATAAAGTACATTTAATTATGGCAGGTGGTTTCGATCCTATTAATTTGGAAAACATGGAGCATTACATAGAGCTGACAGACTTGGCTGCAGAGTTGGATATTGAAGACAAAGTTACATTTATGAAATCACCAAAAGATGTTGAGAAAGTGTCACTCTTGTACAATTGCAAGGCACTTGTGTACACTCCCTCTAATGAGCATTTTGGTATTGTGCCTTTAGAAGCGATGTACTACAAGAAGCCAGTAATAGCTGTGAACAGTGGGGGACCCACAGAGACCATAGTCCATGATGTAACAGGGTACCTGTGTGACCCAACTAGTGAATCATTTGCAGATGCTATGAGTAAGCTGATTCTCAATCCAGAATTGGGAGATAGGTTAGGAGAAGCGGgACTGAAGAGGTTCGAAACAAAGTTTTCCTTTGATGCATTTACAGAGCAACTGGACGGTATACTGACAAGAGAGAGGCAAATAGTTTCTGAACATAGGGCAATTGAGTATGAGCAGAAAAAGAAGAAA
>BGIBMGA010200-TA-Bombyx
ATGGTGAAAATACTTTTTCTTCATCCAGACTTGGGTATCGGCGGTGCTGAGCGACTTGTAGTCGATGCCGCATTGGCGTTTCAGAAGAAAGGTCACGAAGTTGCTTTCTACACAAACCATCACGATCCAACGCATTGCTTTGCCGAAACACGTGATGGTACATTTCGTGTTACGGTTGTTGGCGATTGGATACCCCGGTCCATTTTGGGAAGATTTAAGGCTGCATGTGCCTATATACGTATGATTTATGCAGCTGCTTATATGGCATGGTACATTATTCCTAATGAAGAACCGCTCTTAATCTTCTGTGATTCTATTTCATTATGTATTCCATTCTTAAAGATGGCTCGAGGACCGTTCAGGGTCATATTTTACTGCCACCATCCAGATAAATTACTTACCTCAGAGGGTGGAATTCTTAAAAAGTTATACAGGGCACCACTTAATTGGCTTGAGGAATTGACAACAGCTAAAGCAGATAAAGTCTTAGTCAACAGTAAATACACAGCTAGGGTATACCAAGATGCTTTCCAAAGTATCAAAGACATTCCTGACATTTGCTATCCATCTATTAACACTCAATATTTTAAGTCTACAATGCCAAAACCACTCAAAGAAATTGTTCCAGTGGGTACTGATAAGTTTATATTCCTATCAATTAATAGGTATGAGAGAAAAAAGAATCTACAATTAGCTCTCAGGGCTTTTAAACATTTGAAACATATTTTAAGTGAAGCAGATTGGAATAGAGTTCATTTAATAATGGCTGGTGGTTTTGATCCAATCAATTTAGAAAACATGGAACATTACATTGAATTGACTGATTTGGCAGCAGAATTAGAAATTGATGATAAGATAACATTCATGAAATCTCCTAAAGATGATGAGAAAATTTCTTTATTGTACAACTGCAAGGCATTGGTGTACACTCCATCAAATGAGCACTTTGGCATAGTTCCATTAGAAGCAATGTATTTCTGTAAACCAGTGATTGCTGTGAATAGTGGGGGTCCAACTGAAACAGTTGTTAATGAAGTAACAGGTTTTTTGTGTGAACCAAACAGCAAATCATTTGCTACAGCAATGAGTAAATTAGTTTCGAATCCTGATCTAATAGAGAGGTTTGGTCAAGCAGGACTTAAAAGATTTGAAACAAATTTTTCCTTTGATGCATTTACAGAACAGTTAGATGGTATTTTAACAAGAGAAAGACAAATAGTCTCTGAGGCTCGAGGCGTTGAATATGAAGAGAGGAAGAAAAAA
>BGIBMGA010200-TA-Heliconius
ATGGTTAAAATACTGTTTTTGCATCCAGACCTCGGCATCGGTGGAGCTGAGCGGTTAGTGTTAGATGCTGCACTAGCCTTCAAAAGCAAAGGCCACGATGTAGCTTTTTACACGAATCATCACGATACATCTCATTGTTTTGCGGAGACCAGAGATGGAACTTTTCCAGTGACAGTCATTGGTGATTGGATCCCGCGTGCTATTTTCGGGCGGTTCAAGGCGGCATGTGCGTACGCTCGTATGGTATTCGCTGCTGCTTATTTAGCATGGTACGTCATTCCAGCTGAAGAGCCCACTTTGATATTTTGTGATCTTATTTCTTTATGCATTCCATTTTTAAAGATGGCACGTGGGCCTTTCCGAGTTATATTTTATTGCCATCATCCAGACAAATTATTGACTACTGAAGGTGGTCTTCTTAAAAAAATATATCGCGCGCCTTTAAATTGGTTGGAAGAGCTAACTACTGCTAAAGCTGACAAAGTTCTTGTGAACAGCAAGTATACAGCTAGAGTTTATCAAGATGCATTTCAGAAAATAAAAGATATTCCTGATATTTGTTATCCTTCAATAAATACTGATTTCTTTAATAAAACAATACCACTAAATCTAAAAGAAGTTGTGCCCGTTGGTACAGACAAGATAATTTTCCTATCAATTAACAGATATGAAAGAAAGAAAAATTTAAAACTAGCATTAAAGGCATTAGAAGCATTAAAACACCTTATTGATGATTCTGATTGGGATAGAATACATTTAATCATGGCTGGTGGTTTTGATCCCATAAATTTAGAGAATATAGAACACTTCATGGAACTTACAGATTTGGCTTCAGAACTAGCTTTAGATGATAAGGTTACATTCATGAAATCTCCCAAAGATGTTGAGAAAGTATCTCTTTTATATAACTGTACTGCATTAATATACACACCATCAAATGAGCATTTTGGAATAGTGCCTCTAGAAGCAATGTATTATAGTAAACCGGTTATAGCAGTCAATAGTGGTGGACCAACGGAGACCATTGTCCATGACGTGACAGGCTTTCTTTGTGAACCTGATAGCCAATCATTTGCCGCTGCGATGAGTGAATTAGTCATAAACCCAGAGTTATGTGAAAGATTAGGAAAGTCTGGGAGAAAGAGATTTGAAACAAAATTTTCTTTTGAAGCTTTTACTAACCAATTGGATGGCATTTTAACAAGGGAACGGCAGATCATTTCCGAGGCCCGCGCCATTGAATATGAGGATAGGAAACGCAAA
>BGIBMGA010200-TA-Chilo
ATGGTGAAAATAATATTTTTACATCCTGACTTGGGAATTGGAGGAGCTGAACGCCTTGTGTTGGATGCCGCATTAGCTTTCAAGAAAAAAGGCCACGAAGTCGCTTTCTATACCAATCATCATGATCCTACTCACTGCTTTGCCGAAACTAGGGATGGAACTTTTCCAGTTTCAGTTGTCGGCGACTGGATACCACGTTCTATACTTGGAAAATTCAAAGCTGCCTGTGCCTATGCTCGTATGGTGTACGCTGCTATTTACATCGCTTGGTATGTGATTCCAGTTGAAGAACCTACCTTGATATTTTGTGATCTCATATCATTGTGCATTCCATTTTTGAAGATGGCTAGAGGACCATTCCGCATAGTGTTTTATTGCCATCACCCTGATAAATTGTTAACTTCTGAAGGTGGATTATTGAAGAAACTATATCGTGCCCCACTCAACTGGTTAGAGGAATTCACTACTGCTAAAGCAGACAAGGTTCTGGTAAATAGTAAATACACAGCTAGAGTTTATCAAGATGCATTCCAGAAAATAGTAGATGTCCCTGATATATGTTATCCCTCAATCAATACTGAATACTTCAGGACAACTTCACCAAAGCCTTTGAAAGAAGTTGTACCAGTTGGTACGGATAAGTATGTTTTTTTGTCAATTAATAGATACGAGAGGAAGAAAAATCTTCAGTTGGCTTTGAGATCATTGGAATATCTAAAACATATTGTTGATGAAGAAGACTGGAATAGAATACATCTGATAATGGCTGGAGGGTTTGACCCAATTAATTTAGAAAATATGGAACATTTTATTGAGCTGACTGACTTAGCTACAGAGTTAGATATTGAAGACAAAGTAACCTTCCTAAAATCTCCAAAAGATGATGAGAAGGTTTCATTATTATACAACTGCAAAGCTCTAATTTATACACCATCAAATGAACATTTTGGAATAGTTCCTTTGGAAGCTATGTATTATAGCAAGCCTGTCGTAGCAGTAAATAGTGGTGGGCCTACAGAAACAATTGTAAATGATGTGACTGGCTTTTTGTGTGAACCAACAAATGAATCATTTGCTAATGCTATGAGAAAGTTAATATTGAGCCAGGATTTATGTGAAAAGTTGGGTAATGCTGGTAGAAAAAGATTTGAAACAAAATTCTCATTTGATGCATTTACTGAGCAATTAGACGGAATACTTACTAGGGAAAGGCAAATCATTTCTGAGGCACGAGCCATAGAGTATGAACAGAAAAAGAAGAAA
>BGIBMGA010200-TA-Spodoptera
ATGGTTAAGATAATATTTCTCCACCCTGATTTGGGTATTGGTGGTGCTGAAAGGCTGGTTATAGACGCGGCGCTTGCTTTCAAGAATAAAGGCCACGATGTAGCCTTTTACACGAATCATCACGATCCTACGCACTGCTTCGCTGAAACACGAGATGGTACGTTTCCTGTATCCGTTGTCGGCGACTGGATACCTCGCTCCATATTCGGAAGATTCAAAGCCGCGTGTGCTTACGTACGCATGGTGTACGCCGCCGTTTACATGGCGTGGTACGTGATACCGGTAGAAGAACCGACCCTCATATTTTGCGACCTCATATCTCTGTGCATTCCATTTTTGAAAATGGCGAGAGGACCATTCCGCGTCGTATTTTATTGCCATCATCCCGATAAACTACTCACTTCTGAAGGAGGTTTATTGAAAAAGGTGTACAGGGCACCATTGAACTGGCTGGAGGAGCTGACGACAGCACAGGCAGACAAAGTCCTAGTCAATAGTAAATATACTGCACGGGTGTACCAGGATGCATTCCACAGAATCAAAGAGATACCTGACATTTGCTATCCATCTATAAATACAGAGTACTTTAAGATGACAACACCAAAGCCTTTAAAAGAGGTTGTTCCTGTAGGGACTGATAAGTTTATATTCTTGTCAATAAATAGATATGAGAGGAAGAAGAATCTGCAATTAGCGATAAGAGCTTTTGAGCATTTGAAGCACATTTTGAATGAGGCAGACTGGAACAGGGTGCATTTAATAATGGCGGGTGGATTTGACCCCATAAACTTGGAGAATATGGAGCATTACATTGAGCTGACTGATTTGGTGGCTGAGTTAGACATAGAGGATAAGATTACATTTATGAAATCTCCCAAAGATGATGAGAAAGTCTCTCTATTATACAACTGTAGAGCTTTGGTGTATACTCCATCTAACGAGCATTTTGGCATTGTGCCTTTAGAGGCTATGTACTTCAAGAAGCCAGTGATTGCTGTGAACAGTGGTGGACCTACGGAGACAATAGTGAATGAAGTGACAGGTTTCTTGTGCCAACCAAACAGTAAAGCCTTTGCCCAAGCCATGAGTAAATTGGTACTTAATCCGGAGTTAGGTGAGAAGCTTGGTGAAGCAGGATTGAAGAGATTTGAGACGAAATTCTCCTTTGATGCTTTCACTGATCAACTAGATGGTATCTTGACTAGAGAGAGGCAGATTGTGTCTGAAGCGAGAGCCATTGAGTATGAGAACCGTAAACGTAAA
