# Supplementary material for: PCR primers for 30 novel gene regions in the nuclear genomes of Lepidoptera
Source: Zookeys. 2016 Jun 8;(596):129–41. doi: 10.3897/zookeys.596.8399 (PMC4926658; doi:10.3897/zookeys.596.8399)
Supplement: Supplementary material 2 — Sequences used for designing primers [file zookeys-596-129-s002.zip › Gene_regions/Failed/CDK5.fst]

>BGIBMGA004018-TA-Plutella
ATGCAGAAATATGAAAAACTGGAGAAAATTGGAGAAGGAACGTATGGTACTGTTTTCAAAGCCAAAAATAAGGAAACTCATGAGATAGTTGCCCTAAAACGTGTGAGGCTAGACGACGACGATGAGGGAGTTCCATCTTCTGCTTTACGAGAGATATGTTTATTAAAAGAACTTAAACATAAGAATATCGTGAGGCTTTACGACGTGCTGCACAGTGAGAAAAAGCTAACTTTAGTGTTTGAGCATTGTGACCAGGATTTGAAGAAATACTTTGATAGTCTGAATGGCGAAATTGACTTGGATGTAGTGAAATCCTTTATGTACCAGCTGCTGCGTGGACTAGCTTTTTGTCACAGTCACAATGTCCTACACAGAGATTTAAAACCTCAGAATTTGTTGATTAACAAAAATGGGGAGCTTAAATTAGCTGATTTCGGTCTGGCTAGAGCTTTTGGTATTCCTGTGAAGTGTTATTCAGCAGAAGTTGTGACTCTGTGGTACAGGCCTCCAGATGTGCTGTTTGGAGCCAAGCTGTATACTACTAGCATTGACATGTGGTCCGCTGGCTGTATCTTTGCAGAGCTGGCTAATTCTGGTCGCCCACTGTTTCCTGGCTCTGATGTAGATGACCAACTAAAGAGGATTTTCAAACTTCTTGGT
>BGIBMGA004018-TA-Manduca
ATGCAGAAATATGAAAAACTTGAGAAGATCGGCGAAGGTACCTATGGTACTGTTTTCAAAGCAAAAAaCAAAGAAACCCATGAAATCGTAGCGCTTAAGCGTGTTAGGTTAGACGATGACGATGAAGGGGTACCATCGTCCGCTTTGCGCGAAATATGTCTACTTAAAGAATTGAAGCACAAGAATATAGTTCGGCTATATGACGTGCTGCACAGCGAAAAGAAACTGACCCTCGTGTTCGAACATTGCGATCAGGATTTGAAGAAATACTTCGACAGTTTGAATGGCGAGATAGATTTAGATGTTGTGAAGTCTTTTATGTACCAGCTGCTGCGAGGATTAGCTTTTTGTCACAGCCATAACGTACTTCATCGAGATTTAAAACCGCAGAACTTACTGATTAATAAAAATGGCGAGCTTAAGTTGGCAGATTTTGGCTTGGCTCGGGCATTCGGCATCCCAGTGAAGTGTTATTCAGCTGAAGTAGTGACCTTGTGGTACCGGCCACCTGATGTTCTTTTTGGCGCTAAATTGTATACTACTAGCATTGATATGTGGTCTGCTGGGTGTATATTTGCAGAACTAGCCAATTCAGGCAGACCTCTATTCCCAGGGTCTGATGTCGAGGATCAGTTAAAGAGGATCTTTAAGCTACTCGGT
>BGIBMGA004018-TA-Bombyx
ATGCAAAAATATGAGAAACTTGAAAAAATCGGTGAAGGAACCTATGGTACGGTATTTAAAGCCAAGAATAAAGAAACACACGAAATCGTAGCGCTCAAACGTGTTAGATTAGACGACGACGATGAAGGAGTACCATCTTCCGCTCTTCGTGAAATATGTCTTCTCAAAGAATTAAAGCATAAAAATATAGTGCGACTTTACGATGTATTGCACAGCGAAAAGAAATTAACCCTAGTGTTTGAACATTGTGATCAAGACTTAAAAAAATACTTCGATAGTTTGAATGGAGAAATAGATCTAGATGTTGTGAAATCATTCATGTATCAATTACTTCGAGGACTAGCTTTTTGTCACAGCCACAACGTTCTCCATAGGGACTTGAAGCCACAGAATCTCTTAATAAACAAGAACGGTGAATTAAAGTTAGCTGATTTTGGTCTGGCCAGAGCTTTTGGCATACCAGTAAAGTGCTATTCCGCTGAAGTTGTAACCTTATGGTACCGGCCTCCTGATGTATTATTTGGTGCTAAGTTGTACACAACAAGCATTGATATGTGGTCTGCTGGATGTATATTTGCAGAACTTGCAAATTCGGGCAGACCGCTATTCCCAGGTTCAGATGTTGATGATCAATTAAAGAGGATTTTTAAGCTTTTAGGT
>BGIBMGA004018-TA-Danaus
ATGCAGAAATATGAAAAACTTGAAAAAATTGGTGAAGGGACATATGGTACAGTCTTTAAAGCTAAAAATAGAGAAACTCATGAAATAGTCGCACTTAAGCGAGTTAGACTGGATGATGACGATGAAGGAGTTCCATCATCAGCATTACGTGAAATATGCCTACTTAAAGAATTAAAGCATAAAAACATTGTTCGTCTGTATGATGTGCTACATAGTGAAAAAAAGTTAACTCTAGTATTCGAACATTGCGACCAGGATTTAAAAAAATATTTCGACAGTCTAAACGACGAAATAGATTTAGACGTAGTCAAATCTTTTATGTATCAACTTCTACGGGGACTTGCTTTTTGCCACAGTCATAATGTGCTTCATCGTGACTTGAAACCTCAAAATTTATTGATAAACAAAAATGGAGAATTGAAATTAGCAGACTTTGGTCTAGCCAGAGCTTTTGGTATTCCTGTAAAGTGTTACTCTGCTGAAGTAGTTACTCTCTGGTACCGACCACCCGATGTATTGTTTGGAGCAAAACTTTATACAACAAGCATTGATATGTGGTCGGCAGGTTGTATTTTTGCAGAATTAGCTAATTCTGGGAGACCACTTTTCCCTGGTTCTGATGTTGATGATCAACTGAAGAGGATTTTTAAATTACTTGGT
>BGIBMGA004018-TA-Heliconius
ATGCAGAAATATGAAAAATTGGAAAAAATCGGAGAAGGAACTTATGGAACTGTTTTCAAAGCAAAAAATAAAGAGACGCATGAAATTGTAGCACTGAAGCGAGTAAGATTAGATGATGATGATGAAGGTGTACCATCTTCAGCATTACGTGAAATTTGCCTTTTAAAAGAACTCAAACATAAAAATATTGTACGTTTATATGACGTATTGCATAGTGAGAAAAAATTAACGTTGGTTTTTGAACACTGTGATCAGGATTTGAAAAAGTATTTTGATAGTCTCAATGGAGAAATAGACCTGGATGTAGTAAAATCATTCATGTATCAGCTTCTTCGGGGCTTAGCTTTCTGCCATAGCCATAATGTTTTACATCGTGATTTGAAACCACAAAATTTATTAATTAATAAAAATGGTGAACTAAAATTAGCTGACTTTGGTCTTGCTAGAGCTTTTGGTATTCCTGTAAAGTGCTATTCTGCGGAAGTTGTCACACTTTGGTACAGGCCACCTGATGTGTTATTTGGAGCGAAGTTGTATACTACAAGTATAGATATGTGGTCTGCAGGTTGTATCTTTGCAGAGTTGGCTAATTCTGGTAGACCTTTGTTCCCTGGTTCTGATGTTGATGATCAACTCAAGAGAATTTTTAAGTTACTGGGT
>BGIBMGA004018-TA-Chilo
ATGCAGAAATATGAAAAGCTTGAGAAAATCGGCGAAGGTACCTACGGAACTGTTTTCAAGGCGAAAAACAAAGAAACTCACGAAATAGTTGCCTTAAAGCGTGTGAGGTTAGACGACGATGATGAAGGTGTACCATCTTCCGCATTACGCGAGATTTGTTTACTTAAAGAGCTAAAGCATAAGAATATCGTTCGACTCTACGATGTGCTACATAGTGAAAAAAAGTTGACATTGGTGTTTGAACATTGCGACCAGGACTTGAAGAAATATTTCGACAGTCTCAATGGAGAGATAGATTTGGATGTAGTAAAGTTTTTTATGTACAAACTACTTCGGGGACTCGCCTTCTGCCATAGTCACAACGTTCTTCATCGTGATTTAAAGCCGCAGAATTTGCTAATTAATAAAAACGGAGAACTGAAATTAGCAGATTTTGGTTTGGCTAGAGCTTTCGGTATTCCTGTGAAATGCTACTCGGCGGAAGTGGTGACACTTTGGTATCGGCCACCAGACGTTCTGTTTGGTGCTAAACTCTATACAACAAGCATTGACATGTGGTCTGCAGGCTGCATATTTGCTGAGCTGGCAAACTCTGGCAGGCCTTTATTCCCAGGATCTGATGTTGATGATCAATTGAAAAGAATTTTTAAATTATTAGGT
>BGIBMGA004018-TA-Spodoptera
ATGCAGAAGTACGAAAAATTAGAAAAAATCGGCGAGGGGACGTACGGTACTGTATTCAAAGCTAAGAATAAAGAAACACACGAAATAGTAGCTCTGAAACGGGTGAGGTTAGATGATGACGATGAAGGGGTACCGTCCTCCGCTTTACGTGAAATATGTCTGCTGAAAGAACTGAAGCATAAGAATATAGTCCGGCTGTACGATGTCTTGCATAGTGAAAAGAAATTGACACTTGTATTTGAACACTGTGATCAGGATTTGAAGAAATATTTTGATAGTTTGAATGGTGAGATAGATCTGGATGTTGTGAAGTCTTTCATGTACCAGCTGCTCCGTGGACTAGCCTTCTGCCATAGCCACAATGTCCTGCACCGAGATTTGAAGCCCCAGAACTTGTTGATAAATAAAAATGGCGAGTTGAAATTAGCTGACTTTGGATTGGCTAGAGCCTTTGGAATCCCTGTGAAGTGTTATTCCGCGGAGGTTGTGACTCTGTGGTACCGGCCTCCTGATGTTCTGTTTGGCGCCAAGCTGTACACAACGAGCATCGACATGTGGTCTGCTGGGTGTATATTTGCTGAGCTTGCCAACTCTGGGAGACCTTTGTTCCCTGGGTCTGATGTTGATGATCAATTAAAAAGGATTTTCAAGCTTCTGGGT
