# Supplementary material for: PCR primers for 30 novel gene regions in the nuclear genomes of Lepidoptera
Source: Zookeys. 2016 Jun 8;(596):129–41. doi: 10.3897/zookeys.596.8399 (PMC4926658; doi:10.3897/zookeys.596.8399)
Supplement: Supplementary material 2 — Sequences used for designing primers [file zookeys-596-129-s002.zip › Gene_regions/Failed/CycH.fst]

>BGIBMGA008671-TA-Plutella
ATGTTTTCTACGAGTTCACAGCGAAAAGCGTGGACATTCAGTGACGAGGGCGAGCTGGCTCGTCTGCGGGAGAAGCACAACTTGGAATACATCTCGCGGCATGGCACGCAGGTCGACGAGTTCCAGAGGTACAACTACTTCCTGTCTCCAGACGAGGAGAGGCTCCTGCTGCGGCAGTACGAGCTCCATCTCAAGGAGTTCTGCAAGAGATTCAGCCCCCCCATGCCGAAGGGAGTCGTCGGGACCGCCTTCCATTACTTCAAACGCTTCTATCTGTACAACTCATCAATGGACTACCACCCTAAAGAGATATTAGCCACGTGCGTGTACCTGGCGTGTAAAGTCGAAGAGTTTAACGTGTCTATCGGCCAATTTGTAGCCAACATCAAAGGCGACAGAGAAAAGGCCTCAGATATCATCCTAAATAATGAACTGCTGCTAATGCAGCAACTGAACTATCACTTGACAATCCACAACCCGTTCAGGCCTGTTGAAGGCTTCCTCATTGACATCAAGACGAGATGTTCTnnnCTTGCCAATCCAGAAAGACTGAGGGGAGGCATAGATGAGTTCTTAGAAAAAGTGTTCTTGACTGATGGATGCCTGTTGTATGCTCCATCTCAAATTGCATTGGCAGCGGTTCTTCATGCTGCCAGCAAGGAGCAGGAGAACTTGGACCGTTACGTCACAGACATGCTGTTCCATGAGGCTGGACCAGACAAGCTAGCCGTGCTGATCGAGGCTGTCCGTAAAATACGCTCCATGGTGAAAATGGTAGAGAGCCCAGCCAGGGAGCGAGTACGACTTATAGAGAAGAAACTAGACAGATGCCGCAATCAAGAGAATAATCCAGACAGTGAGATCTACAAGAGACGTATGAGAGAGGCTCTGGATGATGATGACTTGCCTCGG
>BGIBMGA008671-TA-Manduca
ATGTTTTCAACAAGCTCTCAGAGAAAATTTTGGACATTTAGCGACGAAAGCGAATTGGCGCGGCTTCGGGAAAAGCACAACCTAAACTACATATCAAAACATGGTGCGCACATCGATGAGTATCAACGTTACAACtTTTTTCTATCGCCGGACGAGGAACGATTGCTTTTAAAACAGTATGAACTACATCTGAAAGAGTTCTGCAAACGATTCAGCCCTCCAATGCCAAAAGGCGTAGTGGGTACTGCGTTCCATTACTTTAAACGATTTTACCTATACAATTCTACAATGGACTACCATCCTAAAGAAATATTGGCTACTTGTGTGTACCTAGCATGTAAAGTGGAGGAATTTAACGTGTCTATTGGCCAGTTCGTCGCTAATATCAAAGGAGATAGAGACAAAGCTTCTGACATTATTTTAAACAATGAGCTATTATTAATGCAACAACTGAACTATCATTTGACTATCCACAACCCCTTCAGACCAGTTGAAGGCTTCCTTATTGACATAAAGACGCGCTGCTCAnnnTTGGCTAACCCAGAAAGACTTCGATCTGGCATTGACGAGTTTCTTGAAAAGGTATTTTTGACAGATGCATGTTTGCTTTACGCTCCATCTCAGATAGCCCTAGCCGCAGTCCTACACGCAGCGAGTAAAGAACAAGAAAACCTGGACAGTTATGTAACAGAAATGCTGTTCAGAGATGCAGGACCAGACAAATTGGCTATATTGATAGAAGCAGTTCGCAAAATACGCTCCTTAGTGAAGATGGTTGAGAGCCCAGCGAGGGAGAGGGTAAGAGTTATAGAGAAGAAGCTGGACAGGTGCAGAAACCAGGAGAACAATCCGGACAGCGAGATTTACAAACGGAGGATGAGGGAGTTGCTTGATGAAGATGATATGCCTCAT
>BGIBMGA008671-TA-Bombyx
ATGTTTTCTACCAGCTCTCAAAGAAAATTTTGGACGTTCAGTGATGAAAATGAACTCGCACGCTTACGTGAAAAACACAATTATTTTTTTTACGCGAGACAGAACTCGCACATCGACGAGCAACAACGTTTCACGTATTTCTTGTCTCCTGATGAAGAACGACAACTTTTAAAGCAATACGAACTCCATCTGAAAGAATTCTGCAAGAGATTCACACCTCCAATGCCCAAAGGGGTGGTGGGCACAGCCTTTCATTACTTTAAACGATTTTATCTATACAACTCGACAATGGACTATCATCCAAAAGAAATTTTAGCCACTTGCGTGTATTTAGCGTGTAAAGTTGAAGAATTTAACGTTTCTATCGGGCAATTCGTCGCCAATATCAAAGGAGATCGAGAAAAAGCATCAGATATAATACTAAACAATGAATTATTGCTAATGCAACAATTAAACTACCATTTGACCATACATAATCCTTTCAGACCAGTAGAAGGATTCCTAATAGACATTAAAACTAGATGTTCAnnnTTGGCTAATCCTGAACGTCTTCGTAGTGGTATTGATGAGTTCCTAGAAAAGGTGTTCTTAACTGATGCATGCTTGTTGTATGCTCCGTCACAAATTGCTTTAGCTGCAGTACTCCATGCAGCGAGCAAGGAACAAGAGAACTTGGATAGCTACGTGACAGACATACTCTTCAGAGATGCGGGACGTGATAAATTGGCGATACTTATTGAAGCTGTAAGAAAGATTCGATCATTAGTAAAAATGGTAGAGGCACCAGCTAGAGAACGAGTACGGCTTATAGAGAAGAAATTAGACAAATGTCGGAACCAAGAAAATAACCCTGACAGTGAGATTTACAAGCGTCGGATGAGAGAGCTGCTAGACGAAGACGATGTTTTACAT
>BGIBMGA008671-TA-Danaus
ATGTTTTCAACGAGTAGTCAGAGAAAGTTTTGGACGTTTAATGATGAAAGCGAGTTGGCTCGCCACCGAGAGAAACATAATTTGGAATTCATCGCAAAACACGGTCATCATATAGACGAATATCAGAGGTACAATTTCTTTTTATCACCGGATGAAGAGCGACTTTTATTAAAGCAATATGAGCTGCATTTGAAAGAGTTCTGTAAAAGATTCGCTCCCCCGATGCCAAAAGGTGTAGTCGGCACAGCTTTCCACTACTTCAAAAGATTTTATCTTTATAACTCATCAATGGACTATCACCCTAAAGAGATATTAGCTACATGCGTGTACCTTGCATGTAAAGTGGAAGAGTTCAATGTTTCTATAGGTCAGTTTGTAGCAAATATTAAAGGTGACAGAGAGAAGGCCTCAGACATCATTCTTAACAATGAATTACTATTAATGCAGCAATTAAACTATCACTTGACAATCCACAATCCTTTCCGTCCTGTGGAAGGATTTCTTATTGACATTAAAACAAGGTGCAGTACTTTGGCAAATCCTGAACGCTTAAGAGGTGGAATTGATGAATTTCTGGAGAAAGTTTTTTTGACCGATGCTTGTTTGTTGTATGCTCCGTCCCAGATAGCTCTGGCTGCGGTCCTACATGCAGCTAGCAAGGAACAAGAGAATCTGGATAGCTATGTAACAGACATGCTATTTAGGGATGCCGGCTCCGATAAGCTGGCAATACTGATAGAAGCCGTCCGTAAAATACGCTCCATGGTGAAAATGGTTGAGAGCCCAGCTCGGGAACGTGTTAGGATTATAGAGAAGAAACTAGATAGATGCCGGAATCAGGAAAACAATCCTGACAGTGAAATATACAAGCGTAGGATGAGAGAACTCCTCGACGAAGATGACATGCCTCAT
>BGIBMGA008671-TA-Heliconius
ATGTTTTCTACTAGCAGTCAGAGAAAATTTTGGACTTTCAGTGATGAAAATGAGCTGGCTCGTCATCGTGAAAAGCATAACATACAATTCATATCAAAACATGGACAGCAAATCGACGAATATCAACGGTATAACTACTTTTTATCGCCAGAGGAAGAACGACTTTTATTGAAACAATACGAGCTCCATTTGAAAGAATTTTGCAAAAGATTCACACCTCCTATGCCAAAAGGAGTAGTTGGTACTGCTTTTCATTATTTTAAAAGATTTTATTTATACAATTCTACAATGGATTACCATCCAAAAGAAATTTTAGCCACATGCGTGTATTTAGCGTGTAAAGTTGAGGAATTTAATGTTTCTATTGTTCAATTTGTTGCAAATATTAAAGGTGACAGAGGGAAAGCTTCTGACATTATATTGAATAATGAACTACTATTAATGCAACAGTTAAACTATCATTTAACTATCCACAATCCCTTCAGACCTGTAGAAGGATTTTTAATTGATATTAAAACAAGATGCAGTnnnCTTGCGAATCCTGAGCGCTTAAGAAGTGGTATTGATGAGTTTCTTGAGAAAGTATTTCTAACAGATGCATGTTTATTATATGCACCATCACAAATTGCCTTAGCTGCTGTGTTACATGCAGCTAGCAAAGAACAAGAGAATTTGGACAGCTATGTAACAGATATGTTATTCCGTGATTCTGGTTCTGATAAATTAGCAATACTCATTGAGGCAGTTCGTAAAATTAGATCAATGGTCAAAATGGTCGAGAGTCCCGCAAGAGAAAGAGTACGAATCATTGAAAAAAAATTGGACAGATGTCGTAATCAGGAAAATAATCCTGATAGTGAAATTTATAAACGGAGAATGAAGGAGGCTCTAGATGAAGATGATCTTCCCCAT
>BGIBMGA008671-TA-Melitaea
ATGTTTTCAACTAGCTCTCAAAGAAAGTATTGGACATTTAGTGATGAAAACGAGTTGGCCCGTCACCGGGAGAAACATAACTTGGAATTCATTTCGAAACACGGTCATCACATCGACGAATATCAAAGGTACAACTTCTTTCTCTCACCAGAAGAAGAGAGACAACTTTTAAAACAATACGAGCTTCATTTAAAAGAGTTCTGCAAACGATTCGCTCCTCCAATGCCAAAGGGAGTAGTCGGCACAGCGTTTCACTATTTTAAAAGGTTTTATTTGTATAACTCTTCAATGGATTATCATCCTAAAGAAATTCTAGCAACTTGTGTATATTTAGCGTGTAAAGTAGAAGAATTCAACGTATCAATTGGTCAATTTGTGGCCAACATAAAAGGCGACAGAGAAAAGGCATCAGACATCATACTAAACAACGAATTACTGCTGATGCAACAGTTAAACTATCACTTGACGATCCACAATCCATTCCGTCCTGTTGAAGGGTTTCTAATTGACATTAAGACCAGGTGCACAnnnCTTGCTAATCCCGAACGGTTAAGAAGTGGCATTGATGAATTTTTAGAAAAAGTATTCTTAACAGATGCTTGTTTACTTTACGCGCCTTCTCAAATCGCGTTGGCGGCTGTTCTTCACGCTGCTAGTAAAGAACAAGAGAACTTAGACAGTTATGTCACAGATATGCTGTTCCGTGATGCTGGACAGGATAAGCTAGCTATACTCATTGAAGCCGTGCGTAAAATTCGGTCAATGGTTAAAATGGTCGAAAGTCCAGCTCGAGAGAGAGTTCGGATAATTGAAAAGAAATTGGATAGATGTCGTAACCAGGAGAATAATCCAGATAGTGAGATTTACAAGAGACGCATGAGGGAGGCTCTCGATGAAGATGATATGCCACAA
>BGIBMGA008671-TA-Chilo
ATGTTTTCTACAAGCTCTCAAAAGAAATTTTGGACTTTTGGTGACGAAAATGAATTGGTATGCCTCCGTGAGAAACACAACTTACAGTTTATTTTGAAACACGGCGCCCACATTGATGAGTACCAGCGATATAACTTCTTTTTGACACCTGACGAAGAAAGGCTCCTGCTTAAGCAATATGAGCTGCATTTAAAAGAGTTCTGCAAGAGGTTTAGCCCGCCTATGCCCAAAGGAGTAGTTGGTACAGCTTTTCATTATTTTAAAAGATTTTATCTATACAATTCATCCATGGATTATCACCCTAAGGAAATTTTGGCAACATGCGTGTATTTAGCCTGTAAAGTAGAAGAATTTAATGTATCCATAGGTCAGTTTGTAGCGAACATAAAGGGAGACAGAGAGAAAGCCTCTGATATAATTTTAAACAATGAACTTTTGTTAATGCAGCAGTTAAACTATCATTTGACAATTCATAATCCATTCAGACCAGTAGAAGGCTTCCTCATTGACATAAAGACTAGGTGTTCGnnnCTTGCTAACCCTGAGCGCTTAAGAAGTGGTATTGACGAGTTTCTGGAGAAAGTATTTTTGACTGATGCTTGCCTACTCTATGCTCCATCTCAGATTGCCCTAGCTGCAGTTTTACATGCAGCAAGTAAAGAACAAGAGAATTTGGATAGCTATGTAACAGATATGTTGTTTAGAGACGCTGGACCTGACAAACTTGCTGTTTTGATAGAAGCTGTACGCAAAATACGCTCATTAGTCAAGATGGTTGAAAGTCCAGCTAGAGAGAAGGTCCGTCTAATAGAAAAGAAGCTTGATAGGTGTAGAAATCAAGAGAATAATCCTGATAGCGAAATATACAAGAGACGCATGAGAGAAGCTTTAGATGAGGATGACCTGCCATAC
>BGIBMGA008671-TA-Spodoptera
ATGTTTTCAACGAGCTCCCAAAGGAAGTTTTGGACGTTCAGCGACGAAGGTGAACTAGCAATTTTGCGTGAGAAGCATAACCTTAACTATATTGCAAAACATGGAACTCATATTGATGAATATCAAAGGTACAACTTCTTTTTATCTCCTGACGAAGAAAGACTACTTTTAAAACAATACGAATTGCACCTAAAAGAGTTCTGCAAGCGTTTCAGTCCACCAATGCCGAAGGGAGTCGTCGGCACGGCATTTCACTACTTCAAACGGTTTTATCTCTACAATTCAACGATGGATTATCACCCAAAAGAAATTCTCGCAACGTGTGTATATTTGGCGTGTAAAGTGGAAGAATTCAACGTGTCTATAGGTCAATTTGTGGCAAACATCAAAGGCGACAGAGATAAAGCATCTGATATTATATTAAACAATGAATTATTACTGATGCAACAACTGAACTATCACTTGACCATCCACAATCCATTCCGACCGGTCGAGGGGTTCCTTATTGACATAAAAACAAGATGTTCAnnnCTAGCAAACCCTGAACGGCTAAGAGGAGGTATTGACGAGTTCCTTGAGAAGGTATTTTTGACAGATGCCTGTTTGTTGTATGCCCCGTCACAGATAGCCCTAGCGGCTGTGCTGCATGCAGCTAGCAAGGAACAGGAGAACTTGGACAGCTATGTGACAGACATGCTGTTTAGGGATGCTGGACAGGACAAGCTAGCAGTGCTGATTGAAGCTGTGAGAAAGATTAGGTCATTAGTGAAAATGGTGGAAAGTCCTGCTCGGGAGAAGGTCAGGCTTATTGAGAAGAAACTGGACAGGTGTAGGAATCAAGAGAATAATCCGGATAGTGAGATTTATAAGAGGAGGATGAGAGAACTCCTGGATGAAGATGATGTACCCCAC
