# Supplementary material for: PCR primers for 30 novel gene regions in the nuclear genomes of Lepidoptera
Source: Zookeys. 2016 Jun 8;(596):129–41. doi: 10.3897/zookeys.596.8399 (PMC4926658; doi:10.3897/zookeys.596.8399)
Supplement: Supplementary material 2 — Sequences used for designing primers [file zookeys-596-129-s002.zip › Gene_regions/Failed/DDX10.fst]

>BGIBMGA011264-TA-Plutella
ATTGTACCCGATGAAATTAAAACATTCAAAGATTTGCCACTCTCTCAGAAAACCCTAAAAGGTTTGAAAGACAATAACTTTCACACACCAACAGAAATTCAGAGACAGGCGATAGGATTCGCGCTGCAGGGCAAGGACATCCTGGGAGCCGCCAAGACCGGCTCCGGGAAGACACTGGCCTTCCTGATACCCATCCTAGAACACTTGTTTTGTAAGAAATGGACCAGAATGGACGGAGTTGGAGCACTAGTCATATCACCAACCAGGGAGCTGGCCTATCAAATATACGAAACATTGAGAAAAGTGGGAGGGCTTCACGACTTTTCTGCTGGATTAATTATTGGTGGGCAGAATTTAAAGTTTGAGAGAAAAAGAATGGATCAAATCAATATCCTCATTGGTACACCTGGCCGGCTGCTGCAGCACATGGATGAGAACCCGCTGTTTGACTGCAGCCAGCTACAGATACTGGTGCTGGATGAAGCTGACCGCTGCCTGGACATGGGCTTTGAAGCCACCATGAATGCAATCATTGAGAACCTGCCCCCTGAGAGACAAACATTACTCTTTTCAGCAACTCAGACTAAATCAGTGAAAGACTTAGCTAGGCTCAGCTTGTCCTACCCCACATATGTGGCCCCTCACGAGCAGGCAGACACAGTGACACCGGATGCCCTGCAGCAGAGCTACATAGTCTGTGAGATA
>BGIBMGA011264-TA-Manduca
ATAGTTCCCGATGAAATAAAAACATTCAAAGACTTCCCACTGTCCCAAAAGACACTAAAGGGATTGAAAGAAAATAACTACATAACGCCCACAGAGATACAGAAACAGGCTATTGGCTATGCACTGCAAGGCAAAGACATTTTGGGTGCTGCTAAAACTGGCTCTGGTAAAACGTTAGCATTTCTTATACCAATATTAGAAAAGTTATTTTGCAAAAAATGGACAAGATTGGATGGTGTAGGAGCATTAGTGATATCTCCTACACGGGAGTTGGCTTACCAGATATATGAGACTTTGAGGAAGATTGGTCACCTCCATGACTTTTCAGCTGGCCTCATCATTGGAGGACAAAACCTAAAGTTTGAGAGGAAGAGGATGGACCAGATTAACATATTAATTTGTACTCCAGGCCGACTGCTTCAGCACATGGATGAGAACCCTTTGTTCAGCTGTAGCCAGCTGCAAATACTTGTGCTGGATGAGGCAGACCGGTGCTTGGACATGGGGTTTGAGGCCACAATGAATGCCATCATTGAGAACTTACCACCTGAGAGACAGACACTATTATTTTCAGCTACACAGACCAAGTCCGTTAAAGATCTGGCTAGACTCAGTTTGTCATTCCCTACTTATGTTGCTCCTCATGAGCAAGCAGAAACAGTGACACCGGAGTCACTGCAACAAAGCTATATTGTGTGTGAGATT
>BGIBMGA011264-TA-Bombyx
ATAAATCCGGATGACATAAGAACTTTTAAAGATTTTCCCCTCTCCCAGAAAACTCTAAATGGACTCAAAGCGAATAATTACGTGACTCCCACTGAAATACAGAAACAAGCTATCGGATATGCACTGCAAGGAAAAGATATCCTTGGCGCAGCTAAAACAGGTTCTGGCAAAACCTTAGCATTCTTAATACCCATATTAGAAAACTTGTTTTGTAAGAAATGGACCAGATTAGATGGAGTTGGAGCATTAGTGATATCACCAACAAGAGAGCTAGCTTACCAAATATATGAAACTCTCAGGAAAATTGGACATTTTCATGATTTCTCTGCTGGACTGATTATTGGTGGACAGAATTTAAAATTTGAACGAAAAAGAATGGATCAAATCAATATATTAATATGTACTCCAGGTAGGTTGCTGCAGCACATGGATGAGAACCCTCTGTTTGACTGTAGCCACCTCCAAATTGTTGTCCTAGATGAGGCTGATAGGTGCTTAGATATGGGCTTTGAAACCACGATGAATGCTATAATAGAGAACTTGCCGCCTCAAAGACAAACATTGCTTTTCTCGGCGACACAGACTAAATCTGTTAAAGATTTAGCCAGACTGAGCTTGTCATTTCCCACATATGTAGCTCCTCATGAGCAAGCTGCCACAGTAACTCCAGAGGCACTACAACAGAGTTACATCACATGTGAGATT
>BGIBMGA011264-TA-Danaus
ATTAATCCAGAAGAAATCAAAACATTCAAGGATTTACCGTTGTCGCAAAAAACATTGAAAGGTTTAAAAGACAACAACTATATCACTCCAACAGATATACAGAGACAAGCAATAAGCTATGCTTTGCAAGGAAAGGACATTTTAGGCGCCGCAAAGACAGGCTCAGGAAAAACATTAGCTTTTCTTGTACCTATATTAGAACTGCTGTTTTGTAAGAAATGGACTAGGTTGGATGGGGTTGGAGCTTTAGTCATATCTCCGACAAGAGAACTGGCTTATCAAATTTATGAAACACTCAGAAAAGTAGGCCACTTACATGATTTCTCAGCTGGCCTGATTATCGGAGGACAGAATCTAAAATTTGAAAGAAAGAGAATGGATCAAATCAATATTCTTATATGCACACCAGGTCGACTTCTGCAACATATGGATGAGAACCCATTGTTTGACTGCAGCCAGCTGCAAATATTAGTTTTGGACGAAGCCGACCGTTGTCTCGATATGGGTTTTCAAACCACAATGAATGCTATTATTGAAAATTTGCCTCCAAAACGACAAACCTTATTGTTTTCAGCCACACAGACAAAGTCTGTCAAAGACTTGGCTCGATTAAGTCTATCATTTCCAACATATGTTGCTCCTCACGAGCAGGCCAATACTGTTACTCCTGAATCTCTACAGCAAAGTTATATTGTATGTGAGATT
>BGIBMGA011264-TA-Heliconius
GTCGTGTCAGATGATATCAACTCATTTAAAGACTTGCCCCTATCTCAAAAAACTTTAAAGGGTCTTAAGGAGAATAACTACGTTTCTCCAACTGACATACAAAGACAAGCTATTGGATACGCTTTACAGGGAAAAGATATACTTGGAGCCGCCAAGACTGGCTCTGGGAAGACTTTAGCATTTTTAATACCAATTTTAGAGATACTGTTTTGTAAAAAATGGACACGACTGGATGGCGTGGGTGCTTTAGTTATATCACCTACTCGGGAATTAGCCTATCAAATATATGAGACTTTACGAAAGGTAGGCCACTTGCATGATTTTTCGGCAGGTTTGATTATTGGAGGTCAAAACCTTAAATTTGAAAGAAAAAGGATGGATCAAATTAACATATTAATATGTTCCCCTGGACGCCTTCTACAGCACATGGATGAAAATCCTCTATTTGATTGTAGTAATCTACAAATTTTGGTACTTGATGAAGCTGACAGGTGCTTGGATATGGGGTTTGAGGCTACAATGAATGCTATAATTGAAAATTTGCCACCCAAAAGACAAACATTATTATTTTCAGCGACACAGACTAAGTCAGTTAAAGATCTTGCCAGATTAAGCTTATCTTTTCCAAAATATGTAGCTCCTCATGAACTGGCAGAAACTGTCACACCTGAATCACTGCAACAGAGTTATATTGTTTGTGAAATT
>BGIBMGA011264-TA-Melitaea
ATCGTTCCAGATCAAATCAAGACATTTAAAGATTTTCCATTATCTCAAAAGACCTTAAAAGGTCTAAAAGAAAATAATTTTATCACTCCAACAGACATACAGAGGCAAGCCATAGGTTATGCTTTACAGGGAAAAGATATATTGGGAGCTGCTAAGACAGGCTCGGGGAAAACATTAGCCTTTTTGATACCAATGTTAGAGCTATTATTTTGCAAAAAATGGACAAGATTGGATGGTGTTGGTGCAATTGTCATATCGCCGACCAGGGAACTGGCCTACCAGATTTATGAAACTCTCAGAAAGGTTGGCCACCTGCATGACTTTTCTGCTGGTTTAATAATCGGAGGCCAAAACCTTAAATTTGAAAGAAAGAGAATGGATCAAATGAACATTCTCATATGTACCCCTGGACGACTTTTGCAACACATGGACGAAAATCCCTTGTTTGATTGCTCTCACCTTCAGATTCTAGTGCTGGATGAGGCAGACCGATGTCTGGACATGGGCTTTGAGGCTACAATGAATGCAATTGTTGAAAACTTGCCCCCAAAGAGACAAACACTTTTATTTTCAGCTACTCAAACCAAATCAGTCAAAGATTTAGCACGATTAAGTTTATCTTTTCCTACATATGTCGCCCCTCATGAGCAAGCCGCTACGGTCACCCCTGAGTTTCTTCAACAGAACTACATTATTTGCAAAATT
>BGIBMGA011264-TA-Chilo
ATTCTTCCTGAAGAGATCAAAACTTTTAAAGATTTTCCTCTGTCACAAAAGACACTAAAAGGTCTCAAAGAAAACAATTTCATTTTACCAACAGAGATTCAAAAGCAAGCCATAGGGTATGCTTTACAAGGGAAAGATATTCTTGGTGCGGCTAAAACTGGTTCTGGAAAAACTCTTGCATTTTTGATACCAGTACTTGAAAATTTGTTTTGCAAGAAATGGACTCGTCTAGATGGAGTTGGTGTATTAGTTATTTCACCCACAAGAGAATTAGCATATCAAATATATGAAACGCTACGCAAGGTTGGCCATTTTCATGACTTTTCAGTGGGATTAATAATTGGTGGGCAAAATTTAAAATTTGAAAGGAAGAGAATGGACCAAATGAATATTCTTATTTGCACTCCTGGTCGTCTATTGCAACACATGGATGAAAATCCTCTCTTCAATTGCAATAATCTCCAAATTCTGGTTTTGGATGAAGCAGACAGATGTCTGGACATGGGTTTCGAAACCACAATGAATGCTATTATTGAAAACTTGCCACCAGAGAGGCAGACACTCCTTTTTTCAGCAACTCAAACAAAATCTGTTAAAGACTTAGCACGTTTAAGTTTATCTTACCCCACATACGTTGCCCCACATGAACAGGCTGAAACAGTGACCCCTGAGTTCCTTCAACAAAGTTACATTGTCTGTGAGATT
>BGIBMGA011264-TA-Spodoptera
ATAAACCCAGATGAAATTAAAACTTTTAAAGACTTTCCACTATCACAGAAGACACTGAAAGGACTGAAAGAAAATCATTATGTGACTCCAACTGAAATACAGAAGCAAGCCATAGGTTATGCTCTACAAGGGAAAGACATATTGGGTGCTGCAAAGACGGGGTCAGGCAAAACATTGGCATTCCTAATACCGATACTAGAAAATTTATTCTGTAAAAAGTGGACAAGATTAGATGGAGTTGGTGCTTTAGTTATATCACCAACCAGAGAGCTGGCCTACCAGATATATGAAACTTTACGGAAAGTAGGACACCTGCATGACTTCTCAGCAGGTCTCATTATTGGAGGACAGAATTTGAAATTTGAACGGAAAAGAATGGATCAAATCAATATACTGATTTGTACCCCTGGTCGCCTCCTGCAGCACATGGATGAGAACCCTCTATTTGACTGTAGCCACTTGCAAATCTTGGTCTTAGATGAAGCTGACAGATGTTTAGACATGGGCTTTGAAGCAACAATGAATGCAATCATTGAGAATTTACCTCCAGAAAGGCAGACATTGTTATTCTCTGCAACACAAACAAAATCTGTTAAAGACCTGGCACGGCTCAGCTTGTCCTTCCCAACCTACATCGCTCCCCACGAGCAGGCCGCCACTGTGACTCCCGACTTGCTACAGCAGAGTTACATCATAACTGAGATT
