# Supplementary material for: PCR primers for 30 novel gene regions in the nuclear genomes of Lepidoptera
Source: Zookeys. 2016 Jun 8;(596):129–41. doi: 10.3897/zookeys.596.8399 (PMC4926658; doi:10.3897/zookeys.596.8399)
Supplement: Supplementary material 2 — Sequences used for designing primers [file zookeys-596-129-s002.zip › Gene_regions/Failed/E2C.fst]

>BGIBMGA009118-TA-Plutella
AGACTGCAGAAAGAGTTGATGGAGCTGATGCGATGCGCTGACAAGGGCATTTCGGCATTTCCAGAGAGTGAAAACCTATTTAAGTGGATAGGCACCATTAACGGCCCGTTGGAGACAGTTTACGCGGGACACAAGTACAAACTGTCCCTGGAGTTCCCCAACTCGTATCCCTACGCTCCTCCCGTTGTGAAGTTTGTGACTCCGTGCTTTCACCCCAATGTGGACACC~~~TGTGGTTTGATTTGTTTGGACATTTTAAAAGACAAGTGGACAGCTTTGTATGATGTCCGCACAGTCCTACTCTCCATCCAGAGCTTGCTAGCCGAGCCCAACACGCAGAGTCCGCTGAACCAGCAGGCGTCGTACCTGTGGCCCAACCAGCCCGCCTACAAAAAGTACCTAGATGAATTTTACAATAAACACAAAGACTCA
>BGIBMGA009118-TA-Manduca
AGACTTCAAAAGGAACTAATGGAGCTAATGAGGTGCATGGACAAAGGCATATCAGCTTTCCCCGAGAGTGAAAACCTCTTCAAATGGATAGGCACCATCAACGGACCACTAGATACAGTGTACGCTGGCCACAAGTACAAATTGTCGCTCGAGTTCCCAAATTCTTACCCGTATGCTCCTCCAGCTGTCAAATTTATAACACCGTGTTTCCACCCCAACGTAGACACC~~~TGCGGATTAATATGTCTAGATATTCTAAAAGATAAATGGACAGCTTTATATGATGTCCGTACTGTATTACTATCCATTCAAAGTTTGTTAGCAGAGCCTAATACGCAGAGTCCGTTAAACCAACAAGCCTCATATCTCTGGCCCAATCAGCCTGCGTACAAAAAATATCTAGATGACTTTTACAATAAGCACAAAGACTCA
>BGIBMGA009118-TA-Bombyx
AGACTCCAGAAAGAGCTAATGGAGCTAATGCGGTGCAGTGATAAAGGAATATCAGCATTCCCTGAAAGTGAAAACCTCTTCAAATGGATCGGGACCATCAATGGACCTTTAGAAACTGTATACGCAGGCCACAAATACAAATTATCACTTGAATTTCCAAATTCATACCCGTACGCACCACCTGTTGTCAAATTTATGACTCCGTGTTTTCATCCAAATGTTGACACG~~~TGTGGTTTAATATGTTTAGATATTTTAAAAGATAAGTGGACGGCTTTATATGATGTACGTACAGTATTGTTGTCAATCCAAAGTCTTTTAGCAGAACCAAATACACAAAGCCCTTTAAACCAGCAAGCATCATATCTATGGCCGAACCAAGCTGCCTATAAAAAATATTTAGATGAATTTTACAATAAACATAAAGACTCA
>BGIBMGA009118-TA-Danaus
CGGTTGCAGAAGGAACTAATGGAGCTGATGCGATGCGCTGACAAGGGAATATCCGCTTTCCCAGAGAGCGAGAACCTTTTCAAATGGATAGGAACAATTAACGGTCCTCAAGACACGGTTTATTCTGGTCACAAATACAAACTATCCCTCGAATTCCCCAATTCATATCCCTATGCCCCGCCTGTAGTTAAATTCCTGACACCCTGTTTTCATCCGAACGTGGATACG~~~TGTGGATTAATATGTCTAGATATCTTAAAAGACAAGTGGACGGCTCTCTACGACGTTCGCACGGTGCTGCTGTCTATCCAGAGTTTGCTGGCGGAGCCGAACACTCAAAGCCCTCTCAACCAGCAGGCCTCGTACCTGTGGCCTAACCAGCCCGCCTATAAAAAATATTTAGAAGAATTTTATAATAAACATAAAGATTCA
>BGIBMGA009118-TA-Heliconius
AGATTGCAGAAAGAGCTTATGGAGTTAATGAGATGTGCAGACAAAGGGATATCAGCATTCCCTGAAAGCGAGAACCTATTTAAATGGATCGGAACTATCAACGGACCACTTGAAACCGTGTATTCTGGTCACAAGTATAAATTATCCTTGGAATTTCCTAATTCTTACCCATACGCACCTCCTGTAGTAAAATTCTTGACGCCCTGTTTTCATCCCAATGTGGACACA~~~TGCGGGTTAATATGTTTAGATATATTAAAAGACAAATGGACGGCATTGTACGATGTGCGTACTATATTATTGTCAATACAGAGTCTCTTAGCTGAACCTAACACGCAAAGTCCCCTCAATCAACAAGCGTCATATCTATGGCCGAACCAACCAGCTTATAAGAAATATTTAGATGAATTCTATAGTAAACATAAAGATTCA
>BGIBMGA009118-TA-Melitaea
CGGTTGCAAAAGGAGCTTATGGAGTTGATGCGATGTGCAGACAAAGGAATATCAGCGTTTCCTGAAAGTGAAAATCTTTTTAAATGGATCGGGACAATCAACGGCCCACTGGACACGGTTTACACGGGGCACAAGTACAAACTGTCCCTCGAATTTCCTAATTCATATCCCTACGCACCCCCTGTAGTGAAATTCTTGACACCATGCTTTCACCCAAACGTAGATGGA~~~TGTGGTTCAATATGTCTCGACATATTAAAAGATAAGTGGACGGCTTTGTATGACGTTCGTACAATTTTATTATCGATACAGAGTCTGTTAGCTGAGCCCAACACGCAGAGCCCTTTAAACCAGCAAGCATCATATCTATGGAACAACCAACCAGCCTATAAAAAGTATTTAGATGAATTTTACAATAAGCATAAAGACTCA
>BGIBMGA009118-TA-Chilo
CGGCTTCAAAAGGAGTTGATGGAGCTAATGAGATGTGCAGATAAAGGTATATCTGCGTTTCCCGAGTGTGAGAATTTGTTCAAATGGATTGGCACCATAAACGGCCCACAGGACACGGTTTACGCGGGACATAAGTACAAATTGTCTTTGGAGTTCCCAAATTCGTATCCATATGCGCCTCCTGTAGTGAAATTTTTGACCCCGTGCTTCCATCCTAACGTGGACACG~~~TGCGGACTAATATGCTTAGATATTTTGAAGGATAAGTGGACGGCGTTGTACGACGTCCGCACAGTATTATTATCGATTCAGAGCCTTCTCGCCGAGCCCAACACGCAGAGTCCACTGAATCAACAAGCTTCGTACCTGTGGCCAAATCAGCCAGCCTATAAGAAGTACCTAGAAGAATTTTATAATAAAAACAAAGACTCA
>BGIBMGA009118-TA-Spodoptera
AGACTGCAAAAGGAATTAATGGAGTTGATGCGCTGCGCTGACAAAGGTATATCTGCATTCCCAGAGAGTGAGAACCTGTTCAAATGGATCGGCACAATAAATGGGCCTCAGGATACAGTGTATGCGGGCCACAAGTACAAACTATCATTAGAGTTCCCAAACTCGTACCCGTACGCCCCACCCATGGTGAAGTTCATCACTCCCTGCTTTCACCCCAATGTAGATACC~~~TGCGGTTTAATATGTTTAGATATCTTGAAGGACAAGTGGACGGCATTGTATGATGTCCGCACCGTGCTGCTGTCCATCCAGAGTCTCCTAGCCGAGCCAAATACGCACAGTCCGCTAAACCAACAAGCATCATACCTGTGGCCAAACCAACCAGCGTATAAGAAATATGTAGATGAATTTTACAATAAGCACAGAGACTCA
