# Supplementary material for: PCR primers for 30 novel gene regions in the nuclear genomes of Lepidoptera
Source: Zookeys. 2016 Jun 8;(596):129–41. doi: 10.3897/zookeys.596.8399 (PMC4926658; doi:10.3897/zookeys.596.8399)
Supplement: Supplementary material 2 — Sequences used for designing primers [file zookeys-596-129-s002.zip › Gene_regions/Failed/HBS1.fst]

>BGIBMGA003395-Plutella
AAAGCAAAAGAAAATAAGATGGATCCTAATTTACAATACAGCAACGAAAGGGGCTCTCAAAAGGACCATTTGTACATTGTAGTGATAGGCCATGTTGATGCTGGTAAGTCCACTCTAATGGGTAGGCTGCTGTGCGAGATGGGTGAAGTAAGTCAAAGGACATTACACAAATATGAGCAAGAGAGTAAAAAGATGGGAAAGCAAAGCTTCATGTATGCCTGGGTGCTGGATGAGACCGGCGAGGAGAGGGTGAGAGGCATCACTATGGATGTTGGACGAGCTCAATTTGAAACTAAAACAAAGAAAGTTATTATATTAGATGCCCCTGGCCATGCTGACTTTATTCCTAACATGATAACTGGTGCTGGGCAGGCTGATGTAGCTCTGTTGGTAATTGATGCCACCACAGGAGAGTTTGAATCTGGCTTTGAGCTTGGAGGACAGACCCGAGAACATGCTCTACTGGTAAGGTCACTAGGTGTAAGCCAACTTGCAGTAGCCATTAACAAACTAGACACCACAAATTGGTCCCAAGAAAGATTTGATGAGATAGTAAATAAACTGAAATCATTCCTAAAGCAGGCTGGCTTCAAAGATTCTGATGTTACATTTGTGCCATGCTCTGGATTGACTGGTGAGAACCTTGTGCACCCACCAACTGAAGCTGGGTTACTTGAGTGGTATAAGGGCCCTTGCCTGCTGGATGTTATAGATGGATTCAATGTTCCAGAAAGACCAGTAGCAAAACCCTTAAGACTGACTATAAATGACATTTTCAAAGGAACCGGATCAGGATTTTGTGTTGCAGGTCGCATTGAGACTGGGGTGCTAAACAAAGGTGACAAGGTTCTAGTTTGCCCTCTGAAAGAGATGGCTGAGGTGAAGAGCTTAAGCATCAATGACATGCCTAATAATGTGGCATTTGCCGGAGACCAAGTCAGTGTAACCTTATCTGGGATTGACATACAAAATGTGTTTGTTGGATATGTGCTAAGCGATCCAGTGCAACAGGTGCCAGTGACCACAAGATTCGAGGCGCGCATTGTGGTTTTTAATGTGAAAACGCCGATTACAAAGGGTTACCCTGTGTTGATACACTACCAGAGTTTGGTGGAGCCAGCAAACATAGTGAAGCTGAAGGCATTGTTGAACAAGAGTACTGGCGAGGTGTTGAAGAAGCGGCCGCGCTGCCTGGGGAACAACTCGGTGGCGGTGGTGGAGCTGGAGGTGGGCCGGCCGGTGTGCGTGGAGCGCTACAAGGACGTGAAGGAGCTGGGCCGCGTGATGCTGCGCGTCGCCGGCGCCACCATCGCCGCCGGGCTCGTCACCGAC
>BGIBMGA003395-Manduca
AAAGTTAAAGAGAATAAGGTTGATCCCAATAAACAGTACAACCAAGAAAGAGGCTCCGATAAAGATCACTTGTATATTGTTGTTATTGGTCATGTAGATGCTGGAAAGTCTACTCTAATGGGAAGGTTATTATGTGACCTTGGGGAAGTTAGCCAGAAAACGTTGCACAAATATGAACAAGAGAGCAAGAAGATTGGCAAACAGAGCTTTATGTATGCATGGGTCTTAGATGAAACTGGGGAGGAAAGGGTCAGAGGCATCACAATGGATGTTGGTAGAGCACAATTTGAAACAAAAACTAAACATGTTATCATTTTAGATGCACCAGGACATGCAGATTTTATACCAAACATGATAACTGGTGCAGGACAGGCTGATGTTGCTTTGTTAGTAATAGATGCAACAAGAGGAGAGTTTGAGTCAGGTTTTGATTTGGGAGGTCAGACTCGGGAACATGCTCTGCTTGTCCGATCACTTGGGGTAAGTCAGCTGGCAGTGGCTGTCAACAAGTTAGATACAAGTAATTGGTCTCAAGAAAGGTTCAATGAGATTACTaAAAAATTAAAATCATTCTTGAAACAAGCTGGGTTCAAAGACTCGGATGTGACCTATGTGCCATGTTCCGGACTCACTGGAGAAAATTTAATTAAACCTCCAAATGAACCAGAGTTATTGCAATGGTACAATGGGCCTTGTCTTTTAGATGTTATTGATAATTTCAATGTGCCAGAGCGACCAGTCTCTAAACCTTTGCGAATGTCCGTAAATGATGTGTTTAAGGGCACTGGGTCAGGTTTTTGTGTATCTGGACGCATAGAGAATGGTATGTTAAGTAAAGGCGATAAAGTTCTAATTTGTCCAACTAAAGAAATGGCTGAGGTCCGAAGTATAAGTCTTAATGATTTGTCCAGTAATGTTGGATTTGCTGGAGACCAAGTTGTTGCAACTATATCTGGTGTAGAAATGCAAAATGTTTCTGTGGGTTGTGTGTTAAGTGACCCCATACAACAAGTTCCAGTAACATCACGGTTTGAAGCTCGAATTGTCGTGTTTAACGTTAAAGTACCAATCACAAAAGGATTTCCTGTTCTCATTCATCATCAGTCTTTAGTAGAGTCAGCAAATATCGTCAAATTGAAGGCTTTATTAAATAAGAGTACTGGCGAATTGATAAAGAAGAAACCTCGTTGCCTAGGCAACAATTCGGTTGCGGTAGTTGAGATAGAAGTGTGCAGACCGATCTGTGTGGAGCGATACAAAGACGTGAAGGAACTGGGGCGTGTCATGTTACGTGTGGCCGGCGTCACTATAGCTGCGGGGCTCGTCACTGAC
>BGIBMGA003395-Bombyx
AAAGTAAAAGAGAACAAAATTGATGCAAAAAAACAATATGCCAATGAGAGAGGTTCTGACAAAGATCATTTGTACATTGTCGTGATAGGTCATGTTGATGCAGGAAAATCTACATTAATGGGCAGATTATTATGTGAGCTCGGAGAAGTCAGTCAAAAAACTTTGCACAAATATGAACAGGAGAGTAAAAAGATTGGAAAGCAAAGCTTTATGTATGCCTGGGTGCTTGATGAAACAGGAGAGGAAAGAGTCCGAGGAATCACTATGGATATTGGGCGTGCCCAGATTGAAACAAAGACAAAGAGGGTTATAATATTAGATGCACCGGGGCATGCTGATTTTATCCCTAATATGATAACTGGTGCTGGTCAAGCTGATGTTGCTATGTTGGTAGTTGATGCAACTAGGGGAGAGTTTGAATCCGGATTTGATTTCGGTGGTCAAACAAGAGAACATGCATTACTAGTGAGGTCACTTGGTGTAAGTCAGCTGGCTGTTGCCATTAACAAACTGGATACAGCCAACTGGTCTCAAGACAGATTTAATGAAATCACCAATAAACTTAAGGTTTTTTTGAAACAAGCAGGATTCAAAGATACAGATGTCACCTATGTGCCTTGTTCAGGACTCATTGGTGAGAATCTTGTGAAACCAGCAAGCGAACCTGAATTAACTAAATGGTACAAAGGACCCTGTCTTTTAGATGTGATTGACAAATTCAATGTTCCAGAGAGGCCTGTGTCTAAGCCATTACGTATTTCAATCAATGATGTGTTCAAAGGTACCGGTTCTGGATTTTGTGTTTCGGGACGCATTGAAAACGGAGTTCTAAAGAAGGGCGATAAAGTATTGGTTTGTCCAACAAAAGAAATGGCTGAAGTTAGAAGTTTAAGTATAAATGATCTTACTAATAATGTAGCATTTGCTGGAGACCAAGTCACATTGACTTTGTCTGGGGTGGACATGCAGAATGTGTCAGTTGGATACATACTCAGCGATCCTATTGAGCAGGTTTCTGTTACAACACGTTTCGAGGCCCGAATAGTAGTTTTCAATGTTAAAGTACCAATAACAAAAGGCTTTCCGGTGCTTGTTCACTATCAATCATTGGTAGAATCTGCTAATATTGTCAAGCTTAAGGCATTACTCAGCAAAAGTACCGGTGAGCTAATTAAAAAGAAACCTCGTTGCTTAGGAAATAATTCTGTGGCAGTTGTTGAAATTGAGACCAGCAGGCCCATATGCATCGAGAGATATAAAGATGTTAAGGAGCTTGGTCGTGTTATGTTACGCGTCGCAGGTGTCACCATAGCAGCAGGCCTTGTCACTGAT
>BGIBMGA003395-Danaus
AAATTGAAGGAAAATAAAACAGATCCTAATGTACAGTATTCAAATGAACGGAAATCAGATAAGGACCACTTGTATATTATTGTGATAGGTCATGTTGATGCCGGAAAATCAACTCTAATGGGCCGTATACTGTGTGATTTGGGTGAAGTGAGTCAAAGGACTTTGCATAAATATGAACAGGAGAGTAAGAAGCTCGGGAAACAAAGTTTCATGTACGCTTGGGTGCTCGATGAGACTGGTGAAGAACGATTGAGAGGTATCACAATGGATGTGGGTAGAGCTCAGTTTGAGACAAAAACAAAGAAGGTTATTATATTAGATGCCCCCGGCCACGCTGATTTCATTCCGAACATGATAACGGGTGCTGGCCAGGCCGACGTCGCTTTGTTAGTTGTGGATGCAACACGAGGAGAGTTTGAATCAGGTTTCGATCTTGGCGGACAAACACGAGAACATGCCTTACTTGTTAGATCATTAGGTGTTAATCAGCTTGCGGTGGCAGTCAACAAATTAGATACAAATAATTGGTCCCAAGAAAGATTTAACGAGATAACTACGAAACTAAAATCTTTTCTTAAACAAGCTGGCTTCAAAGATTCAGACGTCACATATGTACCATGTTCAGGTTTGACCGGTGAGAACCTGGTTAAGTCTACTACTGAAGTGGAACTACTCAAATGGTACGATGGCCCATGTCTTCTTGACGTTATCGACAAGTTTAAAGTACCCCAGAGGCCTGTCGCTAAGCCTCTACGTATGTCCATTAACGACGTATTCAAGGGAACCGGATCCGGTTTCTGTGTTGCTGGACGCATAGAGACAGGAGTAATCAACAAGGGAGATAAAGTTCTACTCTGCCCGACCAAGGAAATGGCGGAGATTCGTAGTGTAAGTATAAATGATATGGTCAGCAACGTGGCATTCGCTGGTGATCAGGTCAGTGTGACACTGTCAGGGGTGGAAATGCAGAATGTTTCGATTGGATACGTTTTGAGTGATCCCGTACAGCAGGTGCCGGTGGCTGCGAGGTTTGAGGCCCGTTTGGTAGTTTTCAACGTCAAGGTGCCAATAACTAAAGGGTTCCCGGTCTTAATACATCACCAGTCTTTGGTGGAATCGGCTAGCATAGTCAAACTTAAGGCGTTACTGAATAAAAGTACGGGTGAGGTCCTGAAGAAGAAGCCAAGATGTCTGGGCAATAATTCTGTAGCTGTAGTGGAAATAGAAGTTTGTAGACCGATTTGTATCGAACGGTACAAAGATGTTAAGGAATTGGGTCGGGTCATGCTACGTGTTGCCGGAGTCACTATAGCTGCTGGTCTCGTAACAGAT
>BGIBMGA003395-Heliconius
AAAGTAAAAGAAAACAAAATTGATCCAAAAGTACAGTACACAAATGAAAGAGGTTCAGAAAAAGACCATTTATATATAGTTGTGATAGGGCATGTGGATGCGGGAAAATCTACTTTGATGGGCCGCCTTCTCTGTGATTTAGGTGAAGTAAGTCAGAGAACATTGCACAAGTATGAACAAGAAAGTAAAAAAGTTGGGAAACAAAGCTTTATGTATGCCTGGGTGTTAGATGAAACTGGTGAGGAAAGATTAAGGGGAATTACAATGGATGTAGGAAAAGCCCAATTTGAGACTAAAACAAAGAAAGTCATTATTCTAGATGCTCCAGGTCATGCAGATTTTATTCCAAATATGATCACAGGTGCGGGGCAAGCTGATGTTGCATTATTAGTAGTGGATGCAACTAGAGGGGAGTTTGAATCAGGTTTTGATCTTGGTGGACAAACAAGGGAACATGCTTTGTTAGTTAGATCACTTGGAGTTAACCAGCTGGCTGTTGCAGTGAACAAATTAGATACAAGCAGTTGGTCTCAAGACAGATTTAATGAAATTATTAAAAAGCTAAAAGTGTTTTTAAAACAAGCGGGGTTTAAAGATTCTGATGTGACTTATGTTCCCTGTTCTGGTATGATTGGTGAGAATTTAGTGAATGCTCCAAAAGAACCTGACTTACTAAAATGGTATGATGGACCTTGCTTGCTTGATGTTATTGACAAATTTAATGTTCCACAGAGACCAGTATCAAAGCCTTTACGCATGTCAATTAATGATATATTTAAGGGCACTGGCTCAGGATTTTGTGTGGCAGGACGTATTGAAAATGGACTTATTAACAAAGGAGATAAAGTTCTGGTTTGCCCTACAAAAGAAATGGCAGAAGTAAAAAGTTTGAGTATCAATGACTTGGTGAGCAATGTAGCATTTGCTGGTGATCAAGTTAGTGTCACTTTATCAGGAGTAGAGATGCAAAATGTTGCTGTTGGATATATACTAAGTGACCCAATTCAACAAATACCAGTGACTTCACGATTTGAAGCTAGATTGGTGGTTTTTAATGTAAAGGTTCCAATAACAAAAGGTTTTCCTATACTAATTCACCATCAGTCATTGGTAGAATCTGGTAATATAGTAAAATTAAAGGCATTGTTGAATAAGAGCACAGGAGAGGTGTTGAAAAAGAAGCCTAGGTGCTTAGGCAATAATTCGGTGGCTGTTGTAGACATAGAAGCTAGCAAGCCCATATGTATAGAGAGATATAAGGATGTCAAGGAATTAGGACGAGTCATGTTACGTGTTGCAGGAGTTACCATAGCCGCTGGCCTTGTGACAGAT
>BGIBMGA003395-Melitaea
ATAATAAAAGAAAATAAAAGTGATCCAAACGTTCAGTTTCAAAATGAAAGGGGCTCTGAAAAAGAACATTTGTATATTGTTGTCATAGGCCATGTTGATGCTGGAAAGTCTACATTAATGGGACGCTTGTTGTGTGAATTAGGTGAAGTTAGTCAAAGGACATTGCACAAGTATGAGCAAGAGAGTAAGAAAATTGGTAAACAAAGTTTTATGTACGCCTGGGTATTGGATGAAACTGGTGAAGAGAGGGTTAGAGGAATCACAATGGATGTAGGAAGAGCACAGTTTGAGACTAAAACAAAGAAAGTTATTATCTTAGATGCACCAGGACATGCTGATTTTATACCTAATATGATTACAGGTGCTGGTCAAGCAGATGTTGCACTTTTGGTTGTAGATGCAACAAGAGGAGAATTCGAGTCAGGTTTTGAGCTTGGTGGCCAAACTCGAGAGCATGCCTTACTAGTTAGATCATTGGGAGTCAATCAGCTCGCTGTAGCTGTAAATAAGTTAGATACCACTAACTGGTCTCAGGAAAGATTTGATGAGATAACAAAAAAACTGAAAGCTTTTTTGAAACAGGCCGGCTTTAAAGATTCAGATGTTACATTTGTACCTTGTTCCGGTTTAACCGGTGAGAATTTAGTTAAAGATTCAACTGAGCCTGAATTACTAAAGTGGTATAAAGGTCCATGTTTACTTGACGTAATAGACAAATTTAATGTGCCTCAAAGACCCGTATCTAAACCATTACGAATGTCCATCAATGATATCTTCAAAGGCACTGGTTCTGGATTTTGCGTGGCTGGTCGTATTGAAAATGGTGTTATAAACAAAGGTGATAAAGTCTTAGTATGTCCTACAAAAGAAATGGCTGAGGTTCGAGGTTTAAGCATTAATGATTTGGCTAGCAACGTGGCATTTGCTGGTGATCAAGTTAGCGTAACTCTGTCTGGAGTTGAAATGCAGAATGTTTCTGTTGGTTATGTATTAAGTGATCCGATTCAACAAGTGCCAGTTAGCTCAAGATTTGAAGCCAGATTGGTTGTTTTTAATGTAAAGGTACCTATAACCAAAGGTTTTCCAGTTCTCATTCATCATCAGTCTTTGGTAGAGTCAGCAAGTATAGTCAAGTTAAAGGCATTATTAAATAAAAGTACTGGAGAAGTATTGAAGAAAAAGCCCAGGTGTTTGGGTAATAACTCAGTAGCCGTAGTGGATATAGAAGTATGCAGGCCTATATGCATTGAACGGTACAAAGACGTGAAGGAGCTTGGTCGTGTAATGTTAAGAGTTGCCGGAGTCACAATAGCAGCAGGACTTGTGACTGAT
>BGIBMGA003395-Chilo
AAAGTAAAAGAAAACAAATTTGACCCAAAGAAACAGTACATTAATGAAAGAGGATCAGATAAAGATCATATATATATTGTGGTTATAGGCCATGTTGATGCTGGAAAATCTACATTGATGGGTCGGCTGCTGTGTGACCTTGGAGAAGTCAGTCAGAAAACATTACATAAGTATGAGCAAGAGAGCAAAAAGATAGGCAAACAAAGCTTTATGTATGCATGGGTTTTAGATGAGACTGGTGAAGAGAGAGTGAGAGGCATTACAATGGATGTGGGGAAAGCTCAGTTTGAAACCAAAACTAAAAAGGTAATTATACTTGATGCTCCTGGGCATGCAGATTTTATTCCAAACATGATAACAGGGGCTGGTCAAGCTGATGTGGCTTTATTAGTGGTTGATGCTACTAGAGGGGAATTTGAGTCAGGTTTTGATCTCGGTGGCCAAACTCGTGAGCATGCATTACTAGTTAGATCCCTCGGTGTCAATCAGCTTGCAGTTGCTATAAATAAATTGGACACAACAAATTGGTCTCAGGAGAGATTTGATGAAATATCTAAAAAATTGAAAACTTTCCTTAAACAAGCTGGCTTCAAAGACTCTGATGTCACTTATGTGCCATGTTCAGGTCTCACAGGTGAGAATCTTGTGAAGCCTCCAAGCGAAGTTGAATTGCTTAAATGGTACAATGGACCTTGCCTATTAGATGTTATTGATAAATTTAATGTACCAGAGAGGCCCATCTCTAAACCTTTACGGATGCCTATAAATGATGTATTTAAAGGCACAGGTTCAGGATTTTGTGTTGCTGGACGTATTGAAAATGGTGTACTCAATAAAGGTGACAAAGTCTTAGTTTGCCCAACAAAAGAAATGGCTGAAGTAAGAAGCATTAGTATTAATGAAATGCCAAATAATGTCGCTTTTGCTGGAGACCAAGTCAGTGTTACATTATCTGGTATTGATATGCAAAATGTCTCTGTTGGATTCATTCTTAGTGATCCCATTCAACAAGTGCCAGTAGCTACAAGATTTGAAGCTAGATTAGTTGTGTTTAATGTTAAGGTTCCTATAACAAAAGGATTTCCAGTTCTGATTCATCATCAGTCTTTAGTGGAATCTGCAAATATTGTAAAGTTGAAATCATTGCTAAATAAGAGTACAGGTGAAGTTATGAAAAAGAAACCCAGATGCTTGGGTAATAATTCTGTAGCTGTTGTAGATATTGAAGTTAGTAAACCAATTTGTGTAGAGCGCTACAAAGATGTAAAGGAACTGGGGCGTGTGATGCTCCGTGTGTCAGGAGTAACTATAGCTGCTGGACTCATCACAGAC
