# Supplementary material for: PCR primers for 30 novel gene regions in the nuclear genomes of Lepidoptera
Source: Zookeys. 2016 Jun 8;(596):129–41. doi: 10.3897/zookeys.596.8399 (PMC4926658; doi:10.3897/zookeys.596.8399)
Supplement: Supplementary material 2 — Sequences used for designing primers [file zookeys-596-129-s002.zip › Gene_regions/Failed/NEDD8.fst]

>BGIBMGA008342-TA-Plutella
AACAAACAGTACGACAGGCAGCTTCGGCTGTGGGGTGATCATGGTCAGTCTGCTCTTGAGAAGAGTCACATCTGTCTGATAAACGCAAACGCCCTAGGAACAGAGATACTGAAATCAATCGTACTGCCTGGTATCGGTGCCGTGACTATAGTTGACGAACATATAGTTAGTGAGGAAGACATAGGCAGTAATTTCTTCTTAGAAACCACTAGTATAGGCCTGAATAGAGGGTCAGAGACGCTGCGTCTTCTTCTGGAGCTGAACTCTGCCGTCCAAGGCCACGCCGTGCAGGAACCGACAGACCAAATCCTCAAGGAAAATCCAGATTTCTTTAAAAGCTTCAGTGTAGTTGTGGCTACAGCATTATCAGAAAAGATAATTCAAGATCTGTCAGAGCATCTCTGGGAAAACAATGTTCCATTTATTTTGTGCCGGTCAGTTGGGTTCCTTGGATCATTCAGGATTCAGGTGAGGGAACATGCTGTGATTGAAACTCACCCTGACAATGAGCAGCCAGACTTGCGCCTTGATGTTCCATTCCCTGCTCTGGCTGAATATCTTGCTGACATTGATATTGATGCAGTTGATCTCAAAGACCATGGCCACATCCCATGGATTGTGATTTTATACAAAGCTGTTCAAAAGTGGCAGCAAGTGAATGCTAATAGATGGCCCATGAGCAGAAAAGAGAAGAATGAAGTTAAAGAAATTATCAGTGGATTCATCAGAAAGGATGAAAATGATGTACCAATTAGTGAGGAAAACTTTGAAGAAGCATTGCGAGCAGTGAACACAGGTTTAGTGCCTACATTTTTGCCAGTGAAGATTCAGGACCTCATATACAGCAGTGCAGCAATCAACTTGAATAGTGAAAGTTCTCCATTCTGGATTATGTGCTCAGCTCTCAGAGGATTTGTAGAAGCTGAAGGGAAGGGCAAGCTGCCGGTGAGAGGAGTGCTACCGGACATGACTGCTTCCACTGAGCACTATGTGAAGCTGCAGAATATGTACCGCAACCAGGCTGCAATGGACGCTGAGGCAGTCTACAGGAAAGTGCAGCAGATAGTAACTCAACTGCACAGAGACAGCATCAGTGAAGCTGAGGTGAAGCTGTTCTGCAGACACGCACATGATCTGCACTTGATCAAGGGCTCCAGCATAGCACAGGAGTATCAGCTCAACAGCCCTACAGCTACTTATATTGCTAAACATCTGGAAGAGCCAGATGTCATGATGGTCCACTACATTCTACTTCGAGCCTCTGAAAGATTCCAGTCTGAGCACTGCAGGGCCCCTGGTGACTGGGAGCCAGAGGGGGACATTGCTCAACTCAAGACCTGTGTCTCCAAGCTGCTCAGTGATATTTCCTGTTCACCATTCCCTAAGGATGATCATATCCATGAGATGTGTCGCTATGGAGGCGCAGAGATCCACAGTGTATCAGCATTTTTAGGAGGCTGTGTGGCACATGAGGCTATTAAACTTGTTACAAAGCAGTATAAGCCTGTAAATAACACATTCATATATGATGGGGCCTCAACTAACACTGCTACTTTT
>BGIBMGA008342-TA-Manduca
AACaAACAGTATGACCGGCAACTACGTTTATGGGGTGATCATGGTCAAGCTACCCTGGAAAACGGGCATGTTTGCCTTATAAATGCTACAGCTTTGGGAACTGAAACACTTAAATCAATGGTATTACCTGGGGTCGGTGCTATTACTATAGTGGACGACAATAACGTGAGCGACGAAGATATCGGCAGCAATTTCTTTTTAGAAATCACAAGCAAAGGCTTAAATAGAGGATCCGAAGCATTACGCTTGATTTTAGAGCTGAATCCAGCAGTACAAGGCCACGCCGTGCAGGAGCCACCGGACCAAATATTACAAGAAAACCCAGAtTTTTTCAAATCTTTTAATGTAGTCATAGCCACAGCTCTCAATGAGAAGACAATACTAAGTTTATCCCAACATTTGTGGGATATTAATGTGCCATTTATGTTATGCCGTTCTGTGGGATTTTTAGGGTCACTAAGGATTCAGATGAAAGAACACACTGTTATTGAAATTCATCCAGATAATGACCAGCCTGATTTGCGTCTAGATGTGCCATTTCCAGCTTTGGTAGAATACTTAGATGGCGTTGATCTTGAATCTGCAGAGTTGAAAGACCATGCCCACATTCCTTGGATAGTCTTTTTATATAAGGCAGTTCAAAAGTGGCAAACAAGCTATCAGAATATGTGGCCAATGAGTAGAAAAGaAAAAAATGATATTCGTAACATACTTCATGAGTTTATGAAAATTGATAATTGTGGTGTGCCTATCTATCAAGAAAATATAGAAGAGGCTATGAAAGCAGTTAACACAGCCCTTGTTCCAACATTCTTGCCATCCAGAATCCAAGAACTTATATACAGCAGTGCTGCTACTAACTTGACTAAAGAAAGTTCATCATTTTGGATAATGTGTTCTGCTTTGAGAGGTTTTGTGGAGGCTGAAGGCAAAGGGAGACTGCCTGTGAAGGGGACTATTCCAGATCTGACTGCTTCTACAGATCATTATGTGAAACTAATGAATATCTACAGGTCACAGGCAGCAATGGATGCAGAAATAATGTATAGAAAAGTACAACAAATTGTCACTCAATTGCATTGTGATAGCATAAGTGAGGCTGAAGTGAAATTGTTTTGTGCGCATGCTCATGATCTGTGTGTCATTAAGGGCTCTAATATAGCAACAGAGTATCAGTTGGGTAGTAATGTTGCATCCTACATAGCCAGGCACCTAGAGGAGCCCGATGTTATGATGGTGCATTACGTGATGCTACGAGCTGCAGAGATGTTTATATCAGAGCACTGTCAATCTCCAGGAGACTGGGAGCCTGAAGCCGACATAGCCAAGTTAAAAACTTGTGTCACAAAATTCCTTAGTGATATATCTTGTTCACCTTTTCCCAAGGATGATCATATTCATGAAATGTGTAGGTATGGAGGGGCTGAAATACACACAGTGTCAGCTTTTCTTGGTGGATGCATTGGTCATGAAGCAATTAAAATTATCACTAAACAGTATAAACCAGTAAACAACACACTGATCTATGACGGAGCTTCAACAAATACAGCAATATTT
>BGIBMGA008342-TA-Bombyx
AATAAACAGTACGACCGGCAACTTCGTTTGTGGGGTGATCACGGACAAAGTGCTCTTGAAAGCGGACACATATGTTTAATTAATGCTACTGCCTTGGGTACTGAAATATTGAAATCGATAGTTCTTCCAGGAATTGGTGCAATTACTATAGTTGATGATTGCACAGTTAGTGATGAAGATATAGGCAGTAATTTCTTTTTGGAAATGTCTAGCAAAGGTCTTAACAGAGGATCCGAAGCGTTAAGGCTTGTTTTAGAATTAAATCCAGCAGTACAAGGTCATGCAGTCCAAGAACCACCTGACCAGATACTTGATGAGAACCCAGACTTTTTTAAATCATTCAGTTTAGTGATAGCTACTACAATAAGTGAAAAAGTAACGCAAAGTTTATCTCAACACCTGTGGGATATAAATGTTCCTTTTATACTTTGCCAATCAGTTGGATTCTTAGGGTCTTTAAGAATTCAGATTCGGGAACATGCTGTTACTGAAACTCATCCTGATAATGAACAAACAGATCTGCGCCTAGATGAACCATTTATGTCATTGTTAGAACATCTGGAAAGTATTGATATTGATGCTCTTGATTTGAAAGATCATGGTCACATTCCTTGGATTATAATTCTTTATAAAGCTGTTCAAAAGTGGAAAATTAACAATAACAATAAATGGCCTGTAACGCGAAATGATAAAGAAGATATAAAAAATATAATAAGGGATTTCATTAGAAAAGATGAAAATGGAATACCAATTAATGAAGAGAATTTTGAGGAAGCAATAAGAGCTGTTAACACTGCTTTGATGCCTACATTTTTGCCTAAGAATATCTCAAAACTTATGTATAATAGTGCTGCCACAAATTTAACTAAGGATAGTTCATCATTTTGGATTATGTGCTCTGCCTTAAGAGCATTTGTTGAGGCTGAAGGGAAGGGAAAACTTCCAGTGAAAGGAATCTTACCTGATATGACGGCCTCTACAGAACATTATGTAAAACTTCAAAACATTTACAAGATGCAAGCTGCAAATGATGCAGAAATAGTCTATAGAAAAGTTCGACAGATAGTCACTCAATTGCATTGTGATAGTATTAGTGAGGCAGATGTTAAACTATTCTGCAGACATGCTCATGATTTATATTTGGTGAAGGGGTCTTGTGTGGCAACAGAACTTCAACTGGGAAATTCTGTTGCATCCTATATAGCCACATATTTAGAGGAGCCAGATGTCATGATGGTTCACTATATTATGCTTCGGGCAGCTGGTATGTTTAGATCAGAGCACTGCCGAGCTCCCGGTGATTGGGAACCAGAAGGTGACATTGCTAAGCTAAAAACTTGTGTAAATAAACTTTTAGGTGATATATCTTGTTCTCCATTTCCTAAAGATGATCATATCCACGAAATGTGTCGCTATGGGGGAGCCGAGATACATAGTGTGTCTGCCTTTTTAGGTGGATGTGTTGCACATGAAGCCATTAAAATTATAACCAAGCAATATAAACCTGTAAATAATACATTTATTTATGATGGAGCTTCTACAAATACGGCAACATTT
>BGIBMGA008342-TA-Danaus
AACAAACAGTACGACCGGCAACTGAGGCTTTGGGGAGATCACGGTCAAAAAGCTCTTGAAAAGGGTCATATTTGTCTCATAAATGCTACAGCACTTGGTACTGAAATATTGAAGTCAATAGTTCTTCCTGGAGTTGGAGCAATTACTCTTGTTGATCATAATATCGTTAGTGATGAAGATATTGGATGTAACTTTTTCTTAGAAAATATAAGCCAAGGGCTTAATAGAGGAGCAGAAACGCTACGACTATTATTAGAATTAAATTCGTCTGTTCAAGGTCATGCAGTACAAGAGCCTCCTGAACAGATTCTGCAAGACAACCCAGATTTTTTTAAATCTTTTAGTGTAGTTATTGCAACATCTCTAGGTGAGAAAACAACACAGGATTTAGCAAATCATTTATGGGACATTAAGGTTCCTTTTATATTATGCAGATCTGTAGGATTTTTGGGTTCTTTTAGAATACAGATTAATGAGCACCCAATCATAGAAGTTCATCCTGAAAATGAACAGATTGATTTACGTTTAGATGTCCCATTTCCTACATTGGCTGAATATTTGAATGCATTTAATATAGATGATCTTGATTTAAAGGATCATGGACATGTTCCTTGGATTGTTATTCTATATAAAGCAATCCAGAAATGGCAAGTTACAAATGAAAACAAGTGGCCGATCAGTAGGAAGGAGAAAAATGAAATTAAAGATATTATCAGAGGTTTTATTAGGAAGGATGAGAATAGTATACCTATTGAAGAGGAAAACTTTGAAGAAGCCTTAAGAGCCGTCAATACTGCATTGGTCCCAACATTTCTGCCCGTAAATATTAAGGAACTAATATACAGTAGTTCAGCAACAAACTTAACAAAAGACAGCTCATCATTTTGGATCATGTGTTCTGCTTTGAGAGCATTCATTGAAGCAGAAGGAAAAGGAAAGTTACCCCTCCGAGGTGTATTACCAGATATGACGGCTTCTACAGAACATTATGTGAAACTTCAAAGTATGTACAGAACTCAAGCTGCTATTGAAGCCGAGATAGTTTACCGTAAAGTTCAAGAAATAGTGGCACAATTACATTGTGATAGTATAAGTGATGCTGAAGTAAAACTATTTTGTAGACATGCGTATGATCTGCATTTGATAAGAGGCACTAATATATCATCTGAGTATCAAATGGGAACTGTGnnnGCTTCATACATAGCAGGTTATTTAGAGGAACCAGATGTCATGATGGTACATTATATACTATTACGAGCAGTGGACATGTTCAGATCAGAGCATTGCAGAGCACCAGGTGAATGGGAACCAGAAGCCGATATATCTAAATTAAAAACCTGTGTCTCCAAACTATTAAGTGATATATCATGTTCACCATTCCCTAAAGACGATCATATTCATGAAATGTGTAGATATGGTGGAGCTGAAATTCACAGTGTCTCAGCCTTCCTAGGGGGTTGCATAGCCCATGAAGCAATCAAAATTGTAACAAAGCAGTATAAACCTGTTAATAATACATTTATTTATGATGGAGCCTCTACAAACTCAGCCACATTT
>BGIBMGA008342-TA-Heliconius
AATAAACAATACGACCGGCAATTGAGATTATGGGGTGATCACGGACAAGCTGCACTAGAAAATAGTCATGTTTGCCTAATAAATGCTACAGCACTAGGCACAGAAATTTTAAAATCTATTGTTCTTCCTGGAGTAGGTGCTATAACGGTAATTGATCATATTATTGTCAGTGATGAAGACATAGGTACGAATTTCTTTTTAGAATGTTCAAGTAAAGGAATAAATAGAGGATCGGAAACCCTTAGACTTCTATTGGAATTGAATCCTGCAGTTCAGGGTCATGCTGTTCAAGAAACACCAGAACAAATACTTCAAGATAATCCAGATTTTTTTAAATGTTTCAGTGTTGTTATAACTACGTCACTTGGAGAAAAAGTTGTACAAAAACTAGCCCAGCATTTATGGGATATAAATATTCCTTTTGTGTTATGTACATCTATTGGCTTTTTAGGATCTTTTAGAATACAAATAAATGAACACGCTATAATTGAAGCTCATCCAGAAAATGAACAAATTGATTTACGTTTAGATGTGCCTTTTCCTCTACTTGCTGAATACTTAGATGCTTTTAATGTAGATAACCAAGAATTAGAAGGCTATGGCCATATTCCATGGATTGTTATTTTGTATAAAGCTGTTCAAAAATGGCAAATCACTAATCAAAATAGATGGCCAATGAGTAGAAAAGAGAAAAATGAAATTAAAGATATAATCAATGAATTTGTATTCAAAGATGAAAATGGTATTCCTATGGAACTGGAAAATTTCCAGGAGACTTTAAGAGCTGTAAATACTGCTTTGGTCCCTACATTTCTACCAGTATACATCCAAGATCTTATTTATAGCAGCTCTGCGACAAATTTAACTAAAGAAAGTTCACCTTTCTGGATCATGTGTTCAGCATTAAGAGGTTTTGTTGAAGCGGAAGGAAAGGGTAAATTACCCCTCAGAGGAGTATTACCAGATATGACAGCATCTACAGAGCATTATGTAAAACTTCAAAGCATGTATCGGGCCCAAGCAGCTATGGAAGCTGAAATAGTATATAGAAAGGTTCAGGAAATTGTAGCGCAACTTCACTGTGATAGTATTAGTGAAAATGAAGTAAAGCTATTCTGTAGACATGCACATAATTTATTTTTAATAAGAGGATCAAATATAGCTGTAGAATATCAATTAGGTAATGCTGTTGCTTCTTATATAGCAAGATATTTAGAAGAACCTGATGTTATGATGGTGCATTATATAATGCTGAGAGCTGCAGAAAAATTTAGATCTGAACATTGTCGTGCACCTGGAGAGTGGGAACCTGAAGGTGACATCGCTAAATTAAAAACATGTGTCACTAAAATACTAAGTGATATATCATGTTCACCATTTTCAAAAGATGATCATATTCATGAAATGTGTAGATATGGTGGTGCAGAGATACATAGTATATCTGCGTTTCTAGGAGGATGCATAGCACATGAAGCGATTAAAATTGTTACTAAACAATATAAACCCGTAAATAATACATTTGTTTATGATGGAGCTTCAACTAATACTGCTACATTT
>BGIBMGA008342-TA-Melitaea
AATAAGCAATATGACCGGCAATTACGACTTTGGGGAGACCATGGTCAGGCTGCACTTGAAAATGGACATATATGTTTAATAAATGCTACTGCTCTAGGTACTGAGATATTGAAGTCGATTGTGTTACCCGGTGTTGGAGCGGTTACTATAGTTGACCACAATATAGTAAGTGATGAAGATATTGGTTGTAACTTTTTTTTAGAATGTTCCAGTAAAGGGCTCAATAGAGGCTCTGAAACTCTCCGACTTTTATTAGAATTAAATCCAGCTGTACAAGGGCATGCTGTGTATGAACCAGCAGAACAAATTCTACGTGACAACCCTGATTTTTTTAAATCATTTAGTGTTGTAATAGCAACATCCATCACCGAAAAGACTATACAGGATTTGGCACAGCATTTGTGGGATATCAATCTACCTTTTGTGTTATGTAGATCTGTTGGGTTTTTAGGATCTTTTAGAATACAAATGAAAGAACATACAATTATAGAAACTCATCCTGAGAATGAGCAGATAGACTTACGTTTGGATGTTCCATTTCCTGTTCTTTCTGAATATTTAGACACCTTTAACATAGATGCGGTTGACCTGAAAGATCATGGCCACATACCTTGGATTGTCATTTTATACAAAGCAGTTCAGAAATGGCAAATTACAAATCAAAATAGGTGGCCTATGAGTAGAAAAGAAAAAAACGAAGTTAAAGATGTTATTCGAGAGTTCTTTAAGAAAGATGAAAATGGTATACCAATTGAAGAAGAAAATTTTGAAGAGGCTTTAAGAGCTGTTAACACAGCATTAGTTCCAACTTTTTTGCCTGTAAAAATTCAAGACCTAATTTATAGTAGTTCTGCAATTAATTTAACTAAAGAAAGTTCACCATTTTGGATCATGTGTTCGGCACTAAAAGGTTTTGTTGAAGCTGAAGGAAAAGGCAAACTGCCTTTAAGAGGGGTACTACCTGATATGACAACTTCTACAGAACACTATGTCAAACTTCAAAGTATCTATCGATCACAAGCAGCTATGGAAGCAGAAATAGTGTATAGAAAAGTACAAGAAATTGTTGCACAGCTACATTGTGACAGTATTAGTGAAGCTGATGTGAAGCTGTTTTGTAGACATGCTCATGATTTACATTTAATCAAAGGTTCAAACATAGTGGATGAGTATCGATTAGGGAATCCAGTGACATCATATATAGCAAGATATTTAGAAGAACCAGATGTTATGATGGTCCATTATATTCTATTAAGATCTGCTGAGAGGTTTCAATCTGAACATTGCAGAGCTCCTGGTGAGTGGGAACCAGAGGGAGATATTGCCAAGCTAAAAACATGTGTTACGAAACTACTGAGTGACATATCTTGTACACCATTTCCTAAGGATGATCATATTCATGAAATGTGTAGATACGGTGGGGCTGAAATTCATAGTGTTTCAGCTTTTCTAGGAGGATGTATTGCACATGAAGCTATTAAAATTATAACCAAACAATACAAACCTGTTAATAACACATTTATTTACGATGGTGCTTCAACTAATACCGCCACTTTC
>BGIBMGA008342-TA-Chilo
AGTAAGCAATACGACCGGCAACTTAGGCTATGGGGTGATCATGGACAAGCAGCTCTTGAAAACGGTCATATATGCCTGATCAATGCAAATGCACTTGGAACTGAGATAATAAAATCGATCGTCTTACCTGGTGTTGGATCCGTAACAATTGTGGACGAAAAAATAGTGAGTGAGGAGGATATAGACAGTAATTTTTTTTTAGAATATTCAAGTAAAGGTTCTAACAGAGCTTCAGAAGCATTGCGCTTGCTATTAGAATTAAATCCTGCCGTGCAAGGACATGCAGTTCAAGAACCTCCAGATCAAATACTAACGGAAAATCCAGAATTTTTCAAATCCTTCAGTGTTGTAATAGCTTCATCTCTTAGTGAAAAAACTATTCAAGATTTATCGCAACATTTATGGGATTTAAATATACCGTTTATTTTATGTCGATCTGTTGGGTTCCTTGGTTCTCTAAGAATACAATTGAAAGAGCATGCAATCATTGAAACTCATCCAGATAATGAACAAGTGGACTTGCGTTTAGATGTACCATTTCAATCTCTAGCAGATTATTTGAATAGATTTGATATTGATTCATTGGATCTGAAAGATCATGGCCATATACCTTGGATTGTCATTCTGTATAAAGCTATACAAAAATGGCAGATAACTAACCCTAATAGCTGGCCTATGAGTAGAAAGGAAAAAAATGAAATAAGGGTGATTATTCAAGAATTTATTAGAAAAGATGAAAATGGTATACCTATTAATGAAGAGAACTTTGAAGAAGCATTAAGAGCTGTCAATACAGCTTTGCTACCAACTTTTCTACCAGTGAAAATTCAGGAGCTCATTTACAGCAGTTCTGCTACTAATTTAAATAAAGACAGCTCTCCATTCTGGATAATGTGTTCTGCATTAAGAGGATTCATTGAAGCAGAGGGTAAAGGAAAACTGCCTTTGCTGGGAGTTTTGCCAGATATGACAGCTTCTACAGAGCATTATATAAAATTACAAAACATATACAGAGCACAGGCTGCAATGGATGCAGAGATAGTTTATAGAAAAGTACAACAAATTGTGGCACAACTGCACTGTGAAAGTATAAGTGAAACAGATGTTAAACTGTTTTGCAGGCATACACATGATTTGTATTTAATCAAGGGTTCATGTATTGCCACTGAATATCAATTAGGAGGTCCAGTTGCAGCATATATTTCAAGGTATCTTGAGGAACCTGATGTTATGATGGTGCACTACATATTGTTGAGAGCTGCAGAGATGTTTCGTTCAGAGCATTATAGAGCACCAGGTGATTGGGAACCTGAAGGTGATATTACAAAGTTAAAGATATGTGTCACAAAACTGCTCAGCGATATTTCCTGTTCTCCTTTTCCAAAAGATGATCATATCCATGAAATGTGCAGATATGGTGGAGCTGAAATACATAGTGTATCTGCCTTTTTAGGTGGTTGTGTTGCCCATGAAGCAATCAAAATTGTCACGAAACAATATAAACCAGTGAATAATATGTTTATTTATGATGGCTCATCAACAAACACTGCAACTTTT
>BGIBMGA008342-TA-Spodoptera
nnnAAACAATATGACCGGCAACTCCGGCTGTGGGGAGATCATGGTCAATCTGCGCTTGAACATGGACATATTTGTTTAATTAACGCTACAGCCTTAGGTACTGAAATATTAAAATCTATAGTATTGCCTGGAGTTGGTGCTATTACTATAGTTGACGATAAAGCAGTCAGTGATGAGGATATTGGAAGCAATTTCTTCTTGGAATGTTCCAGTAAGGACTTGAATAGAGGTACAGAGGCTCTGCGATTGTTACTAGAATTAAACCCGGCTGTCCGAGGGCATGCAGTTCAAGAGCCTACACATCAAATTCTTAGAGAAAACCCTGATTTCTTCAAAGCTTTTAGTGTAGTTATAGCTACATCTCTTGGAGAAAAAACTATTCAGGATCTAGCTCAACATTTATGGAATATAAATGTCCCCTTAATCCTGTGTAGATCAGTTGGATTTTTAGGATCTTTCAGGATTCAAATGAAGGAACATGCAGTCATTGAAACTCATCCGGATAATGAACAAACTGATTTGAGGCTGGATGCACCATTCCAATCCTTAGCAGATTATTTGGACAGTTTTGATATAGATAATGTTGATCTGAAGGACCATGGCCACATACCATGGATTGTAATAATCTACAAAGCTGTGCAAAAATGGCAAGCCAGTAATCAAAATCGTTGGCCAATGAGTAGAAAAGAGAAGAATGAGGTGAAAACTATTATTGGTGAATTTATTAGAAGGGATGAAAACGATGTACCAATCAATGAAGAAAATTTTGAAGAAGCCATAAGAGCAGTTAACACTGCACTGATGCCAACATATTTACCTGTAAAGAGTCAAGAATTGTTGTACTGCAGTGCTGCTACTAACTTAACAAAGGATAGCACTCCTTTTTGGATAATGTGCTCTGCATTGAGAGGATTTGTTGAAGGTGAAGGTAAAGGCAAGCTGCCTGTAAAAGGTGTGTTACCAGACATGACTGCATCAACAGACCACTACATCAAATTACAGAATCTTTACAGAACTCAAGCTGCAATGGATGCTGAAATAGTGTACAGAAAAGTGCAACAAATTGTTGCCCAATTACATTGTGACAACATCAGTGAGGCTGATGTTAAATTGTTCTGTAGGCATGCCCATGACTTGCATCTTATTAGTGGGTCCAGTATAGCTTCAGAGTACCAACTAACTAGTTCAGTGGCTTCTTACATAGCCAGACATTTAGAGGAGCCTGATGTGATGATGGTACATTATGTGTTATTAAGAGCTGCCGAAATGTTTGCATCGGAACACTGTAGAGCTCCAGGTGATTGGGAACCTGAGAGTGACAGTGCTAAATTAAAAGCTTGTGTCACTAAACTCCTCAGTGATGTATCCTGTGCTCCTTTCCCTAAAGATGATCATGTCCATGAAATGTGTAGATACGGTGGAGCAGAAGTACACAGTGTGTCGGCATTTTTAGGTGGTTGTGTGGCTCACGAGGCCATTAAAATCGTAACTAAACAATATAAACCAGTGAATAATACTTTTATATATGATGCTGCTTCTACCAACACTGCTACATTT
