# Supplementary material for: PCR primers for 30 novel gene regions in the nuclear genomes of Lepidoptera
Source: Zookeys. 2016 Jun 8;(596):129–41. doi: 10.3897/zookeys.596.8399 (PMC4926658; doi:10.3897/zookeys.596.8399)
Supplement: Supplementary material 2 — Sequences used for designing primers [file zookeys-596-129-s002.zip › Gene_regions/Failed/nuc58.fst]

>BGIBMGA006085-TA-Plutella
GTGAAACTGAAGAACTTCATTAAGTTTGAGGACACCACGGAGGCTCTGGCTGCCACCACGGCCGCCATCGAGGGCAAGATCTCCAAGCCACTGAAGAAGGCTCTGAAGAAGTATGTGTGCAAGGAGGTGCAGGACCAGCTGCTGGTGGGGGACGCCAAGCTCGGCGCCGCCATCCGCGACAAGCTGCAGCTCACCTGCGTGTCCAACAGCAATGTGCAGGAGCTGCTGCGCTGCATCCGCTCGCAGCTGGACGCGCTGCTCGCCGGCCTGCCCAAGAAAGAGATGACGGCCATGGCGCTGGGCCTGGCACACTCCCTGTCCCGCTACAAGCTCAAGTTCTCCCCGGACAAGATCGACACCATGATAGTGCAGGCGCAGTGCCTACTGGACGACCTCGACAAGGAGCTCAACAACTATGTGATGCGCTGTCGCGAGTGGTACGGCTGGCACTTCCCGGAGCTCGGCAAGATCATCCAGGACAACACCCTGTTCGTGAAGGTGGTGAAGCTGATGGGCACGCGCGACCACGCGGCCGGCACCGACCTGTCCGACATCCTGCCCGAGGAGCTGGAGGAGAAGGTGAAGGAGGCGGCCGAGATCTCCATGGGCACGGAGGTGTCGGACGACGACATCATGAACATCCAGAACCTGTGCGACGAGATCCTCGCCATCACGGAGTACCGCGCGCACCTCACGGAGTACCTGAAGGCGCGCATGATGGCCATGGCGCCCAACCTGACCGTGCTGCTGGGGGAGCACATCGGCGCGCGGCTCATCGCGCACGCCGGCTCGCTCATGGCGCTGGCCAAGCACCCCGCCTCCACGCTGCAGATCTTCGGCGCAGAGAAGGCGCTGTTCCGCGCGCTCAAGACCAAGAAGGACACGCCCAAGTACGGGCTGATCTACCACGCGGCGCTCGTGGGGCAGGCCAGCGCGCGCAACAAGGGCAAGGCGTCGCGCATGCTGGCGGCCAAGGCGGCGCTGGCCACGCGCGTGGACGCGCTGGGCGAGGACGTCTCCTTCGAGCTAGGCGCCGAGCACAAGGTGCGGCTGGAGGCGCGCCTGCGCCTGCTGGAGGAGGGCGGCGCGGGCCGGGTCAGCGGCACCGGCCGCGCCAAGGCCAAGTTCGAGAAGTACCACGCCAAG
>BGIBMGA006085-TA-Manduca
GTGAAACTGAAGAACTTTGTGAAGTTCGAAGACACAACAGAAGCTTTAGCTGCAACCACTGCAGCTATAGAGGGCAAAATATCGAAACCATTGAAGAAAGCCCTAAAAAAATATATTTCTAAAGAAGTACAAGACCAGCTCCTTGTCGGAGATGCCAAACTTGGAAGTGCCATAAGAGAGAAGTTTGATCTACAATGTGTCTCAAACTCCAATGTACAGGAATTGTTGAGATGTATCAGGTCCCAGATGGACAGTCTCCTGGCTGGATTGCCAAAGAAGGAGATGACAGCCATGGCTCTTGGTCTTGCTCACTCCCTAAGTAGATATAAGCTTAAATTCTCTCCAGACAAAATTGATACTATGATTGTCCAAGCACAATGTCTTTTGGATGACTTAGACAAAGAACTAAACAACTACATTATGAGATGTAGAGAATGGTACGGATGGCACTTCCCAGAATTGGGCAAGATTATAAATGACAATACACTCTTTGTGAAGGTAGTCAAACTAATAGGAACCAGGGATAATGCTTCACAGACTGATTTGTCAGATGTACTCCCTGAAGATCTAGAAGAGAAGGTCAAGGAAGCTGCAGAGATTTCTATGGGCACAGAAATATCTGATGATGATATTATGAACATACAGAATTTGTGTGATGAAATTGTGTCAATTACGGAATACAGGACGCATTTGACTGACTATCTGAAGGCAAGGATGATGGCCATGGCACCAAACTTGACAGTACTCATTGGGGAGCACATAGGAGCGAGGTTGATTGCCCATGCTGGATCTTTGATGAATCTTGCTAAACATCCCGCTTCAACAGTGCAGATATTTGGTGCGGAGAAGGCTCTGTTCAGGGCTTTGAAGACTAAAAAAGACACTCCGAAATACGGTCTTATCTACCATGCTCAATTGGTAGGACAGTGTAGTACTAAGAATAAGGGTAAGATGTCTAGGATGTTGGCAGCTAAGGCGGCATTAGCTACAAGGGTTGATGCGTTTGGAGAAGATGTGTCCTTTGAGCTTGGTGCTGAGCACAAGGTCAAGCTGGAGAACAGACTGAGGCTGCTAGAGGAAGGCAATTTGAGGAGGATCAGTGGCACCGGCAAGGCCAAGGCGAAGTTTGAGAAGTATCACAGTAAG
>BGIBMGA006085-TA-Bombyx
GTTAAGTTAAAGAACTTTGTAAAGTTTGAGGACACAACAGAAGCTTTGGCAGCCACTACTGCAGCTATTGAGGGCAAGATATCTAAGCCCCTAAAGAAAGCTCTTAAGAAGTATGTTTGTAAAGAGGTTCAGGATCAACTCCTTGTCGGTGACTCTAAGCTGGGAAGTGCCATTAGAGAAAAATTTGACTTACAATGTGTATCAAATACTAATGTCCAGGAACTGCTCCGGTGTATTCGCTCACAGATGGACAGTCTCCTAGCTGGACTTCCTAAAAAAGAAATGACAGCTATGGCTTTGGGCCTGGCTCACTCTCTTTCGAGGTACAAATTAAAGTTCTCTCCTGACAAAATAGACACTATGATTGTTCAAGCTCAGTGTTTGCTTGATGATCTTGACAAGGAATTAAACAACTACATCATGAGGTGCCGTGAATGGTATGGTTGGCATTTCCCAGAGCTTGGGAAAATCATCACTGATAACACTTTGTTTGTAAAAGTGGTAAAACTCATTGGCACACGAGACTATGCATCCAAGACTGATTTATCTGACATTTTACCTGAAGACTTAGAAGAGAAAGTTAAGGAAGCAGCTGAGATCTCCATGGGAACTGAAATATCTGAAGACGACATTATGAACATACAGAATCTGTGTGATGAGATTATTTCCATCACAGACTACAGGACTCATTTAACAGACTACTTGAAGGCGCGTATGATGGCAATGGCACCAAACCTCACTGTACTCATTGGTGAACACATTGGAGCACGACTTATTGCTCATGCAGGCTCACTAATGAATTTGGCAAAACATCCTGCTTCTACAATACAGATTTTTGGTGCAGAAAAAGCTCTTTTCCGTGCCTTAAAAACGAAGAAAGACACACCAAAGTATGGATTGATATATCACGCTCAGTTAGTGGGCCAGTGCAGTACAAAAAACAAAGGTAAAATGTCAAGAATGTTGGCTGCTAAGGCAGCACTTGCGACTAGAGTTGATGCATTTGGAGAAGATGTGTCTTTTGAGCTCGGAGCTGAACATAAAGTGAAATTAGAGAACCGCCTGCGACTACTGGAAGAAGGAAACCTGCGTAGGATTAGTGGAACAGGGAAAGCAAAAATCAAATTTGAGAAATATCACAGTAAA
>BGIBMGA006085-TA-Danaus
GTGAAACTGAAGAATTTTATTAAATTTGAAGACACTACGGAAGCTTTAGCAGCAACTACCGCCGCTATTGAAGGCAAGCTTTCAAAGACATTGAAGAAAGGTTTGAAGAAGCATCTGCTCAAAGATGTTCAGGATCAGCTGTTAGTCGGGGACGCCAAGCTAGGCAGTGCCATCAAAGAGAAGTTTGACTTACAATGTGTATCAAATTCAAATGTACAAGAATTGTTGAGATGTATCCGTTCCCAAATGGACAGTTTGCTGACGGGCCTGCCCAAGAAAGAAATGACAGCTATGGCTTTAGGTCTTGCCCATTCACTGTCCAGATATAAACTGAAATTCTCTCCAGACAAAATTGATACTATGATAGTACAAGCTCAATGTCTATTGGATGATTTGGATAAGGAATTGAACAACTACGTCATGAGATGCCGGGAATGGTACGGCTGGCACTTCCCGGAGCTCGGGAAGATTATAACAGACAATACTTCATTCGTGAAGATCGTTAAGCTCATGGGTACCCGAGATCACGCGGCCACGACTGATATGTCGGACATTCTTCCGGAAGATCTGGAAGAGAAAGTCAAAGAAGCAGCCGAGATATCCATGGGAACGGAGATCTCTGATGACGATATTATTAATATACAGAACTTATGTGATGAGATTGTATCTATCACGGACTATAGAGCACATCTGACGGACTATTTAAAGGCGAGGATGATGGCCATGGCACCGAACCTGACAGTTCTGATCGGGGAGCATATAGGAGCTAGACTAATAGCCCACGCTGGTTCATTAATGAATCTAGCTAAACATCCGGCTTCCACTTTGCAAATATTCGGTGCTGAGAAAGCTTTATTCAGAGCTTTGAAGACTAAGAAGGATACTCCAAAGTACGGTCTCATATACCACGCTCAGCTGATTGGACAATGTAGCACCAAAAACAAGGGCAAAATGTCGAGAATGTTGGCGGCCAAGGCGGCGCTGGCGACACGTGTCGACGCCTTCGGTGATGATGTGACATTCGAGTTGGGAGCGAAACACAAAGTGAATCTTGAGAATAAGCTGCGGTTACTAGAAGAAGGTAACTTGAGGAGAATCAGCGGCACGGGCAAGGCGAAGGCCAAGTTCGAGAAATATCACAGTAAA
>BGIBMGA006085-TA-Heliconius
GTGAAATTAAAGAACTTTATCAAATTTGAAGATACCACCGAAGCATTAGCAGCTACTACTGCAGCTATTGAAGGAAAATTATCTAAAACTTTAAAGAAAGCTCTTAAAAAACATATCTGTAAGGATATCCAAGATCAGTTACTTGTTGGAGATGCTAAGCTTGGGAGTGCAATTAAAGAAAAGTTTGACTTACAATGTGTTTCAAATTCAAATGTGCAAGAGTTATTGAGATGTATACGGTCACAAATGGATAGTTTACTAACAGGGCTACCTAAAAAGGAAATGACTGCCATGGCACTTGGTCTAGCCCATTCGCTATCTAGATATAAACTAAAGTTTTCTCCTGACAAAATCGACACAATGATTGTTCAAGCCCAATGTCTTCTTGATGACTTAGACAAAGAGTTAAATAATTATGTAATGAGATGCAGAGAATGGTACGGCTGGCATTTTCCAGAACTCGGCAAAATTATAACTGATAATACTTTATTTGTCAAAATAGTTAAACTTATGGGCACAAGAGACAATGCGGCTCAAACAGATTTGTCTGACATATTACCAGAAGACTTAGAAGAGAGAGTTAAGGAAGCTGCCGAAATATCAATGGGAACTGAAATTTCTGATGATGATATAATGAATATACAGCATTTATGTGACGAAATCATTTCTATCACAGACTATAGGACACATTTGACAGACTACTTAAAAGCTAGAATGATGGCAATGGCGCCTAATTTAACAGTTTTGATTGGAGAACATATAGGAGCTAGGTTAATTGCTCATGCTGGGTCATTGATGAACTTAGCTAAGCACCCTGCTTCTACTTTACAGATATTTGGTGCAGAGAAGGCTTTATTTAGAGCGTTAAAAACTAAGAAAGATACACCAAAATATGGTCTTATATACCATGCGCAGTTGGTAGGGCAGTGTAGTACGAAAAATAAGGGAAAGATGTCTAGGATGTTAGCAGCTAAGGCAGCTTTAGCGACTCGAGTGGATGCTTTGGGAGACGATGTGTCTTTTGAACTTGGTGCTGAACATAAAGTGAAATTGGAAAATAAACTGAGGCTCATGGAAGAAGGCAATTTAAGGAGAATAAGCGGAACAGGCAAAGCTAAGGCGAAGTTTGAGAAATATCACAGTAAA
>BGIBMGA006085-TA-Melitaea
GTGAAACTAAAGAATTTCATTAAGTTCGAAGACACTACAGAAGCCTTAGCTGCCACGACAGCGGCTATTGAAGGAAAAATTTCCAAAACATTAAAAAAAGCTCTCAAAAAACATGTTTGCAAAGAGGTCCAAGATCAATTGCTCGTCGGAGATGCAAAACTGGGAAGTGCAATTAAAGAAAAGTTTGATCTGCAGTGTGTCTCTAATTCCAACGTTCAAGAACTCTTGAGATGCATTCGTTCACAAATGGACAGTTTACTTACTGGACTGCCTAAGAAAGAAATGACTGCTATGGCTCTAGGTCTTGCCCATTCACTCTCCAGATATAAACTTAAATTTTCTCCGGACAAAATAGATACAATGATAGTCCAAGCTCAGTGTCTTCTCGATGACTTGGACAAGGAATTGAATAATTACGTCATGAGATGTCGAGAATGGTACGGCTGGCATTTCCCCGAGCTCGGAAAAATTATTACAGACAATACATTGTTTGTTAAAATTGTTAAATTAATGGGAACTCGTGATAACGCAGCTAAGACAGATTTGTCAGATATCCTTCCGGAAGATTTAGAAGAGAAAGTTAAAGAAGCAGCAGAAATATCTATGGGAACGGAGATCTCTGACGATGATATCATGAACATACAAAATCTATGTGAGGAGATCATTTCCATAACGGACTATAGAACACATTTGACAGATTATCTCAAAGCTAGAATGATGGCGATGGCACCTAACTTAACAGTTTTGATCGGTGAACACATCGGAGCCAGATTAATAGCACATTCAGGATCACTGATGAACTTAGCCAAGCATCCGGCATCTACGATACAGATACTCGGAGCGGAAAAGGCTTTGTTCAGAGCTTTGAAGACAAAGAAAGACACGCCTAAATATGGTTTAATTTACCACGCACAGTTGGTAGGTCAATGTAGTACAAGGAATAAAGGTAAAATGTCAAGAATGTTAGCAGCTAAAGCAGCTTTAGCCACTCGTCTCGATGCCTTAGGCGATGATGTGTCGTTTGAACTCGGGGCCGAACATAAAGTCAAACTAGAAAACAAATTAAGGCTTATGGAAGAAGGTAATCTAAGAAGGATAAGTGGGACGGGCAAGGCCAAAGCGAAATTCGAGAAATACCACAGTAAA
>BGIBMGA006085-TA-Spodoptera
GTGAAACTAAAGAATTTCATTAAATTTGAAGACACCGCTGAAGCTCTTGCAGCTACCACAGCAGCTATTGAAGGCAAAGTGTCCAAACCACTGAAGAAAGCTCTCAAAAAGTACATCAGCAAGGAAGTACAGGACCAGCTCCTCGTGGGTGATGCCAAGCTAGGAAGTGCCATCAGAGAAAAGTTTGACTTGCAATGTGTGTCCAACAACAATGTTCAGGAGCTCCTCAGATGTATCCGCTCACAGATGGACAGCCTGCTGGCAGGTCTACCCAAGAAGGAAATGACAGCTATGGCTCTTGGTTTAGCTCATTCACTCTCCAGATACAAGCTGAAATTCTCCCCGGACAAGATTGATACCATGATTGTTCAGGCACAATGCTTACTCGACGATTTAGACAAGGAACTTAACAACTACGTCATGAGATGCAGAGAGTGGTACGGGTGGCACTTCCCTGAACTCGGCAAGATTATCACTGACAACACACTCTTTGTGAAAATAGTCAAACTGATTGGAACCAGGGACAATGCTTCCCAGACAGACCTGTCAGATATTCTTCCTGAGGACTTGGAGGAGAAAGTGAAGGAGGCAGCCGAGATCTCCATGGGTACTGAGATATCTGACGATGATATCTTGAACATACAGAACCTGTGTGATGAAATCATCTCTATCACAGACTACAGAACACACCTGACGGATTACTTGAAAGCTAGAATGATGGCCATGGCACCCAATCTAACAGTGTTGATTGGTGAACATATCGGAGCTAGGTTAATTGCACATGCTGGGTCTTTGATGAACTTGGCCAAACATCCCGCATCTACAGTACAGATCTTTGGAGCTGAGAAAGCCCTATTCAGAGCCTTGAAGACAAAGAAAGACACACCTAAATATGGTCTTATTTACCATGCTCAATTAGTTGGCCAGTGTAGTACTAAGAACAAGGGTAAAATGTCGCGTATGTTGGCGGCGAAGGCAGCTCTAGCGACGAGGGTGGATGCTTTCGGAGAAGACGTGTCATTCGAATTAGGAGCTGAACACAAAGTGAAGTTAGAGAACAGATTGAGGCTGCTTGAGGAAGGTAACCTGCGGAGAATCAGTGGAACTGGCAAGGCAAAGGCGAAGTTTGAAAAGTACCACAGCAAG
