# Supplementary material for: PCR primers for 30 novel gene regions in the nuclear genomes of Lepidoptera
Source: Zookeys. 2016 Jun 8;(596):129–41. doi: 10.3897/zookeys.596.8399 (PMC4926658; doi:10.3897/zookeys.596.8399)
Supplement: Supplementary material 2 — Sequences used for designing primers [file zookeys-596-129-s002.zip › Gene_regions/Failed/SucCL_1st_exon.fst]

>bmor_SucCL-Plutella
ACTAGAAACCTTAATTTACAAGAATACCACAGCAAAGATTTGTTGAGGCAGCACCAGGTTTCCATTCAAGACTTCAGGATTCTTGATTCTAAGTTAGACCTGAAACCCTTGAAAGGTTTTTCAGCTAATGAGTATGTTGTAAAGGCGCAAATATTGGCTGGAGGTCGCGGCAAGGGCCACTTTGATAATGGTTTTAAGGGAGGAGTTCACTTGACCAAAAATTCTAATGAAATTGTTGACTTGGCTAAGAACATGTTAGGACATAAACTCATCACCAAGCAGACGCCGAAAGAGGGCATATTAGTTGACAAAGTTATGGTAGCTGAAAGTGTGAATATCAAGAGGGAAACTTACCTGAGTATTGTGATGGAGAGAAGCTACAATGGTGCAGCTCTAGTGGCTTCTCCTGCTGGAGGCATGGACATTGAGGCAGTGGCTGCCGACACTCCTCACCTCTTGAAGACCATCCCCATTGACATATTTGAAGGTGTCACCGACAAAGTTGCTGAAGAAGTGGCAGAGTTCTTGGAATTCAAAGGACCACTAAAGAAAAAGTGTGCTGAGGAAGTCAAGAAGTTGTGGCAATTATTTTCAAAG
>bmor_SucCL-Manduca
AGAAGAAATCTTAACCTACAAGAATATCACAGCAAGGACTTACTGCGTAAATATCAGGTTTCTATTCAAGATTTCCGTGTGATCGATTCCAAATTTGACTCGAAACCCCTTTCGGATTTCAAGGCCGATGAATACGTTGTGAAGGCGCAGATTCTAGCCGGCGGCCGGGGCAAGGGTCACTTCGATAATGGCTTTAAAGGAGGAGTTCACTTAACAAAAAATCGCGATGAGGTATTAAAGCTAGCTCAAAATATGATTGGAAACAAACTGATCACAAAACAAACACCAAAAGATGGTATCCTTGTCGATAAAGTGATGGTGGCTGAAAGTGTGAACATAAAACGAGAGACATACTTCAGTATTGTGATGGAAAGAACATTCAATGGAGCTGCAATAGTAGCATCACCAGCAGGCGGCATGGATATTGAAACTGTTGCTGAAGAGACACCGCATTTACTGAAAACTGTACCTGTTGACATCTATGAAGGCGTAACAGATAAGATTGCAAATGAGGTGGCAGAATTCTTAGAGTTTAAAGGGCCTTTAAAGAAGAAATGTGCTGAAGAAATAAAAAAATTATGGCAGCtTTTTTTGAAG
>bmor_SucCL-Bombyx
ACAAGACACCTAAATCTTCAAGAGCATCATAGCAAAGATCTTCTGAGAAAATATCAGGTTTCCATTCAGGACTTCAGAATTATTGATTCCAAACTAGATACGAATGCCTTATCTGGTTTTAAAGCTGATGAATATGTAGTCAAGGCTCAGATTCTTGCTGGAGGACGAGGAAAAGGTCACTTTGACAATGGGTTTAAAGGGGGAGTTCATCTTACAAAAAACCGGGACAAGATTGTCGACTTAGCTAAAAATATGATAGGAAACAAGCTTATTACTAAACAAACTCCCAAAGAAGGTATTTTAGTAAATAAAGTTATGGTCGCAGAAAGTGTGAATATCAAAAGAGAGACATACTTTAGTATTGTAATGGAGAGAAGTTTTAATGGTGCAGCCATTGTAGCTTCTCCAGCTGGAGGTATGGATATAGAGGCAGTGGCTGAAAAAACCCCACATTTAGTGAAAACAGTTCCAGTAGATATTTTTGAAGGGATTAGTGACAAAGTTGCAAATGAAATAGCTGACTTTTTAGAATTCAAAGGACCACTAAAAAGCAAATGTGCTGAAGAAGTAAAAAAGCTATGGCAGTTGTTTTTGAAG
>bmor_SucCL-Danaus
AAAAGAAATTTAAATCTTCAAGAATATCATAGCAAAGACCTGTTAAAAAAGCACCAAGTTTCTATACAAAATTTTCGACTTTTGGATTCATCTTTGGACTCTAAGGTGCTCTCCGACTTTAAGGCTGATGAATATGTAGTTAAGGCTCAAATATTGGCTGGTGGAAGAGGAAAAGGCCATTTTAACAATGGATTTAAAGGTGGTGTCCATTTAACAAAGAATCCTAATGAAATTGTAAACTTAGCAAGAAATATGATTGGACATAAACTTATCACAAAACAAACGCCTAAAGACGGCATATTGGTGGATAAAGTAATGATAGCAGAAAGTGTTAACATAAAGAGGGAAACATACTTGAGTATAGTGTTAGAAAGAGCATATAATGGTGCAGCTTTAGTAGCATCTCCAGCGGGAGGAATGGATATTGAAGCGGTGGCTGAAAAAACTCCTCATTTAATAAAAACTGTTCCCATCGACATATATGAGGGCATAACAGATAAAACTGCTAGAGAAGTTGCCGAGTTTCTAGAATTTAAAGGGCCTCTACTTAATAAATGTGCTGATGAAATTAAAAAGTTATGGCAGCTATTTTTAAAG
>bmor_SucCL-Heliconius
AGAAGAAATTTAAATCTTCAAGAATATCATAGTAAAGATTTACTAAAGAAACATCAAGTATCTATTCAAAACTTCCGACTTATTGACTCTTCCTTAGATCCAAAGTCCTTATCAGATTTTAAAGCTGATGAATATGTTGTAAAAGCTCAAATTTTGGCTGGTGGTCGGGGAAAAGGCCACTTCGACAATGGATTCAAAGGTGGTGTTCATTTAACCAAAAATCCTAATGAAATACTAGGTTTAGCCAAAAATATGATTGGACACAAATTGATTACTAAACAAACCCCAAAAGATGGTATCCTTGTTGACAAAGTAATGGTAGCTGAGAGTGTAAATATAGTACGTGAAACATATCTGAGCATTGTGATGGAAAGAACCTACAATGGTGCAGCATTAGTAGCCTCACCAGCTGGTGGCATGGACATTGAGGCTGTTGCAGAAAAAACACCACATTTACTTAAAACAGTTCCCATAGATATACACGAAGGAATAACAGATAAAGTAGCTATAGAAATTGCTGAATTTCTAGAATTCAAAGGATCTTTAGTACAAAAATGTGCTGAAGAAATAAAAAAAATGTGGCAATTATTTTTAAAG
>bmor_SucCL-Spodoptera
AGAAGAAACTTAAATCTACAAGAATTTCACAGTAAGGACTTGTTGAGGAAGTTTCAGGTTTCTATTCAAGACTTTAGAATAATCGATTCTAAACTAGACACAAAACCTTTGGCTGATTTTAAAGCTGATGAATACGTTGTCAAAGCTCAGATCCTAGCTGGTGGACGCGGTAAAGGCCATTTCGACAATGGTTTTAAAGGAGGTGTTCACCTGACCAAAAACCGTGATGAAGTTTTCAATCTAGCTAAAAATATGATTGGACACAAGTTGATCACGAAACAAACACCTAAGGAAGGAATACTGGTTGACAAAGTGATGGTGGCAGAGAGTGTTAACATTAAGAGGGAGACATACTTCAGCATAGTGATGGAGAGATCCTACAATGGTGCTGCTATTGTGGCGTCCCCTGCTGGGGGTATGGACATTGAAGCAGTGGCAGAGAAAACCCCACATCTAATAAAAACTCTGCCTATTGATATCTATGAGGGTATCACTGACAAAATGGCTAATGAAGTTGCAGAGTTCTTGGAATTTAAAGGGGAACTTAAAGCAAAGTGTGCTTCAGAACTACAGAAACTTTGGCAATTGTTTTTAAAT
