# Supplementary material for: PCR primers for 30 novel gene regions in the nuclear genomes of Lepidoptera
Source: Zookeys. 2016 Jun 8;(596):129–41. doi: 10.3897/zookeys.596.8399 (PMC4926658; doi:10.3897/zookeys.596.8399)
Supplement: Supplementary material 2 — Sequences used for designing primers [file zookeys-596-129-s002.zip › Gene_regions/Failed/TBP.fst]

>BGIBMGA007239-TA-Plutella
ATGGACATTAACTGTGTCGCGGTGTCGCCGAATGATAAGATGATAGCGACGGGCTCGCAGGACAAGACGGCCAAGCTATTCGCCGAGGACCTGACGGTGCTGGGCGTGCTGAAGGGGCACCGGCGCGGCGTGTGGAGCGTGCGCTTCTCTCCCGTGGACCAGGTGGCGCTCACCTGCTCCGCCGACTGCGCCGTCAAGCTGTGGTCCCTCGCCGACCTCAGCTGCCTCAAGACCTTCGAGGGGCACGAGAGCTCAGTTTTAAAAGTAGAATTCCTAAGCAGAGGTCAGCAATTCGTTTCGTCTGGTGCCGACGGACTCCTCAAACTATGGAATATCAAAACATCGGAGTGCAAAGCATCTTTAGACAACCACGACGGGAAGGTTTGGGCGCTCGCAGTCAGCAAAGACGAGGCGTCCATCATAACGGGAGGATCTGACTCGAAAATGGTCAAATGGAAGGACATGACCGCCGAGCGGCGGGAGAAAGTGGCGAGGGAGCGCGAGGAACTGATACTGCAGGAGCAGGAGCTGATGAACTTGCTGCACGACAAGAAGCTGGTGAAGGCACTGAAGCTGGCGCTGCGGCTGGAGCGGCCGTTCCAGGTGCTGAAGATCATCAACGAAATTCTGAAGGCGGGTCCGGACAAGCTGCGCGAGACGCTGAAGGAGATCAGCAACACTCAGAAGGAGGTGCTGCTGCAGTTCGCGGCGGAGTGGAACACCAACAGCCGGCACTGCGCGGCGGCGCAGCTCGTGCTGCACGCGCTGGCGCCGCAGCTGCTGGCCGGG
>BGIBMGA007239-TA-Manduca
ATGGACATTAACTGTGTTGCTGTATCACCTAATGATAAAATGATTGCTACTGGTTCCCAAGACAAAACAGCAAAATTATGGACAGACGACCTGAGCCTTTTGGGTGTCTTAAAAGGCCACAGAAGAGGCATTTGGTGTGTGAGATTTTCACCTGTTGATCAAGTAGTTCTTACATCTTCAGCTGATTGCCTAATAAAGCTTTGGTCTATAGCTGATTTGAGCTGCTTAAAAACATTTGAAGGACATGAAAGTTCTGTGCTTAAAATTGAGTTCCTCAGTAGAGGACAGCAAATAATCTCGAGTGGTGCAGATGGCTTACTAAAATTGTGGAATATAAAAACATCAGATTGTAAAATGTCTCTAGATAATCATGACGGTAAAATATGGTCTCTAGCAGTTATGAAAGATGAATCAATGATTATTACAGGAGGCTCGGATTCAAAATTAGTTAAATTAAAAGACGTAACTTTAGAAAAACGAGAACAAATGGCTAAAGCCCGAGAAGAAATGATTTTACAAGAGCAAGAGTTAATGAACTTATTGCATGATAAAAAGTTAATCAAAGCACTAAAATTGGCTTTACGTATGGAAAGACCAATGCATGTCTTGAAAATAGTCAATGAAATTTTAAAGGGCGGAAATGAGAAACTATATTCCACTTTAAAAGAGATAAACCATACACAAAAAGAAACATTACTAAAATCTGCTGCAGAGTGGAACACAAACAACAAAAATTGTCATGCTGCTCAGCTGGTATTCCATATATTAGCACCAGAAATTATTTCAGGT
>BGIBMGA007239-TA-Bombyx
ATGGACATTAATTGTGTTGCAGTATCACCCAATGATAAAATGATAGCTACTGGTTCACAAGATAAAACTGCAAAGATTTGGGCAGAAGACTTGACACTGTTAGGTGTATTAAAAGGTCACAGAAGGGGAGTGTGGTGTGTAAGATTTTCTCCTGTCGATCAAGTAGTGCTAACATCTTCAGCTGACAGTTCCATTAAATTATGGTCCATAAGTGATTTAAGTTGCCTAAAAACTTTCGAAGGTCATGAAAGTTCTGTTCTGAAAGTTGAGTTCATTAGTAAAGGCCAACAGATTTTATCCAGTGGAGCTGATGGATTATTAAAGTTATGGACTATCAAAACATCAGAAAGTAAAATGTCATTAGACAACCATGATGGTAAAGTGTGGTCATTAGCTATATCCAAAAATGAATCATACATAATCACAGGTGGTTCTGATTCAAAATTAGTGAAATTAAAAGATGTAACATTGGAACAAAGAGAAAGAAGGACCAAGGAGAGAGAAGCACTGATTTTGCAAGAACAGGAATTAAATAACTTACTTCATGACAAAAAATTACTCAAAGCTTTAAAATTAGCATTACGAATGGACAGGCCACTGCACGTGTTAAAAATAGTGAATGAAGTTCTGAAAGGTGGAAGTGAAAAGCTTAGAGAAACATTAAGCGATATTAGCCACACGCAAAAAGAAACGTTACTAAAATTTGCAGTAGAATGGAATACAAACAATAAAAATTTCACGCTGCTCAACTTGGTCTTTAATATATTAGCTCCGGAAATTATTTCAGGT
>BGIBMGA007239-TA-Danaus
ATGGATATTAACTGTGTCTCCATATCTCCAAATGATAAAATAATAGCAACCGGTTCACAAGACAAAACGGCGAAGCTTTGGAGCGATGATTTATCATTGTTGGGTGTGCTGAAAGGGCACAGGAGAGGTATATGGTGCGTCAGGTTTTCTCCAGTCGATCAAGTAGTGCTGACGTCATCAGCAGACGCTACATTGAAATTATGGTCCATAGCAGATCTTAGTTGTCTCAAGACATTCGAAGGTCACGAAAGTTCAGTCTTGAAAGTAGATTTCCTTAGCAAAGGACAACAAATAATATCGAGTGGAGCGGACGGTCTTTTAAAACTTTGGACAATAAAGACATCGGAATGCAAAATGTCTTTAGATAATCACGAAGGTAAAGTGTGGTCCATGACAGTTAGCAAGAATGAATCGATCATAATAACAGGTGGCTCGGATTCTAAGCTAGTGACTTTGAAAGAGGTGTCCGTTGAGAGGCGAGAAAAGTTAGCAAGAGAACGAGAGGAACTCATTCTACAAGAACAGGAGCTCATGAATTTATTGCACGACAAGAAATTAATAAAAGCCCTTAAATTAGCGTTGCGAATGGAGAGACCTAAGAATGTTCTAAAAATAATCAACGAAATTTTAAAATCCGGTCATGAAAAACTCTCTGAGACCCTCAAAGAAATTAATAACACACAGAAAGAAACTCTACTCAGATTCGCTGCCGAATGGAACACTAATAATAAGAATGCTCACGCAGCGCAGTACGTATTTTACATCTTAACACCAGAAATAATATCTGGT
>BGIBMGA007239-TA-Heliconius
ATGGACATAAATTGTGTTGCTGTTTCTCCAAATGATAAAATGTTAGCAACTGGTTCACAAGATAAAACTTGCAAAATTTGGACAGATGATTTATCATTACTAGGGGTTTTAAAAGGACATCGGCGAGGTATATGGTGTGCAATATTTTCTCCTGTGGATCAAGTAGTTCTAACATCTTCAGCAGACAGTACAATAAAATTGTGGTCTATAGCTGATTTGAGTTGCTTAAAGACACTTGAAGGTCATGAAAGTTCAGTCCTTAAAATACAATTTTTAAGTAGAGGTCAACAAATAATTTCAAGTGGAGCAGATGGTCTTCTCAAACTTTGGAACATAAAAAGTTCAGAATGTAAAATGTCACTTGATAACCATGATGGCAAGGTATGGTCTTTGGCAGTTAATAAAAGTGAGTCTTTTATAATAACTGGTGGCTCTGACTCAAAACTTGTTACTTTAAAAGATGTTTCTGTCGAAAGACGCGAAAAATTAGCAAAAGAAAGAGAAGAGTTAATTTTACAAGAACAGGAATTGGCAAATTTATTACATGATAAAAAATTAGTTAAAGCACTGAAGTTAGCTTTAAGAATGGAGAGACCCCTGCATGTTTTAAAAATAATAAATGAAGTGTTAAGGTACGGACAGGAAAAACTATCAGAAACATTAAAAGAAATTAATAATACACAAAAGGAAACTTTGTTAAGATTTGCCTCCGAATGGAATACCAATAACAAAAACTGTCATGCTGCCCAAGTTGTATTTTATATTTTAGCTCCTGAAATTATAGCTGGT
>BGIBMGA007239-TA-Melitaea
ATGGATATCAACTGTGTTGCTGTGTCACCCAACGACAAAATAATAGCAACTGGGTCACAAGACAAAACAGCTAAGCTTTGGAGTGAAGAATTATCATTATTAGGAGTGCTTAAAGGTCACAGAAGGGGTATATGGTGTGTAAGATTTTCACCTGTAGATCAAGTAGTTTTAACATCTTCAGCTGATAGCACTTTAAAGTTGTGGTCAATTGCAGACTTAAGTTGCCTAAAAACTTTTGAAGGCCATGAAAGCTCTGTTCTAAAAATTGAGTTTCTTAGTAAAGGTCAACAGATTATATCAAGTGGAGCAGATGGTCTTCTTAAGCTTTGGAATATAAAAACTTCTGAATGTAAAATGTCTCTTGATAACCATGATGGAAAGATCTGGTCTATGACTGTTAGTAAAAATGAGTCTCTAATAATAACAGGTGGGTCGGACTCCAAAATGGTGACCTTAAAAGATGTGTCTGCAGAGAGACGAGAAAAATTGGCTAAAGAGCGAGAAGAATTAATTTTACAAGAACAAGAATTGATGAATTTATTACATGATAAGAAACTAGTCAAAGCTTTAAGACTAGCATTACGCATGGAAAGACCTTTACATGTATTGAAAATTATTAATGAAGTTTTAAAAGTTGGACATGAAAAGTTATCTGAGACCTTGAAAGAAATAAATCATACACAAAAAGAGACATTATTAAAATTTGCAGCAGAATGGAATACAAATAATAAAAACTGCCATGCAGCTCAGCTTGTGTTTCATATATTAGCACCAGAAATTATTTCAGGC
>BGIBMGA007239-TA-Chilo
ATGGATATAAATTGTGTCACTGTATCACCAAATGACAGTATGATTGCCACTGGTTCGCAAGATAAAACAGCCAAGTTGTGGACAAAAGACTTGAAATTGTTAGGTGTGTTACTAGGTCATAGAAGAGGAGTATGGTGTGTTAGATTTTCTCCAGTTGATCAAGTTGTCCTTACTTCTTCAGCTGATTGTTCCATTAAATTGTGGTCAATATCTGATTTGAGCTGCTTGAAAACTTTTGAAGGTCATGAAAGTTCAGTTTTGAAAGTTGAATTCCTTAGTAGAGGTCAGCAAATATTTTCCTGTGGTGCTGATGGTCTCCTTAAACTATGGAATATTAAATCATCAGAATGTAAAATGTCTTTAGACAATCATGATGGTAAAATCTGGTCCCTATCTGTTAATAACAATGAAAATATTATAGTTACAGGAGGGTCTGACTCCAAATTAGTTAAATTAAAAGATGTCACAACTGAACGTCGTGACAGGCTGGTGAAAGAAAAGGAACAGTTTATTTTACAAGAACAAGAATTGATGAATTTATTACATGATAAAAAAATGGTCAAAGCACTGAAATTGGCACTACGCATGGAACGACCTTTACATGTCTTAAAAATAGTCAATGATTTAGTAAAACATGGAAATGAAAAGCTTTATGAAACCCTTAAGGAAATCAACAACACACAAAAGGAAAAACTTTTAAATTTTGCTTCTGAATGGAACACAAACAATAAAAACTGTCATGCTGCTCAAATTGTATTTAACATACTATCACCAGAGATTCTTAGTGGC
>BGIBMGA007239-TA-Spodoptera
ATGGATATCAATTGTGTATCTGTATCACCAAATGATAAAATGATTGCTACTGGATCACAGGATAAAACTGCCAAACTATGGTCAGAGGAGTTGACATTACTAGGTGTTCTTAAAGGACATAGAAGAGGTGTGTGGTGTGTCAGATTTTCCCCTGTAGATCAAGTAGTCCTCACATCTTCAGCAGATAGTACAATCAAGTTATGGTCTATAGCTGACTTGAGCTGCCTTAAAACCTTTGAAGGACATGAGAGTTCTGTTCTCAAAGTTGAGTTTGTTAGTAGAGGACAACAAATATTGTCAAGTGGAGCTGATGGATTACTCAAACTTTGGAATATAAAAACATCAGAAAGTAAAATGTCCCTAGATAATCATGATGGCAAGGTATGGTCTTTGGCAGTTAGTAAAGACGAATCAATAGTTATCACTGGTGGCTCTGATTCAAAGTTAGTGAAGCTCAAAGATGTAACTGCAGAAAAAAGAATACAGTTAGCTAAAGAAAGAGAAGAAATGATATTACAAGAACAGGAATTAATGAATTTGTTGCATGATAAACAATTAATTAAAGCACTGAAGTTAGCACTACGAATGCAAAGGCCAATGCATGTTTTGAAAATAGTTAATGAAGTACTTGCTGGTGGAAACGAAAAGCTGTATGAAACCCTCAAAGAAATCAACCACACTCAAAAAGAAACTTTATTAAAGTTTGCTGCAGAATGGAATACAAATAACAAGAACTGTCATGCAGCACAACTGGTATTTAATATTTTAGCACCCGAAATTATTGCAGGA
