# Supplementary material for: PCR primers for 30 novel gene regions in the nuclear genomes of Lepidoptera
Source: Zookeys. 2016 Jun 8;(596):129–41. doi: 10.3897/zookeys.596.8399 (PMC4926658; doi:10.3897/zookeys.596.8399)
Supplement: Supplementary material 2 — Sequences used for designing primers [file zookeys-596-129-s002.zip › Gene_regions/Failed/TPPC11.fst]

>BM000187-TA-Plutella
ATGGCCACGCAGCCGAGCGATTATACGGAGTTTCCTGCCGAGATAATAGTGAAGCCGCTGGCGCTGGTGGGGCTGGCAGGGCTGGACACGGTGAACAACGCCGTGCACAAGGCCGTGTGGGACGCCTTCTCCAACCAGCGGCGCGCCGATCGCTCGCCCGTGCGCTTCAAGCTGCTGCACAACACGCTCGAGTTCCCCGTCGTCAAGCCCAAACGGAACTCGTACGAGTGGTACATCCCCAAGGGCATTCTCAAGAAGAACTGGATCAACAAGCGCGTGGCGCTGATCCCCGCCGTGGTGGTGATCTTCTACGACATGGAGTGGAGCGACCCGCAGTGGAGCGAGAAGATCATCGAGTGCGCGTCGCGCGTGCAGTCCATCCGCGCGGCCGTGGAGGGGCACGCCACGCGCGTGGCCGTGGTGGTGGTGCAGAGCGGCCTCGCCCCGCCACCCTCCGAGTACATGCTGGGCGCCGAGCGCGCGCAGGCCCTCTGCGCCGCCTGCGAGATACAGTCCAAGGCACTCTTCGTACTCCCCCACAGTGACCATCTCATGGGGTACATCATTAGGCTAGAGAATGCATTCTATGATATAGCCCAGAACTACTACCATCATGAGACAAAGAACATTAAGCAGCACAGAGACCATCTCAATAAAACCACACATCAGTATTTGTTTGTCAGACACCAGTTCAAGCTGGGTTACCTGAATGAGCTGAAGCAGGACTTCAGCACGGCACACAAGCACTACCTGCATGCATACAACAACCTGCTGGAGACACGCACTGTGGACACTAATGTCAATGAGGTCAGGACTGTGGCTGGATACATCAACTACAAGCTGTGCAAGTTACTGTTTGCCTTGAACTTGCCAAGAGATGCTATAGCACAGCTAAAGTCCCACATTGATAGATACAAGAGCAGAGTTGGTGCTACTGAGCTCTTGTTTGAACATTATGCATGGATTGCAAGACAGTACAGTGCCTTTGGAGAGTTGTTTGATGAGGCAATCCGGGCTGGGCTGCCTGCCATCCAGTCGCAGCACCCGGGCTTCTACTACCAGCATGCAGCACAGTTCACTGTGAAGAGGAGACAGGCCATGAGGTCTGTGTGCAGTGATGTGACACAGTACCCGCCTGCTCCTGACCCCTTAGAGGGCATCATAGAGTACTATGGGCAGCGGCCGTGGCGTCCAGGCAGACTCAGTGCAGACCCTCATGATCCACAGAAGGAGCAGGCAGCTGTAATGGCTCTACAGTTCAATGAGAGGAATTTCAATCATTCCACTTTGATCATCAGTTTCCTTGGCAGTGCTATAACTCAGTTCAAAACATTCCATTCACCACGGATGAGGAAGCAGCTAGTTGTGGAGATGGCCAATGAGTATTACTTCTGTGCTGACTATGGCAAGGCTCTGACCCTGCTGAGCCACATGCTGTGGGACTACAGGAGAGAGAAGTGGTGGTTCCTGGCCTCCCATGTGCTGACCCGTGCCCTGCAGTGTGCCTACCTCTCAGCAAAGATACAAGACTACTTGCAACTTTCAATAGAGGCGCTTTCAAAACATATTCAAGTTCCCAACAATGATAAGGACAGGATTTTCAGAAACATCATGAATGTCCTGAACATGAACATTCCCGGTCCAGAGCCAGACCTCCCAGCTTCCTCACAAGCCAAGGCCCTGGAGCTGTGGCAGCTTGCCGTGGAGAAGGAGCCCCATGCTGTGGCTGTGGACATGACCAATATTTCAAGCTTCCTAGAAGTCAAAACCAAATTCAAACAACCCAAATTCAGAATGGATGAGACCATTGAAATTGAATTGTATGTGAGATTAAGTTTTGCAAAAGTTCTTGAAGTGAAAACAGCATTTATCACAGTATCTAGTCAAACAGAAACCATTGAAATACCAGTCACAGATAATGAAAACTCTACTATCAAACTGGAAGGAGGAAGAGTCAGAAAATTCGTGAGTAATTTTAAGTCAGCACCTCAGGATAGTGGAACCGATTTACATATCAAGAATGTCACATTTGTGTTGGACTCTGGA
>BM000187-TA-Manduca
ATGGCGACTCAGCCGGGTGATTATACAGAATTTCCGCCCGAGATAATATTAAAGCCCCTGGCGCTGGTCGGGTTGTCGGGGCTCGACGCTATCAACAACGCCGTGCACAAGGAGATATGGGACGCTTTCTCAAACAACAGGCGTGCGGACAGGACTCCCGTCCGCTTCAAGCTACTCAACAACACGTTCGAGTTTCCGGTGGTGAAACCGAAGAGAAACTCCTACGAGTGGTACATACCCAAAGGCATTCTCAAGAAAAATTGGGTTCACAAACGCGTCTCTCTCATTCCCGCCGTTGTCGTAATATTTTACGACATGGATTGGAATGATCCCCAATGGAATGAGAAAATTATCGAGTGCGCGTCCAAAGTGCAGTCGATCCGTGCGGCAGTGGAGGGGCACACGACGCGGGTCGCCGTGGTCGTCATACAGAGCCGGCAGTCGCCGCCGCCCTCCGAATACATGCTAGGCGCCGAGCGAGCGCAGGCCCTGTGCGCTGCTTGTGAAATACAGTCTAAATCACTGTTTGTGCTTCCTCACAGCGACCACCTCATGGGCTACATAATTCGCTTAGAAAACGCTTTTTACGACATTGCCCAGAACTATTACCACCATGAGACaAAAAACATCAAACAGCATCGAGACCATCTTAACAAAACCACACATCAGTATTTGTTTGTGAGGCACCAATTTAAGCTGGGATACCTCAATGAACTGAAGCAGGACATGAGCACCGCCCACAAGCACTACATGCATGCATACAACAACCTGCTGGAGACCAGGACTGTGGACACCAACATACATGAGGTGAGAACTGTTGCAGGCTACATCAACTACAAACTGTGTAAGCTTTTGTTTGCACTTAACTTACCCAGAGATGCTATTGCTCAACTCAAATCTCATATAGAAAGGTACAAAAACAGGATTGGTTCAACAGAGTTGTTGTTTGAACATTATGCGTGGATTGCAAGACAATACAGTGCCTTTGGAGAATTGTTTGATGAAGCGATCAGAGCAGGGCTCCCTGCAATACAGTCTCAGCACCCTGGCTTCTACTATCAATATGCAGCTCAGTTTACAGTGAAAAGGAGACAGGCCATGAGGTCTGTATGTAGTGAAGCTCTGCAGTATCCTCCACCTCCTGATCCTTTGGAAGGTATTGTAGAATTTTATGGGCAGAGGCCTTGGCGTCCTGGCAGACTCAGTGCTGATCCTCATGATCCCCAGAAAGAGCAGGCAGCAATATTAGCTTTACAGTACAATGAAAGGATGTTTAATCATTCAACAATGATTATAAACTTCTTGGGCTGTGCCATATCACAGTTTAAAACATTCCACTCACCAAGAATGAGGAAGCAGTTAGTGGTAGAGATGGCAAATGAATAtTTTTACTCTGCTGACTATGGTAAAGCTCTCACCTTGCTCACTCACATGCTTTGGGACTACAGGAGGGAGAAGTGGTGGTTCCTTGCTTCCCATGTGCTCAATCGAGCATTGCAGTGTGCTTACTTGTCAGCTAAAATACAAGACTACTTACAGCTTTCCATTGAAGCACTATCAAAATATATTCAGGTGCCAAACAATGATAAAGATAGGATATTTAGGAACATCATGTCAGTTCTCAACATGAATATCCCTGCAGCTGAACCGGATTTACCAGCTACATCCCAGAGTAAAGCTTTAGAACTGTGGCAGATGTCTATTGAAAAAGAACCACTGAATGTATCTGTGGATATGATTAATATATCTAGTTTCCTGGAAGTGAAACCTAAGTTCAAACAGGCAAGGTATAGGATGGATGAAATGATTGATGTGGAAGTGTATGTGAGACTCTCATACACTACCACACTGGAGGTGAAGAAAAGCTTTATAACAATATCTAGTCACACAGAAACTATTGAGATTCCAATAACTGATGAAGGAAGTGCCTCCATATTTTTACAGGGTGGCAAAGTGAAACAGTTCTTGTGCCAATTCAAACCCAATCCTCATGACAATGGCTCAGAATTGCACATCAAAAATGTTTCTTTTGTTTTGGATGCTGAT
>BM000187-TA-Bombyx
ATGGCTACCCAGCCTAATGATTATACCGAATTCCCTACGGAGATCATTCTGAAACCTCTGGCTCTGATAGGACTATCTGGACTTGATGCAGTTAACAATGCCGTTCACAAAGAAATCTGGGACGCATTCGCGAATAACCGACGCGCTGATCGCACGCCTGTGAGATTCAAATTACTTAACAATACGTTTGAGTTTCCAGTGGTAAAGCCTAAGAGAAATTCATACGAATGGTACATACCTAAAGGCATACTAAAAAAAAACTGGATACACAAGCGTGTATCGCTAATACCCGCTGTCATAGTCATTTTCTATGATATGGATTGGAATGATACACAGTGGAATGAGAAAATTATAGAATGTGCATCCAAAGTCCAGTCTATCCGTGCTGCAGTAGAGGGACATGCTACTCGTGTGGCTGTAGTAGTCATACAAAGTCGGCAATCTCCTCCTCCTTCTGAGTACATGCTTGGAGCCGAGCGTGCCCAGGCACTTTGTGCTGCTTGTGAGATCCAGTCTAAATCCTTGTTTGTGCTTCCTCATGGTGATCACTTAATGGGTTATATAGTCCGGTTAGAAAATGCATTTTATGATATTGCACAAAATTATTACCACCATGAAGCAAAAAACATTAAGCAGCACAGAGACCACCTCAATAAAACAACACATCAGTATCTCTTTGTCAGACATCAGTTCAAACTGGGCTATCTGAATGAGTTGAAGCAGGACATCAATACTGCACATAAGCATTATGTTCATGCTTACAACAACCTGCTGGAAACAAGAACAGTAGATACAAACCTGCATGAAGTTAGAACAGTTGCTGGCTATATTAACTACAAACTGTGCAAGATACTTTTTGCATTAAATTTGCCAAGAGATGCAATTTCACAATTAAAATCTCACATTGAGAAATACAAAAGTAGAGTTGGTTCTACTGACCTACTGTTTGAACATTATGCGTGGCTAGCTAGACAGTACAGTGCCTTTGGAGAACTTTTTGATGAAGCTATCAGGGCTGGTCTGCCAGCCATTCAATCTCAGCATCCTGGGTTTTACTACCAGCATGCAGCTCAGTTTACTGTAAAAAGAAGACAGGCTATGCGCTCTCTTTGTGCTGAAGCATTACAGTATCCACCTGCTCCAGATCCTTTAGATGGTATTCTAGAATATTATGGTCAGCGACCTTGGAGACCTGGTCGTTTAAGTGCAGATCCTCATGACCCTCAAAAAGAACAGGCAGCTATCTTAGCTCTACAATACAATGAAAGGATATTCAATCATTCTACAATCATCATCAGCTTCCTTGGCAGTGCTATCTCACAGTTTAAGTCATTTCACTCTCCTAGAATGAGGAAGCAACTAGTAGTTGAAATGGCAAATGAATATTTTTATTCTGCTGACTATGGGAAAGCACTAACTTTGCTGACTCACATGTTGTGGGATTACAGGAGAGAAAAATGGTGGTATTTAGCTTCACATGTCTTGAACAGAGCTCTGCAGTGTGCATACCTTGCAGCAAAAATACAAGACTATTTACAGCTGTCAATTGAAGCACTCTCTAAAAATATCCAGGTGCCAAACAATGATAAAGATAGGATATTCAGAAATATAATGTCTGTTATACATTTAAACATTCCAGCTCCTGAACCCGACCTGCCATCCTCTTCTCAAAGCAAAGCTGTGGAATTGTGGCAGTCCATGATCGAAAAAGAGCCTTTGCAGGTTGCTGTGGATATGGCCAACATCTCCAGTTTTTTGGAAATCAAACCTAAATTCAAACAGATGAAATATAGAATGGATGAGTTAATTGAAGTGGAACTGTATGTTAGGCTAACATATCCAGCTGTCCTAGAAGTAAAGAAGGTGTATTTGACAATATCAAGTCAATCTGAGACTATTGAGATCCCAGTAACTGATGATATTAATCAGACCATAACATTAGAAGGGAGCAAAGTGAAAAGGTTTTTGTGTCAGTTCAAACCTAATCCCAAGGATGTTGGATCAGATTTACAGATAAAATGTGTATCTTTTGTTCTTGATTCTGAA
>BM000187-TA-Danaus
ATGGCGACTCAGCCGAGTGACAACACAGAATTTCCGCCTGAAATCATTCTTAAGCCCCTTGCCTTGATAGGGTTGTCAGGGCTTGATACGGTGAATAATGCAATCCACAAAGCTATATGGGATGCCTTCTCAAACAACCGCCGACCGGACCGAGCCGCCGTGAGGTTCAAGTTGTTGAATAACACGTTCGAATTTCCAGTGGTGAAGCCTAAGAGAAACTCCTATGAATGGTACATCCCCAAAGGTATATTGAAGAAAAACTGGATAACTAAACGTGTATCGTTAATTCCGGCCGTGGTGGTTATTTTTTATGATATGGAGTGGAATGATCCTCAGTGGAACGAAAAGATCATCGAGTGTGCGTCGAGAGTGCAGTCGATACGGGCAGCGGTGGAGGGACACGCTACACGTGTCGCTGTTGTGGTTGTACAGAGTGGACTTTCACCCCCACCATCGGAGTACATGCTCGGTGCTGAAAGAGCACAGGCACTTTGCTCAGCATGTGAAATACAATCTAAGTCTCTCTTTGTACTCCCTCACAGCGATCACCTCATGGGTTACATTATAAGACTAGAAAATGCTTTTTATGATATTGCACAAAATTATTATCATCACGAAACCAAGAACATCAAGCAGCATAGAGATCATCTGAATAAGACTACCCATCAGTATTTGTTTGTTAGACATCAGTTCAAACTAGGCTTCCTCAATGAACTCAAGCAAGACATAAGCACGGCCCACAAACACTACATGCATGCATATAACAACCTCCTTGATACCAGACAAGTAGATACTAATGTACATGAAATACGAACCGTGTCTGGTTACATCAATTATAAACTATGTAAGCTGCTGTTTGCCTTAAATTTGCCACGAGATGCAATTGCACAAGTTAAGTCACATATAGAGCGCTACAAAAACAGAATTGGACCCACTGAACTGTTGTTTGAGCATTATGGCTGGATTGCCAGGCAGTATAGTGCCTTTGGAGAATTATTTGATGAAGCTATAAGGTTAGGGCTTCCGGCAATTCAATCCCAACATCCTGGCTTTTATTACCAGTATGCAGCTCAATTTACAGTGAAAAGACGGCAAGCCATGAGGTCGGTATGCTGTGATGCTTCACACTATCCACCTGCCCCAGACCCCATGGAGGGTATTGTGGAGTTTTATGGCCAGAGACCTTGGAGACCGGGACGACTCAGTGCGGATCCACATGATCCACAAAAGGAACAAGCGGCGGTGTTGGCACTGCAATACAATGAAAGAATTTTCAACCATTCTGCTATGATAATTAGTTTTCTAGGTAGTGCTATCTCCCAGTTTAAAACATTTCACTCGCCCAGAATGAGGAAGCAGTTAGTGGTTGAGATGGCTAATGAATATTATTTTTGTGCGGACTATGGTAAAGCTTTGACTTTATTGTCTCATATGCTCTGGGATTATAGAAAAGAAAAGTGGTGGTTTTTGGCTTCCCATGTCTTAAACCGAGCTTTACAATGTGCCTACTTGTCTGCAAAAATTCAAGACTACATTCATTTATCAGTGGAGGCACTCTCCAAATACATTCAAGTGCCAAACAACGACAAAGATAGAATATTTAGAAACATAATGGCAGTTCTCAACATGAACATTCCATCACCAGAGCCGAACCTCCCTCCTTCCTCACAGAGTAAAGCATTAGAAATGTGGCAACTGGCTATAGACAAAGAGCCTCTCACCATTGCCATAGATATGATAAACATAGCCAGTTTCCTAGAAGTAAAAGCAAAGTTCAAGCAACAGAAATATAGGATGGATGATACAATTGAAGTTGAGTTGTTTGTTAGACTTACATATAACACAACCCTTGATGTTAAAAGTGCCTCTATGACAATTGCAACAAATACAGAAACTATTGACATAAATATAACGGATGAAGGCAGTACTACACTGAAACTGATCAGAGGAGAAGTTAAAAGGTTTCTGTGTCAATTTAAAGCCAGTCCACATGATAATGGATCGGAAATGAAAATCAAAAATGTATCATTTGTATTGGACAGTGAC
>BM000187-TA-Heliconius
ATGGCGACTCAACCGAGCGATAACACGGAGTTTCCGCCAGAGATTATTCTGAAGCCCTTAGCCCTAATCGGGCTCTCAGGTCTGGACACTGTAAACAATGCCGTGCATAAAACTATTTGGGACGCATTCTCCAACAACAGACGGCCAGACCGAGCGTCTGTAAAATTTAAGTTGTTGAACAACACGTTTGAGTTTCCAGTAGTTAAGCCCAAACGAAACTCGTACGAATGGTACATACCGAAGGGAATAGTGAAGAAAAACTGGATTCAGAAACGTGTTTCGTTAATACCTGCCGTGGTCGTTATATTTTATGATATGGAATGGAATGATCCCCAGTGGAACGAGAAGATTATAGAATGTGCCTCTAGAGTGCAGTCGATCCGCGCAGCGGTCGAGGGACATGCCACTAAAGTAGCAGTAGTAGTTGTCCAGAGTGGGCTCTCTCCGCCCCCTTCAGAGTACATGCTGGGAGCAGAGAGAGCTCAGGCACTTTGCTCCGCTTGTGAAATACAATCGAAGTCACTGTTTGTCCTCCCCCACAGTGAGCATTTAATGGGATACATAATAAGACTTGAGAATGCCTTCTATGATATCGCTCAGAACTACTACCATCATGAGACAAAGAACATTAAACAGCATAGAGACCATTTAAATAAGACAACCCACCAGTATCTCTTTGTAAGACATCAGTTTAAACTGGGTTTTCTTAATGAATTGAAGCAGGACCTAAGCACGGCTCACAAACACTATTTGCATGCATACAATAACTTATATGAGACCAGGCAAGTTGAAACTAATATGCATGAAATAAGAACTGTGGCTGGATACATCAATTATAAACTTTGTAAATTATTATTTGCATTAAATTTGGCAAGAGATGCGATAGCACAACTTAAATCTCATATAGAGCGCTTTAAAAATAGAATTGGATCTACTGAGCTTCTCTTTGAACATTATGCGTGGATAGCAAGGCAGTATAGTGCATTTGGTGAATTGTTTGATGAAGCAATTAGACTTGGACTTCCAGGGATACAGTCTCAACATCCAGGCTTTTATTACCAACATGCGGCCCAATTCACAGTCAAGAGAAGACAAGCTATGAGGTCTGTGTGTTATGAGGCCTTGCAGTATCCACCACCACCCGACCCATTAGAGGGTATAGTTGAATTTTATGGTCAAAGACCCTGGAGACCAGGTAGACTTAGTGCCGATCCCCATGATCCTCAAAAAGAACAGGCAGCTATCCTGGCATTACAATATAATGAAAGAGTATTTAATCATTCAGCTATGATAATTAGCTTTTTAGGTAGTGCAATATCTCAATTTAAAACATTCCATTCACCTCGGATGAGAAAACAGTTAGTTGTAGAAATGGCAAATGAATATTACTACTGTGCAGACTATGGTAAAGCTCTCACATTATTAAGTCACATGCTTTGGGATTATAGAAGGGAAAAATGGTGGTTCCTAGCCTCATATGTCCTGAATCGTGCTCTACAATGCGCCTACCTGTCTGCTAAGATACAAGACTATGTTCAGCTCTCTGTAGAGGCACTCTCAAAACATATACAAGTGCCAAATAATGATAGGGACAGGATATTTAGAAACATTACGTCAGTTCTTCATCTTAACATTCCAGCTCCAGAACCTGACCTGCCAGCCTCTTCTCAAAGCAAAGCACTGGAGCTGTGGCAAATGGCAATAGAAAAGGAACCACTCACAGTAAACATTGACATGGTTAATATAACTAGTTTCATAGAAGTAAAAATAAAATTTAAACAACCAAAGTATAGAATGGATGAAATAGTTGAAGTAGAACTTTTTGTGCGCCTCACTAATGACACAATCCTAGACCTCAAAGCTGCATATTTAACAATATCAAGTAAATCTGAAGCTATTGAAATCCCAATAACTGATAAAGATAGTTCCACCTTAAAATTGGAAGGATGTAAAGTCAAAAGATTATTGTGTCAATTTAAACCAAACCCTCACGACAGTGGTTCAGAATTAAATGTTAAATATGTGTCATTTATCTTGGATGCTGAT
>BM000187-TA-Melitaea
ATGGCCACCCAGCCGAGTGATAACACCGAGTTTCCGCCCGAAATAATTCTGAAACCCCTGGCCCTAATCGGACTTTCAGGTTTGGACACGGTAAACAATGCAATACACAAGACGATTTGGGACGCCTTTTCAAACAACAGACGGCCGGATCGCGCTGCAGTTAAGTTCAAAATATTGAATAACACCTTTGAATTCCCTGTCGTTAAACCGAAAAGAAACTCCTATGAGTGGTACATGCCGAAGGGAATTTTGAAGAAGAACTGGATACCTAAACGTGTGTCCTTGATTCCTGCTCTAGTTGTAATATTTTACGATATGGAATGGAATGATCCTCAATGGAATGAAAAGATAATCGAATGTGCGTCCAGGGTTCAGTCAATTCGTGCCGCAGTGGAGGGACACGCGACTCGTGTCGCTGTGGTGGTCGTCCAGAGCGGGCTTTCCCCCCCACCTTCAGAATATATGTTAGGAGCGGAAAGAGCTCAGGCATTGTGCTCTGCGTGTGAAATACAATCAAAGTCACTGTTTGTTCTTCCTCATAGTGATCATTTAATGGGGTATATAATTAGACTAGAAAATGCTTTCTATGATATAGCGCAGAACTACTACCACCACGAAACTAAAAATATTAAGCAACATCGGGATCATTTAAATAAAACTACTCATCATTATTTATTTGTGCGGCATCAGTTTAAGTTGGGTTTCTTGAATGAACTAAAGCAGGACTTCAGTACGGCGCATAAACACTACATGCACGCCTACAACAACTTACTGGAAACCAGACAAGTTGATACCAACATCCACGAAATAAGAACTGTTGCTGGCTATATCAATTATAAACTTTGCAAATTGCTTTTTACACTAAATCTGGCCAGAGATGCAATTGCACAACTTAAATCACACATTGAAAGATACATAAATAAAATAGGACCAACTGAATTGCTTTTTGAACACTATGCTTGGATTGCTAGACAGTACAGTGCATTTGGGGAATTGTTTGATGAAGCCATTAGAGTTGGACTACCTGGCATCCAGTCCCAACATCCCGGATTCTATTACCAACATGCTGCACAGTTCACAGCTAAGAGGCGGCAGGTGATGAGGTCGGTTTGTGGTGAAGCCTTACAATATCCACCGCCTCCCGATCCTATTGAAGGTATTGTTGAATACTATGGACAGAGACCTTGGAGACCGGGGAGACTCAGTGCTGATCCTCACGACCCCCAAAAGGAGCAAGCTGCAATTCTAGCGTTGCAATACAATGAGAGAGTTTTCAATCACTCTGCTATGATAATTAGCTTTTTAGGTAGTGCAATTTCTCAATTCAAGACATTCCACTCACCCAGGATGAGAAAACAGCTTGTGGTTGAAATGGCAAATGAATATTACTACTGTGCAGATTATGGCAAAGCTTTGACACTACTCAGCCATATGCTTTGGGATTATAGGAAAGAGAAGTGGTGGTTTCTGGCATCCTATGTCCTTAATAGAGCCTTACAGTGTGCCTACTTATCTGCAAAGATACAAGATTACATCCACCTTTCTATAGAGGCACTGTCAAAAAACATTCAAGTGCCAAATAATGATAAGGAGAGAATTTTCAAGAACATTAAGTCAGTGCTTAATTTAGACATTCCAACACCAGAACCTGACATACCGGCCTCTTCACAAGGTAAAGCTTTGGAAATGTGGGGTATGGCCATTGATAAGGAGCCATATGTAGTTGTTGTAGACATGGATACCATAGCAAGTTTCCTTGAAGTCAAAACTAAATTTAGGCAGCTTAAATACAGAATGGATGAATTAATTGAGGTAGAATTATTTGTGAGACTTACGTATGAAACAGTGCTAGAAATTAAATTAGCCGTTTTAACAGTCAGCACAAAGACTGAAACCATTGAAATACCTATCACTGACAATGGAAGTTCAAACATTACATTGAAAGGCCGCAGTGTTAAGAAATTTTTGTGTAAATTTAAATCAAACCCTCTTGATAATGGGTCAGAGTTGAGTATAAAAAACGTATCATTTGTTCTAGATTCTAAT
>BM000187-TA-Chilo
ATGGCTACGCAGCCAAGTGATTCCACGGATTTTCCGCCTGAAATAATACTGAAACCACTGGCGCTAATCGGACTCTCAGGATTAGACGCTGTGAATAATGCAGTGCATAAAGAAATATGGGATGCTTTTGCAAACAACAGACGGCCAGATCGCGCTGCGGTACGATTTAAGCTACTGAATAATACCTTCGAATTCCCAGTTGTGAAACCGAAGAGAAACTCCTACGAATGGTACATTCCTAAAGGTATCCTCAAAAAGAATTGGATTCAGAAACGGATCTCTTTGATTCCTGCAGTCGTTGTGTTGTTTTATGATATGGAATGGAATGATCTCCAATGGAACGAGAAAATAATAGAATGTGCATCAAAGGTGCAGTCCATTCGTGCTGCTGTAGAGGGGCACGCGACCCGCGTCGCCGTGGTGGTGATCCAGGGCGGCCAGTCGCCGCCGCCCTCCGAGTACATGCTGGGCGCCGAAAGAGCGCAAGCACTGTGTGCTGCTTGTGAAATTCAGTCTAAATCATTGTTTGTGCTTCCTCACGGTGACCACCTCATGGGTTATATTATTCGATTGGAGAATGCTTTCTATGATATTGCTCAAAACTATTATCATCATGAAACCAAAAACATCAAACAGCACAGAGACCATCTAAATAAGACTACACATCAATATTTATTTGTGAGACATCAGTTTAAACTTGGGTTCCTTAATGAATTAAAGCAAGATCTTAGTACAGCTCACAAACATTATATGCATGCATACAACAACCTGTTAGAGACTCGCACTGTGGACACCAACATGCATGAAGTGAGAACTGTTGCTGGATATATTAATTACAAACTATGCAAGTTATTGTTTGCTCTCAACCTACCCAGAGACGGCATAGCTCAGCTGAAGTCTCACATTGAAAGATATAAAAATAGAATAGGATCTACAGAATTATTATTTGAACATTATGCTTGGATTGCACGTCAGTACAGTGCCTTTGGAGAGCTTTTTGATGAAGCAATTAGAGCAGGCCTTCCTGGAATTCAGACACAGCATCCTGGATTCTACTATCAACATGCTGCACAGTTTACAGTGAAGAGGAGGCAGGCTATGCGATCAGTCTGCAGTGAAGCTGCACAGTATCCTCCACCTCCAGATCCTTTAGAAGGTATTGTGGAGTATTATGGTCAGAGAGCATGGAGGCCAGGTCGCCTTAGTGCTGACCCACATGATCCACAGAAAGAACAGGCTGCAGTTCTAGCCCTTCAATATAATGAAAGAATGTTCAACCACTCAGCAATGATAATTAGTTTCTTAGGCTGTGCTATTTCCCAATTCAAAACATTCCACTCACCAAGGATGAGAAAACAGCTGGTAGTCGAGATGGCTAATGAGTATTATTATTCAGCAGATTATGGCAAAGCACTCACTTTGCTTAGTCATATGCTGTGGGATTATAGGAGAGAGAAATGGTGGTTCTTAGCATCTCATGTATTAAATAGAGCTCTACAATGTGCTTACTTATCTGCTAAAATACAAGACTATGTGCAGCTATCAATTGAAGGACTGTCCAAACATATTCAAGTGCCAAATAATGATAAGGACAGGATTTTCAGAAACATCATGGCAATCCTTGATATGAAGTTACCTGAATCAGAGCCAGATGTTCCAGTTCACTCACAAAACAAAGCTGTAGAGTTTTGGCAAACAGCAATAGAAAAAGAGCCAGTTGTACTAAATGTTGATATGGTAAATATATCTAGCTTTCTAGAAGTCAAACCCAAATTCAAACAGCAACGCTACAGGATGGATGAAATTGTTGAAGTTGAAATATATGTAAGATTAACATATAAAACAGTTTTGGAGGCAGTTAAAGCTTTCTTAACAATATCCAGTGCCTCGGAAACAATTGAAATTCCTATTACTCAAAATGGGAACAGCCTAATATCCTTGGAAAGTTCCAAAGTGAAAAGATTTTTATGTCAGTTTAAACCAAATCCCCATGACAATGGTTCAGAGATACAGATCAAGAATATTTCTTTTATCATGGGCTCTGAC
>BM000187-TA-Spodoptera
ATGGCGACGCAGCCAAGTGACTACACAGAGTTTCCACCCGAGATAATATTGAAACCGCTCGCTCTAATCGGATTGTCTGGACTCGACGCTGTGAACAATGCCATCCATAAAGAAATCTGGGATGCATTTTCCAACAACCGTCGTGCAGACCGTACGCCTGTGCGTTTCAAGTTACTTAACAATACCTTCGAATTTCCTGTAGTTAAGCCGAAGCGAAATTCTTACGAGTGGTATATTCCCAAGGGTGTTCTAAAGAAGAACTGGATCCAGAAACGTGTATCTCTAATTCCTGCAGTAGTAGTAATTTTTTATGATATGGATTGGAATGATCCTCAGTGGAACGAAAAGATCATTGAATGTGCGTCCAAAGTGCAGTCAATCCGCGCTGCAGTGGAAGGTCACGCTACACGCGTAGCCGTCGTCGTTATTCAGAGCAGACTCTCGCCACCCCCCTCCGAGTACATGCTGGGTGCCGAGAGAGCTCAAGCTTTGTGTGCCGCCTGTGAGATCCAGTCCAAGTCACTATTTGTACTTCCGCACAGCGATCACCTAATGGGTTACATTGTGCGCCTCGAGAATGCGTTTTATGACATTGCTCAGAACTACTACCATCATGAAAGTAAAAACATTAAACAGCACAGGGATCATCTTAACAAAACTACTCATCAGTATTTGTTTGTGCGACACCAGTTTAAGCTGGGCTATCTTAATGAACTGAAACAAGATTTGAGTACAGCCCACAAGCACTACATGCATGCCTATAACAACCTACTTGAGACCAGGATTGTGGACACCAACACCCATGAAGTTAGAACTGTAGCAGGTTATATAAATTACAAACTCTGCAAACTATTATTTGCTCTGAATTTGCCCAGAGATGCAATTGCTCAACTAAAGTCACACATTGAGAGGTATAAAAACCGAATTGGATCTACAGAATTATTGTTTGAACACTATGCTTGGATTGCTAGACAATATAGTGCTTTTGGAGAATTGTTTGATGAAGCAATCCGTGCAGGCCTTCCAGCTATACAATCTCAGCATCCTGGCTTTTATTACCAACATGCTGCTCAGTTTACTGTGAAGAGAAGGCAAGCAATGAGGTCTGTCTGTGCAGAGGCCATGGCTTACCCCCCACCACCTGACCCACTGGAAGGCATTGTGGAATTCTATGGCCAAAGACCGTGGAGACCAGGCCGCCTTAGTGCTGATCCTCATGACCCTCAAAAGGAACAAGCAGCAGTTCTAGCATTACAGTATAATGAACGAATCTTTAACCACTCAGCTATGATCATCAGCTTCTTGGGTAGTGCCATATCACAGTTCAAGACATTTCACTCCCCTAGGATGAGAAAACAGTTGGTAGTTGAAATGGCTAATGAATACTTTTATTCAGCTGATTATGGCAAAGCTCTCACTCTCTTGACTCATATGCTGTGGGATTATCGCAGAGAAAAGTGGTGGTTTCTAGCTTCACATGTTCTAAACCGAGCATTACAGTGTGCCTATTTGTCAGGCAAAATACAAGACTATCTACAACTGTCAGTAGAGGCATTATCTAAGCATATGCAAGTACCAAACAATGATAAGGATAGGATTTATAGAAATATTATGTCTGTTCTCAATTTGAATATACCAGCTGCTGAACCAGATCTCCCAGCTGCCTCCCAGCATAAAGCACTAGAACTCTGGCAATCAGCTATTGAGAAAGAACCTCTCATCATTCCTGTTGATATGGCTAACATATCTAGCTTTTTAGAAGTAAAGCCTAAATTTAAGCAACCAAGATACAGAATGGATGAGATAATTGAATTAGAACTATATGTCAGGCTGTTGTATGCAACAGTTCTTGAAGTACGAAATGCTTTTATAGCCATATCTAGTCAAACTGAAACAATTGAAATTCCAGTCATTGATGAAGGTAACTCAATAATTTTATTACAAGGTGAAAAAGTTAAAAAATTTGTTTGCCAATTCAAGCCAAATCCTCACGACAGTGGATCAGACCTTCGCATCAAAAGTGTATCTTTCGTGCTTGACAATGAC
