# Supplementary material for: PCR primers for 30 novel gene regions in the nuclear genomes of Lepidoptera
Source: Zookeys. 2016 Jun 8;(596):129–41. doi: 10.3897/zookeys.596.8399 (PMC4926658; doi:10.3897/zookeys.596.8399)
Supplement: Supplementary material 2 — Sequences used for designing primers [file zookeys-596-129-s002.zip › Gene_regions/Successful/AFG3a.fst]

>BGIBMGA010088-TA-Plutella
GGTTCATCAATTGAAGGCAAGGTTATCTGGTTTGCCATCGGCAGTGTAGACTCTTTCGAGAGAAACTTAGAGAATGCTCAAATTGAGCAGAATATTGACCCACCAAACTTTATTCCTGTGATCTATAAGACAGAGATTGAAGCAGCCAGCTTAACTGGCATGCTGCCGACGCTGCTCATCATTGGATTCCTCATTTACATGATGAGGAGATCTGCCAATATGATGGGAGGGGGAGGAAGGAAGGGGGGCGGCCTGTTCGGAGGTGTCATGGAGTCTACGGCCAAGCTCATCAATCCAACTGATATTGGAGTCAAGTTTCAGGATGTGGCTGGTTGTGAAGAAGCCAAGATTGAGATTATGGAGTTTGTAAACTTCCTGAAGAACCCACAGCAGTACATTGACTTAGGAGCCAAGATTCCTAAGGGTGCATTGCTCACCGGGCCACCTGGTACCGGTAAGACCTTGTTGGCAAAGGCAACAGCGGGTGAAGCCAATGTACCGTTCCTCACAGTCTCTGGATCGGAGTTTCTGGAGATGTTTGTGGGTGTTGGTCCTTCAAGAGTAAGAGACATGTTCAGTATGGCTCGCAAGCACGCCCCATGCATCCTGTTCATTGATGAGATAGATGCTGTGGGTAGAAAGAGAGGTGGACGCAGCTTCGGGGGTCACTCTGAGCAGGAGAACACTCTTAACCAGCTGTTGGTAGAGATGGATGGCTTCAACACTACAACTAATGTAGTGGTACTGGCTGCTACCAACAGAGTGGATATCCTGGACAAAGCTCTTCTTCGTCCTGGTAGATTTGACAGACAGATCTTTGTGCCTGCCCCAGACATCAAGGGCAGAGCTTCCATTTTCAAAGTCCACTTGGCTCCCTTAAAGACCACACTAAACAAGGATAACTTGGCCCGCAAAATGGCCTCATTAACTCCA
>BGIBMGA010088-TA-Manduca
GGGTCAGCCTTGGAGGGCAAGATTATTTGGTTTGCTATAGGCAGTGTCGACTCCTTTGAACGTAATTTAGAAAACGCACAAATCGAAATGAGTGTAGACCCTCCAAATTTCGTACCAGTCATTTACAAGACAGAAGTGGAAGCCGCCAGTTTGACTGGTATGCTTCCTACATTGTTAATAATTGGTTTCTTAATTTATATGATGAGGAGATCTGCGGATATGATGGGACGTGGAGGACGTAAGGGTGGTGGACTGTTTGGAGGAGTCATGGAGTCCACTGCAAAGTTAATAAACCCAACAGACATTGGTGTTAAGTTTCAAGATGTAGCCGGTTGTGAAGAAGCTAAAATTGAGATTATGGAGTTTGTAAATTTCTTGAAGAACCCACAACAGTACATCGACTTGGGAGCAAAGATTCCCAAGGGAGCGTTACTTACCGGACCTCCTGGAACCGGTAAAACCTTACTTGCCAAAGCGACAGCTGGAGAAGCGAATGTCCCATTCATTACTGTCTCAGGCTCAGAGTTCTTGGAGATGTTTGTAGGTGTCGGTCCCTCGAGAGTGCGTGACATGTTCTCCATGGCGCGCAAACACGCACCCTGCATCCTATTTATTGACGAAATAGACGCAGTCGGTAGGAAGAGGGGTGGACGCAGCTTTGGAGGTCATTCTGAACAAGAAAACACATTGAATCAACTCCTTGTTGAAATGGATGGGTTTAATACCACAACTAATGTTGTAGTGTTGGCTGCTACAAACAGAGTGGATATTCTAGATAAGGCTCTGTTGAGACCCGGTAGATTTGATAGACAGATATTCGTCCCTGCACCCGATATTAAGGGCAGAGCGTCAATTTTCAAGGTCCATTTAGGGCCACTAAAGACTACATTGAACAAGGAGAACTTGGCACGTAAAATGGCTGCGTTAACTCCA
>BGIBMGA010088-TA-Bombyx
GGGAATGCATTAGAAGGAAAGGTTATTTGGTTTGCAATAGGTAGTGTCGATTCATTCGAACGTAATCTAGAAAATGCACAAATTGAAATGAGCATTGATCCTCCTAATTTTGTACCAGTTATTTACAAAACTGAAGTAGAGGCTGCCAGTCTGACGGGAATGCTTCCTACTCTACTAATAATTGGGTTTTTAATATACATGATGAGAAGATCTGCAGACATGATGGGACGCGGTGGCCGTCGTGGAGGAGGCTTGTTTGGAGGAGTGATGGAGTCAACAGCTAAATTAATAAATCCAACAGACATTGGAGTAAAATTCCAAGATGTTGCTGGTTGTGAAGAAGCAAAGATAGAAATTATGGAATTTGTCAACTTTCTTAAAAACCCTCAGCAATATATAGATTTGGGAGCTAAAATTCCCAAAGGTGCACTATTAACAGGTCCTCCCGGTACTGGTAAAACTTTACTCGCAAAAGCAACTGCAGGAGAAGCTAATGTACCATTTATCACTGTCTCTGGTTCAGAATTCTTAGAGATGTTTGTAGGTGTTGGTCCTTCCAGAGTAAGAGATATGTTTTCTATGGCACGTAAACATGCTCCATGCATACTGTTTATTGATGAAATTGATGCTGTAGGTAGAAAAAGAGGAGGTCGTAGTTTTGGTGGTCATTCAGAACAAGAAAACACTTTGAATCAACTGTTGGTTGAAATGGATGGATTTAATACAACTACAAATGTTGTGGTACTTGCAGCTACAAATCGAGTAGATATATTAGATAAGGCATTGTTGAGACCTGGTAGATTTGATAGACAGATATTTGTCCCAGCACCAGACATTAAGGGCAGGGCCTCAATTTTCAAGGTGCATTTGACTCCTCTCAAGACAACGCTGAATAAGGAAAATTTAGCAAGAAAAATGGCTGCATTGACTCCA
>BGIBMGA010088-TA-Danaus
GGATCAGCACTCGAAGGGAAAATTATTTGGTTTGCCATAGGCAGTGTCGATTCATTTGAGAGAAATTTAGAAAATGCACAAATAGAAATGAGTGTTGAACCACCAAACTTCGTCCCTGTTATTTATAAGACTGAAGTTGAGGCTGCGAGTTTAACTGGAATGCTGCCGACATTATTGATAATTGGTTTTTTGATATATATGATGAGAAGATCAGCTGATATGATGGGCAGAGGCGGGCGGAAGGGTGGAGGACTGTTTGGTGGTGTTATGGAATCAACCGCTAAACTTATTAACCCAACAGATATTGGTGTGAAGTTCCAAGATGTAGCTGGATGTGAAGAGGCAAAAATTGAGATTATGGAATTTGTTAATTTTCTTAAAAATCCCCAGCAGTATATAGACTTAGGAGCTAAAATACCCAAAGGTGCATTACTAACAGGACCTCCTGGTACAGGTAAAACACTTCTCGCTAAAGCCACAGCCGGCGAAGCCAACGTTCCTTTCATAACTGTCTCTGGTTCTGAATTTTTGGAGATGTTTGTCGGTGTTGGTCCTTCAAGGGTTCGTGATATGTTTTCTATGGCTCGGAAACATGCACCATGCATCCTGTTCATCGATGAAATTGATGCTGTTGGTAGAAAGAGAGGAGGTCGCAGTTTTGGAGGTCACTCTGAACAGGAAAACACACTTAACCAACTTTTAGTTGAAATGGATGGTTTTAATACAACAACCAATGTTGTTGTGTTAGCTGCAACCAATCGAGTTGATATTTTGGATAAAGCTCTGTTAAGACCCGGTAGATTTGATCGTCAGATCTTCGTCCCGGCTCCAGACATAAAGGGTAGGGCTTCCATATTCAAAGTACATCTTACACCACTGAAGACTACTTTGAATAAGGAAAATTTGGCTCGTAAAATGGCTGCATTGACACCA
>BGIBMGA010088-TA-Heliconius
GGCTCTGCTTTAGAAGGAAAAATAATATGGTTTGCCATTGGCAGTGTAGATTCCTTTGAAAGGAATTTAGAAAATGCACAAATTGAAATTAATGTTGACCCACCTAATTTCATTCCTGTCATCTACAAGACTGAAGTAGAAGCTGCAAGCTTAACAGGAATGTTGCCCACTTTGTTAATTATTGGATTTTTAATTTACATGATGAGAAGATCAGCTGATATGATGGGTAGAGGAGGTCGTAAAGGTGGTGGTCTTTTCGGTGGAGTAATGGAATCTACTGCAAAATTGATTAATCCAACAGATATTGGTGTGAAATTCCAAGATGTTGCTGGTTGTGAGGAAGCTAAAATTGAAATTATGGAATTTGTCAATTTCTTGAAGAACCCTCAGCAATATATTGATTTAGGAGCTAAAATTCCTAAGGGAGCCTTATTAACAGGACCCCCTGGAACTGGTAAAACTCTTCTAGCTAAAGCAACAGCTGGAGAGGCTAATGTTCCCTTTATTACAGTATCAGGTTCAGAGTTTTTAGAAATGTTTGTTGGTGTTGGTCCCTCTAGGGTCAGGGATATGTTCTCTATGGCACGGAAACATGCTCCCTGTATATTATTTATTGATGAAATAGATGCTGTTGGTAGAAAAAGAGGAGGCAGAAGTTTTGGAGGTCATTCAGAACAAGAAAATACTCTTAATCAGCTTCTAGTGGAAATGGATGGTTTCAATACAACAACCAATGTTGTAGTATTAGCTGCTACTAACAGAGTGGACATTTTAGACAAAGCCTTATTAAGGCCTGGTAGATTTGATAGGCAAATCTTTGTACCAGCCCCTGATATTAAGGGGAGAGCTTCAATTTTCAAAGTACATTTATCTCCTTTAAAGACTACATTGAATAAGGAGAACTTGGCACGCAAGATGGCCGCATTAACTCCA
>BGIBMGA010088-TA-Melitaea
GGGTCTGCTCTTGATGGAAAGATAATATGGTTTGCTATAGGTAGTGTTGATTCATTCGAAAGAAATCTGGAAAATGCACAAATAGAAATGAATGTTGAACCACCTAATTTTATCCCTGTTATCTACAAGACTGAGGTCGAAGCAGCAAGTTTAACAGGAATGCTGCCAACTTTATTGATAATAGGTTTCTTGATCTATATGATGAGAAGATCAGCAGATATGATGGGCAGAGGTGGACGTAAAGGTGGAGGTCTTTTTGGTGGGGTAATGGAATCTACTGCTAAACTCATCAATCCAACAGATATTGGTGTAAAGTTCCAAGATGTAGCTGGTTGTGAAGAAGCTAAGATTGAGATTATGGAATTTGTAAACTTCTTGAAAAATCCACAGCAATATATTGATTTAGGAGCTAAAATACCTAAGGGAGCCTTACTTACCGGCCCACCTGGTACTGGAAAAACTTTACTTGCTAAGGCTACAGCAGGAGAAGCAAATGTCCCTTTCCTTACAGTGTCAGGGTCGGAGTTTTTAGAAATGTTTGTAGGTGTGGGTCCATCAAGAGTTAGGGATATGTTCAACATGGCCCGTAAGCATGCACCATGCATTCTTTTTATTGATGAAATAGATGCCGTGGGCAGAAAGAGAGGTGGCCGAAGCTTTGGTGGTCATTCTGAACAAGAAAACACATTGAATCAACTGCTAGTAGAAATGGACGGCTTTAACACTACAACAAATGTTGTAGTTTTAGCTGCTACAAACAGAGTTGATATTTTAGATAAAGCCTTATTGAGACCGGGTAGATTTGATAGGCAGATCTTTGTACCAGCTCCTGATATTAAAGGAAGAGCGTCAATCTTCAAAGTCCATTTAGCAATATTAAAGACTAGTTTAAATAAAGAAAATTTGGCACGTAAAATGGCTGCACTAACTCCA
>BGIBMGA010088-TA-NW_Spodoptera
GGAGCAGCTCTCGATGGCAAGGTGATCTGGTTTGCAATTGGAAGTGTAGACTCATTTGAAAGAAATTTAGAAAATGCACAAGTTGAAATGAGTGTTGAACCTCCAAACTTCTTGCCTGTCATCTATAAAACCGAGGTAGAGGCTTCAAGTTTAACAGGCATGCTGCCAACCATACTTATTATAGGATTTTTAATTTATATGATGAGAAGATCGGCAGATATGATGGGCCGTGGAGGCAGGAGAGGTGGCGGCCTCTTTGGTGGTGTCATGGAGTCTACTGCTAAACTAATTAATCCTACTGATATTGGTGTTAAGTTCCAAGATGTTGCTGGGTGTGAAGAAGCTAAGATTGAGATCATGGAGTTTGTGAACTTCTTAAAAAACCCTCAGCAATACATTGACTTGGGCGCTAAAATTCCTAAGGGTGCCCTACTCACTGGACCTCCTGGTACTGGTAAGACCTTGCTAGCTAAGGCTACTGCAGGAGAGGCTAATGTGCCTTTCATCACAGTCTCAGGATCCGAGTTCTTGGAAATGTTTGTGGGCGTTGGACCTTCCAGGGTCCGTGATATGTTTGCAATGGCTCGTAAACATGCACCTTGCATTCTTTTCATTGATGAAATTGATGCTGTGGGTAGGAAAAGAGGAGGACGCAGCTTTGGAGGTCACTCGGAACAGGAGAATACTTTGAACCAACTGTTGGTGGAAATGGATGGTTTTAATACAACAACTAATGTTGTCGTACTGGCTGCTACGAACAGAGTCGATATCCTGGATAAAGCTCTGCTTAGACCTGGTAGATTTGACAGGCAGATATTTGTGCCTGCACCAGATATCAAGGGCAGAGCTTCAATCTTCAAAGTACACTTGTCACCTTTGAAAACTACAATTGACAAGGAGAAGTTGGCTAGAAAGATGGCTGCACTCACACCA
