# Supplementary material for: PCR primers for 30 novel gene regions in the nuclear genomes of Lepidoptera
Source: Zookeys. 2016 Jun 8;(596):129–41. doi: 10.3897/zookeys.596.8399 (PMC4926658; doi:10.3897/zookeys.596.8399)
Supplement: Supplementary material 2 — Sequences used for designing primers [file zookeys-596-129-s002.zip › Gene_regions/Successful/ANK13C.fst]

>BGIBMGA007536-TA-Plutella
GGCTTCCCGCTGCACGAGTGCGTGTTCCGCGGCGACGTGCGGCAGCTGTCGTCGCTGCTGCGGGCGCACGACGTGGCGCGGCGTGACAAGCACGGCAACACGGCGCTGCACCTGGCGGTGATGCTAGGCCGCAAGGAGTGTGCGCAGCTGCTGCTGGCGCACGGCGCGCCCGTCAAGGTGAAGAACCTGGCCGGCTGGTCGCCGCTCGCCGAGGCCATCAGCTACGGCGACCGACAGACCATCTCCTCGCTCGTGCGCAAACTCAAGCAGCAGGCCCGCGAACAGATGGAGGTCCGCCGACCCGACCTCATCAGAGCACTCGGTCAGATACAAAACTTCTACATGGAGTTAAAGTGGGACTTTCACTCTTGGGTCCCTCTGGTTTCAAGAATATTACCGTCTGATGTGTGCAAGATCTACAAATCTGGGTCAGGTATAAGGTTGGACACCACCCTAGTTGATTTCACTGATATGAAATGGGAAAGGGGAGATATCTCTTTTATTTTTCAAGGGGATAAATTACCAAGTGATTCACTAACAGTTTTAGATAATAAAGCCAAAGTATATCAAAAAGTAAGATATGAGGAGACTGAAACGGAAATTGAAGACGAGGTGGATATCCTCATGTCAAGTGATATTCTTGCTGCCCAAATGTCAACCAAAGGTATTGCATTCTCAAGAGCTCAGTCTGGATGGATATTCCGTGAAGATCGCAAGGAAACTGTTGCTGGCATTTACAAAAGTGATATTTATACAATCACTGGCTTGGTGTTAGAGTCCAGAAAAAGAAGAGAACATCTATCAACAGATGATTTACAGAAAAACAAGGCTATAATTGAAAGCCTCACTAAAGGGAACACTCAAACCCTTGATACTAATGGAGAGCCTACCCGCCGTGCATCCTTGAATCCACCACCTGATACTGGTGTCAACTGGGAATCCTACAACCAGGCAGTACCTGGCCAGTACCCAGGGCTGGGCCGCGAGCTGGTTTATAAGGAGTCCTCCCGGAACTTCCGAGCCACTATTGCTATGAGCGATGATTTTCCCCTCAGTGTAGACATGCTGCTCAATGTTCTTGAAGTGATAGCTCCCTTCAAACACTTTGCAAAGCTAAGAGAATTTGTTGCTATGAAGTTGCCTAAAGGTTTCCCAGTGAAAATTGATATACCAATTCTACCAACAGTGACAGCAAAAATTACTTTTCAGAAGTTTGAATTCCGTGATGACATTGAAGCACACATGTTTAACATACCTGATGACTATGTGGAGGATCCGCTAAGGTTCCCTGACTTA
>BGIBMGA007536-TA-Manduca
TCATATCCTTTGCACGAATGTGTATTCCTGGGTGATGTTCGCAAGCTGTCATCGTTGTTGAGGAACAACGATGTGGCTCGCAAGGATAAACATGGAAACACCGCATTGCATCTGGCCGTGATGCTAGGTCGCAAGGAGTGCATACAGTTGCTGCTTGCGCATAGTGCGCCCGTTAAGGTGAAAAATATCGCAGGCTGGTCGCCGCTCGCCGAGGCCATCAGCTATGGAGACCGACAAACTATATCTTCGCTTGTCCGTAAACTTAAACAGCAGGCGCGGGAACAGATGGAACATAGAAGACCAGATTTAATAAGAGCTCTCACCCAAATACAAGATTTCTATATGGAGCTAAAATGGGATTTCCACTCATGGGTACCTCTAGTCTCTAGGATATTGCCATCAGATGTGTGTAAAATCTACAAATGTGGAACGAGAATCCGGTTGGACACAACACTAGTAGATTTTTCAGACATGAAGTGGGAAAGGGGAGATATATCtTTTATTTTTCAAGGAGAAAAGATTCCTAGTGAATCTCTCACTGTAATAGATAACAAAGCTAGAGTTTACCAGAAAGTGCGCTATGAGGAGACAGAAACGGAAATAGAAGATGAAGTTGACATTCTTATGTCTAGCGACATTATGGCGGCACAGATGTCCACCAAAaAAATTTCATTTGCAAGAGCTCAGTCTGGTTGGATATTTCGTGAAGACAGAAAGGAAACTGTGGCCGGCTTGTACAGGAGTGACATTTACACCATTACAGGATTGGTTCTAGAGTCAAGGAAAAGGAGGGAACATCTGTCTAATGATGATTTACAAAAGAACAAGGCTATAATTGAAAGTTTGACGAAAGGTAATGCACACACCTTAGACACCAATGGTGAACCTACTCGAAGGGCATCACTAAACCCTCCACCTGAGACTAATGTTGACTGGAACACATACATATCATCCGAACCTGGTCTCTATCCCAGCCTTGGCAGGGATCTTGTCTACAAAGAGTCATCCAGAAACTTTAGAGCCACAATAGCAATGAGTGATGACTTCCCTCTCAGTGTGGAGATGCTCTTAAATGTTCTTGAAGTAATAGCACCGTTCAAACATTTTGCAAAATTACGACAATTTGTTGAAATGAAATTACCTAGTGGATTTCCCGTAAAGATTGATATACCAATTCTACCTACAGTCACAGCAAAAATCACCTTTCAGAAATTTGATTTTCGAGATGACATTCCCGCCGAGCTCTTTGTGATTCCTGAGAGCTATATAGAAGACCCCTTACGATTCCCTGACTTA
>BGIBMGA007536-TA-Bombyx
AACTATCCTCTACACGAATGTATTTTTATCGGGGACGTACGCAAGCTATCTTCGTTGCTGAGAAATAATGAGGTGACCCGTAAGGACAAACATGGGAACACAGCTTTGCACCTTGCTGTTATGTTGGGACGTAAAGAGTGCGTACAGTTGTTATTGGCGCACAGTGCCCCTGTAAAAGTCAAAAACCTTGCAGGATGGTCGCCCCTTGCCGAAGCGATAAGCTATGGGGATCGTCAGACTATATCCACTTTGGTACGTAAACTCAAGCAACAGGCTCGAGAACAAATGGAAATCAGAAGGCCTGATCTGATACGAGCTCTCTCACAAATTCAGGACTTCTATATGGAACTTAAATGGGACTTCCATTCATGGGTTCCTTTAGTCTCAAGAATTTTACCATCAGATGTTTGTAAAATTTTTAAATCTGGATCAAAAATTAGATTAGATACAACCTTAGTTGACTTTTCTGACATGAGATGGGAGAGAGGTGATATATCTTTCATTTTTCAAGGTGAAAAGCCACCTACTGAATCCCTCACTGTTTTAGACAACAAACTAAAGGTTTATCAAAAGGTGCGATATGAAGAAACCGAAACAGAAATTGAGGATGAAGTTGACATACTTATGTCCAGTGATATTTTGGCTGCTCAGATGTCAACTAAAGGAATATCCTTTTGTAGAGCTCAATCAGGATGGATATTTCGAGAAGATAGAAAAGAGACTGTAGCTGGATTGTACCAAAGTGAAGTATATAGTATATCAGGCTTAGTACTGGAGTCTAGGAAGAGACGAGAACATTTGTCGAGTGATGACTTACAAAAAAACAAAGCAATACTGGAAAGTTTAACTAAAGGCAACACACAACATTTGGATACTAATGGTGAACCCACACGGCGAGCTTCATTGAATCCCCCTCCTGAAAGTAAAGTGGATTGGGAAGCCTATATATCAGCACCACCTGGCCAGTATCCTAGTTTAGGTAGAGCAGTGGTATACAAGGAGTCTTCTCGAAGTTTTCGTGCTACAATCTCTATGAGTGATGATTTTCCACTCAGTGTAGAGATGTTACTAAATGTATTGGAAGTGATAGCTCCTTTCAAGCATTTTGCAAAATTAAGGCAATTTGTTGCTCTGAAACTACCAAAAGGGTTTCCTGTGAAAATCGATATTCCGATTCTACCAACAGTCACGGCAAAAATCACATTTCAAAAATTTGAATTCCGTGATGACATACCCGATGATTTGTTCATAATACCTGAGGATTTTATTGAAGACCCTTTGCGTTTTCCTGATTTA
>BGIBMGA007536-TA-Danaus
GTTTATCCACTTCACGAATGTGTTTTTATGGGAGACGTGCGAAAATTGTCGTCTTTACTAAGGTTCAATGATGTGACAAGAAAAGATAAACATGGAAACACAGCACTGCACCTTGCTGTTATGCTAGGTCGCAAAGAATGCGTGCAACTTTTGTTAGCTCATGGTGCGCCGGTAAAGGTTAAAAACCTTGCAGGATGGTCCCCTCTTGCAGAGGCCATCAGCTATGGCGATCGCCAAACTATATCCTCTCTGGTACGCAAACTGAAACAGCAAGCTCGTGAACAGATGGAAGTCAGAAGACCAGATCTTATAAGGGCTTTGTCACAAATACAGAACTTTTATATGGAATTAAAATGGGATTTTCATTCTTGGGTACCGCTTGTGTCCAGAATATTGCCATCTGATGTATGCAAAATTTACAAATCGGGTTCTGGTATTAGATTGGATACAACACTAGTAGACTTTACTGATATGAAATGGGAAAGAGGGGATGTGTCATTTATTTTTAAAGGTGATAAACCTCCAAGTCAGTCACTAACAGTTCTGGATAACAAGGTCAAAGTGTACCAACATGTCCGCTATGAGGAAACAGAAAATGAAATAGAGGATGAAGTGGACTTGCTTATGTCAAGTGATATACTTGCTGCACAAATGTCAACCAAAGGCATCTCATTTTCTAGAGCTCAGTCGGGTTGGATCTTTCGTGAGGACAGGAAGGAGACTGTTGCTGGCTTATATAAAAGTAATATTTACACTATTTCAGGCCTCGTTTTAGAGTCACGAAAGAGAAGAGAACATTTATCAACTGATGATTTGCAAAAAAATAAAGCAATTATAGAAAGTTTAACTAAGGGTAACACACAAAACTTGGACACCAATGGTGAGCCAGTGAGAAGAGCATCTCTGAACCCCCCGCCTGAGAGTAGCATTGACTGGGAAACATACATATCATCATCCCCCGGAGAGTACCCCGGTCTAGGAAGGGAGCTTGTGTACAAAGAATCATCCAGGAATTTCCGAGCTACAATTGCTATGAGCGATGATTTTCCTCTGAGTGTTGATATGCTGCTAAATGTGCTTGAAGTCATAGCACCTTTTAAACACTTTGCAAAATTACGTCAATTTGTAGCAATGAAACTGCCAAAGGGTTTTCCAGTCAAAATAGACATACCCATCCTCCCAACTGTAACTGCAAAAATTACATTTCAAAAATTTGAATTTCGTGATAATATTCCGGATGAGTTGTTTGTGATACCTGAAGACTATGTAGAAGATCCATTACGTTTCCCTGATTTA
>BGIBMGA007536-TA-Heliconius
ACCTATCCTCTCCATGAGTGCGTGTTCGTTGGGGATGTTCGGAAGCTTTCATCATTATTGCGATTTAACGACGTAACCCGAAAAGATAAACATGGAAACACCGCTTTGCATCTAGCGGTTATGCTGGGTCGCAAGGAATGTGTACAATTATTGTTAGCACATGGAGCACCAGTTAAAGTAAAAAATCTTGCAGGGTGGTCACCACTTGCAGAAGCTATTAGCTATGGAGATCGTCAAACTATATCATCCTTAGTACGCAAACTTAAGCAACAAGCACGAGAACAAATGGAATGTAGACGACCAGATCTGATAAGAGCCCTGTCACAGATTCAAAATTTTTACATGGAATTAAAATGGGATTTCCATTCATGGGTACCCCTAGTTTCGAGGATACTACCATCTGATGTGTGCAAGATATATAAGTCAGGTTCAGGAATCCGATTAGATACAACTTTGGTAGATTTCACAGATATGAAGTGGGAAAGAGGTGACATATCCTTCATATTCCAAGGTGAGAAACCTCCTAGTGAATCTCTTACTGTTCTTGACAACAAAGTTAAAGTATATCAGAGAGTTCGTTATGAAGAGACAGAAAATGAGATAGAAGATGAAGTAGATATTCTTATGTCAAGTGACATTCTAGCTGCTCAGATGTCTACTAAAGGAATTTCCTTTGCTAGAGCTCAATCAGGTTGGATATTTCGTGAGGATCGTAAGGAAACAGTTGCAGGTCTATATAAGAGTGACATTTACACTATAACAGGGCTTGTGTTAGAGTCTCGCAAAAGAAGAGAACATCTATCTACAGATGATTTACAAAAAAATAAAGCGATTATAGAAAGTTTAACGAAAGGCAACACACAAAATCTGGATACGAATGGAGAACCAGTTAGGCGTGCTTCACTAAATCCACCACCTGAAAGCGGTACTGATTGGGCAGCATACATAACTTCTCCTATAGGCCAATATCCAAGTTTAGGAAGAGAACTTGTATACAAAGAGTCATCAAGAAACTTTCGAGCTACTATTGCAATGAGTGATGATTTCCCTTTAAGTGTAGACATGTTGCTTAATGTCCTGGAAGTGATTGCACCTTTTAAACATTTTGCTAAATTACGACAATTTGTAGCTATGAAACTACCAAAAGGTTTCCCAGTAAAAATTGATATACCAATTCTACCTACAGTGACTGCCAAAATTACTTTCCAAAAATTTGATTTCCGTGATGATATACCTGAAACGTTATTTATTATACCTGATGATTATGTAGAAGATCCGTTACGTTTCCCTGATTTA
>BGIBMGA007536-TA-Melitaea
ACATATCCACTCCATGAATGCGTTTTTATTGGAGACGTCAGAAAGCTATCTTCATTACTGAGATTTAACGATGTTACTCGAAAAGACAAACATGGTAACACCGCTTTACATCTAGCAGTAATGCTAGGACGTAAAGAATGTGTTCAATTATTATTAGCCCATGGTGCACCCGTTAAAGTGAAAAATCTTGCTGGTTGGTCACCATTAGCAGAAGCAACTAGCTATGGAGATCGCCAAACAATATCATCTCTTGTTCGTAAACTCAAGCAACAAGCTCGAGAACAGATGGAATGCAGACGACCAGATCTCATTAGAGCATTGTCACAGATACAGAATTTCTATATGGAATTGAAATGGGATTTCCATTCGTGGGTGCCATTGGTCTCCAGAATATTACCTTCAGATGTATGTAAAATTTATAAATCTGGATCAGGAATCAGACTGGATACAACCTTAGTTGATTTTACAGATATGAAGTGGGAAAGGGGTGACATATCTTTCATTTTTCAAGGAGAGAAGCCTCCAAGCGAGTCACTGACTGTTCTTGATAACAAAGTCAAAGTCTATCAAAGAGTCCGATATGAAGAAACGGAAAACGAGATTGAAGATGAGGTCGACATAATAATGTCTAGTGATATTTTAGCTGCTCAGATGTCCACAAAAGCTATCTCATTTGCAAGAGCCCAGTCAGGTTGGATTTTCCGTGAAGACCGTAAAGAGACTGTGGCAGGCTTGTATAAAAGTGATATTTACACCATTACAGGACTTGTTTTAGAGTCACGAAAAAGGAGAGAGCATTTGTCAACTGATGATTTGCAAAAAAACAAAGCCATTATAGAAAGTTTAACTAAAGGTAATACACAACATTTAGACACCAATGGTGAACCAGTGAGGCGAGCTTCACTGAACCCTCCTCCCGAGAGTGGCATTGATTGGGAAACATACATATCATCTCCTGTTGGTCAATATCCTAGCCTGGGCAGAGAACTTGTGTACAAGGAATCATCTAGAAATTTTCGAGCGACAATAGCAATGAGTGATGACTTCCCTTTGAGTGTAGACATGCTGCTTAATGTGCTAGAAGTGATTGCACCTTTTAAGCATTTTGCAAAGTTACGTCAATTTGTTGCAATGAAGCTACCCAAAGGATTTCCAGTTAAAATAGATATCCCAATTCTTCCAACTGTTACAGCCAAAATAACATTTCAAAAGTTTGATTTTCGTGATGATATACCTAATGAGTTGTTTGTTATACCGGAAGACTATGTAGAAGATCCGTTACGTTTCCCTGATTTA
>BGIBMGA007536-TA-Chilo
TCTTATCCTCTTCATGAATGTGTGTTCATTGGAGATGTTCGAAAGCTGTCGTCATTACTAAGATTCAATGATGTGACACGTAAAGACAAACATGGAAACACTGCTCTGCACTTAGCTGTAATGTTAGGTCGCAAGGAATGTGTGCAGCTGCTGTTGGCACACAGTGCACCAGTTAAAGTGAAAAATCTGGCTGGATGGTCACCACTTGCAGAAGCTATCAGTTATGGCGATCGTCAGACTATCTCGTCCCTCGTTCGGAAACTTAAACAACAAGCTCGTGAGGAAATGGAAGGTTGGAGACCTGATCTCATTCGAGCTCTCGCTCATATACAAGACTTTTATATGGAATTGAAATGGGACTTCCATTCGTGGGTGCCATTAGTCTCACGAATACTTCCATCAGATGTATGCAAAATTTACAAATCTGGTTCAGGTATAAGGTTAGACACTACCTTAGTGGATTTCACTGATATGAAATGGGAGAGAGGAGATATTTCATTCATATTCCAAGGTGAGAAGCCTCCAAGTGAGTCATTAACCGTGCTTGATAATAAAGCCAAAGTCTATCAACGTGTACGCTATGAGGAAACTGAGAATGAAATTGAAGATGAAGTTGACATTTTAATGTCCAGTGATATATTGGCAGCACAAATGTCTACGAAAGGAATTTCATTTTCAAGAGCCCAGTCAGGTTGGATATTTCGAGAAGATCGGAAGGAGATAGTTGCAGGCTTGTATAGAAGTGATATTTATACAATCACAGGACTTGTGTTAGAGTCAAGAAAAAGAAGGGAACACTTGTCCACAGATGATTTACAGAAAAACAAAGCTATCATTGAAAGCCTGACAAAAGGTAATACACAAAATTTAGATACAAACGGTGAACCAACTCGCAGAGCATCTTTGAATCCACCACCAGAATCTGGAGTAGACTGGACTATGTACATATCATCTACACCCGGGCAGTATCCCAGCTTAGGACGAGAGCTTGTCTATAAGGAATCCTCCAGAAATTTCAGAGCAACTTTAGCTATGAGTGATGATTTTCCTCTCAGTGTTGATATGCTTTTGAATGTACTTGAAGTCATTGCTCCTTTTAAACATTTTGCAAAATTACGTCAATTTGTAGCTATGAAGTTACCAAAAGGTTTCCCTGTGAAAATTGATATGCCAATACTGCCAACAGTTACAGCTAAAATAACTTTTCAAAAATTTGAGTTTCGTGATGATATACCACCAGAATTATTTATTATACCAGATGACTTTTTGGAAGATCCCCTTCGGTTTCCTGACTTA
