# Supplementary material for: PCR primers for 30 novel gene regions in the nuclear genomes of Lepidoptera
Source: Zookeys. 2016 Jun 8;(596):129–41. doi: 10.3897/zookeys.596.8399 (PMC4926658; doi:10.3897/zookeys.596.8399)
Supplement: Supplementary material 2 — Sequences used for designing primers [file zookeys-596-129-s002.zip › Gene_regions/Successful/ArgKin.fst]

>bmor_ArgKin-Plutella
GTGGAGAACTTGGACTCTGGTGTTGGAATCTACGCCCCTGACGCCGAGGCGTACAGTGTGTTCGCTGACCTGTTCGACCCCATCATCGAGGACTACCACACCGGCTTCAAGAAGACTGACACCCACCCCCCCAAGAACTGGGGTGATGTTGAGACCCTCGGAAACTTGGACGCCGCTGGCGAGTTCATTGTCTCCACCCGTGTGCGTTGTGGACGTTCCATGGAGGGCTACCCCTTCAACCCCTGCCTGACCGAGGCCCAGTACAAGGAGATGGAGGAGAAGGTCGCCGCCACCCTGTCCGGACTCGAGGGAGAGCTGAAGGGTACCTTCTACCCCCTCACCGGCATGTCCAAGGAGACCCAGCAGAAGCTGATCGACGACCACTTCCTGTTCAAGGAGGGAGACCGTTTCCTGCAGGCCGCCAACGCTTGCCGCTTCTGGCCCTCTGGACGTGGTATCTTCCACAACGAGAACAAGACCTTCCTGGTGTGGTGCAACGAGGAGGACCACCTCCGCCTGATCTCCATGCAGATGGGTGGTGACCTGAAGGCCGTATACGCCAGGCTGGTGGCCGCCGTCAACGACATTGAGAAGCGCGTGCCGTTCTCGCACCACGACCGTCTCGGTTTCCTGACCTTCTGCCCCACCAACCTGGGCACCACCGTGCGCGCGTCCGTGCACATCAAGCTGCCCAAGCTGGCCGCCGACAAGACCAAGCTGGAGGAGGAGGCGTCCAAGTACCACCTGCAGGTGCGCGGCACCCGCGGCGAGCACACGGAGGCCGAGGGCGGCGTGTACGACATCTCCAACAAGCGCCGCATGGGGCTCACCGAGTACGACGCCGTCAAGGAGATGTACGACGGCATCGCCGAGCTCATCAAGATCGAGAAGTCCCTG
>bmor_ArgKin-Manduca
GTTGAGAACTTGGACTCTGGTGTCGGAATCTACGCCCCTGACGCAGAGGCGTACTCAGTGTTCGCTGAACTGTTCGACCCCATCATCGAGGACTACCACAATGGCTTCAAGAAATCTGACAAGCACCCCGCCAAGAACTGGGGTGATGTCGAGACCCTCGGCAACCTGGACCCTGCCGGCGAGTTCGTTGTCTCCACCCGTGTGCGCTGCGGCCGCTCCATGGAGGGATACCCCTTCAACCCCTGCCTGACCGAGGCCCAGTACAAGGAGATGGAAGAGAAAGTCTCCTCCACCCTGTCTGGACTTGAGGGCGAGCTCAAGGGCACCTTCTACCCACTCACTGGTATGTCCAAGGAGACCCAGCAACAGCTCATCGATGACCACTTCCTGTTCAAGGAGGGTGACCGTTTCCTCCAGGCCGCCAATGCCTGCCGCTTCTGGCCCTCCGGTCGCGGTATCTACCACAACGAGAACAAGACTTTCCTGGTCTGGTGCAACGAGGAGGACCATCTCCGCATCATCTCCATGCAGATGGGTGGTGACCTGAAGCAGGTGTACAAGAGGCTGGTAACCGCCGTCAACGACATTGAGAAGAGGATCCCCTTCTCCCACCACGACCGTCTCGGTTTCCTGACCTTCTGCCCCACCAACTTGGGAACCACCGTGCGTGCGTCCGTGCACATCAAGCTGCCCAAGCTGGCCGCCGACAAGGCCAAGCTGGAGGAGATCGCCTCCAAGTACCACTTGCAGGTCCGCGGCACACGCGGCGAGCACACCGAGGCTGAGGGCGGTGTCTACGACATCTCCAACAAGAGGCGCATGGGCCTCACCGAGTACGACGCCGTTAAGGAGATGTACGACGGCATCGCTGAGCTGATCAAGATTGAGAAGTCCCTG
>bmor_ArgKin-Bombyx
GTCGAGAACTTGGACTCCGGCGTCGGTATCTACGCGCCGGACGCCGAGTCGTACTCCGTGTTCGCCGAGCTGTTTGACCCGATCATCGAGGACTACCACAATGGCTTCAAGAAGACCGACAAGCACCCGCCCAAGAACTGGGGAGACGTGGACACGCTCGGCAACCTCGACCCCGCCGGCGAGTTCGTGGTCTCCACCCGCGTGCGCTGCGGCCGCTCGCTCGAGGGGTACCCCTTCAACCCCTGCCTCACCGAGTCCCAGTACAAGGAGATGGAGGACAAGGTCTCCGGCACCCTGTCCAGCCTCGAGGGCGAGCTCAAGGGCACGTTCTACCCCCTCACCGGCATGTCGAAGGAGACCCAGCAGCAGCTCATCGACGACCACTTCCTGTTCAAGGAGGGCGACCGCTTCCTGCAGGCCGCCAACGCCTGCCGCTTCTGGCCCACCGGCCGCGGCATCTACCACAACGAGAACAAGACGTTCCTCGTGTGGTGCAACGAGGAGGACCACCTCCGCATCATCTCGATGCAGATGGGTGGCGACCTGCAGCAGGTATACAAGAGGCTGGTGAGCGCCGTCAACGAGATCGAGAAGAAGATCCCGTTCTCGCACCACGACCGGCTCGGCTTCCTCACGTTCTGCCCGACCAACCTGGGCACCACGGTCCGCGCCTCCGTGCACATCAAGCTGCCGAAGCTGGCGGCCGACAAGAAGAAGCTGGAGGAGGTGGCGTCCAAGTACCACCTGCAGGTCCGCGGCACGCGCGGCGAGCACACGGAGGCCGAGGGCGGCGTGTACGACATCTCCAACAAGCGCCGCATGGGGCTCACCGAGTACGACGCCGTCAAGGAGATGTACGACGGCATCGCCGAGCTCATCAAGATCGAGAAGTCTCTG
>bmor_ArgKin-Danaus
ATTGAAAACTTGGACTCCGGTGTTGGAATCTATGCACCAGATGCCGAAGCCTACTCAGTGTTTGCTGACCTGTTTGATCCCATCATCGAGGACTACCACAATGGTTTCAAGAAATCTGACAAGCACCCCGCCAAGAACTGGGGTGATGTAGAGACCCTCGGTGACTTAGACCCCAACAATGAATTTGTTGTTTCCACCCGTGTTCGTTGTGGCCGTTCCCTGGAGGGATACCCCTTCAACCCCTGCCTAACAGAGGCCCAATACAAGGAGATGGAGGAGAAGGTCTCCTCCACCCTCTCAGGTCTCGAAGGTGAACTCAAGGGCACCTTCTTCCCACTCACCGGCATGTCCAAGGAGACCCAGCAGCAGCTGATCGACGACCACTTCCTGTTCAAGGAAGGCGACCGTTTCCTCCAAGCGGCCAACGCCTGCCGCTTCTGGCCGACCGGCCGTGGTATTTACCACAATGAGAACAAAACCTTCCTCGTGTGGTGCAACGAGGAGGACCACCTCCGCATCATCTCCATGCAGATGGGCGGCGACCTGAAGCAGGTCTACAAGAGGCTGGTGAACGCCGTCAACGACATCGAGAAGCGGATCCCCTTCTCCCACCACGACCGCCTCGGATTCCTGACCTTCTGCCCAACCAACCTCGGCACGACGGTCCGCGCCTCGGTGCACATCAAGCTGCCGAAGCTGGCCGCGGACAAGGCCAAGCTGGAGGAGGTGGCTTCCAAGTACCACCTCCAGGTGCGCGGCACCCGCGGCGAGCACACCGAGGCCGAGGGTGGCGTCTACGACATCTCCAACAAGCGGCGTATGGGACTCACCGAGTACGAAGCCGTCAAGGAGATGTACGACGGCATCGCTGAACTGATCAAAATCGAGAAG
>bmor_ArgKin-Heliconius
GTTGAGAACTTGGATTCTGGTGTTGGAATCTATGCCCCTGATGCTGAAGCTTACTCAGTATTTTCTGATCTCTTCGACCCCATCATTGAGGACTACCACAATGGCTTTAAGAAATCCGACAAGCACCCAGCTAAGAACTGGGGTGATGTTGAGACCCTTGGCAACCTGGACCCTGGCAGCGAATTCATTGTCTCCACCCGTGTCCGCTGTGGCCGATCCTTGGAGGGTTACCCATTCAACCCCTGCCTAACTGAAGCCCAATACAAGGAGATGGAAGAAAAAGTTTCCTCAACCTTATCTGGCCTTGAAGGTGAACTTAAGGGCACCTTCTTCCCCCTGACTGGCATGTCCAAGGAGACCCAGCAGCAGCTTATTGATGACCACTTCCTCTTCAAGGAAGGTGACCGTTTCCTCCAGGCTGCCAATGCTTGCCGCTTCTGGCCCTCTGGTCGTGGTATCTACCACAATGAGAACAAGACTTTCTTGGTTTGGTGCAATGAGGAGGACCATCTCCGCATCATCTCCATGCAGATGGGTGGTGACTTAAAGCAAGTCTACAAGAGGCTAGTGAACGCCGTCAACGATATCGAGAAAAGGATCCCCTTCTCCCACCATGACCGCCTCGGCTTCCTGACCTTCTGCCCCACCAACTTGGGAACCACCGTGCGTGCTTCCGTGCACATCAAGCTACCCAAGCTGGCCGCTGACAAGGCCAAGTTGGAGGAAGTCGCCTCCAAATACCACTTGCAAGTGCGCGGTACCCGCGGCGAGCACACCGAGGCCGAGGGCGGCGTCTACGACATCTCCAACAAGAGGCGCATGGGCCTCACCGAGTACGACGCGGTCAAGGAGATGTACGATGGCATCGCCGAGCTGATCAAACTCGAGAAATCCCTG
>bmor_ArgKin-Melitaea
ATTGAGAACTTGGACTCAGGTGTTGGAATCTACGCTCCTGATGCAGAAGCGTACACTGTATTTGCTGATCTCTTTGACCCCATCATTGAGGACTACCACAATGGCTTCAAGAAAACTGACAAGCACCCACCCAAGAACTGGGGCGATGTTGAGACCCTTGGCAACTTGGACCCTGCTAGCGAATTCATTGTATCCACCCGTGTCCGCTGTGGTCGTTCCATGGAGGGCTACCCCTTCAACCCCTGCTTGACTGAAGCCCAATACAAGGAAATGGAAGAGAAAGTTTCATCGACCCTCTCTGGCCTCGAGGGTGAACTCAAGGGTACCTTCTACCCCCTTACTGGCATGTCCAAGGAGACACAGCAGCAACTCATCGATGACCACTTCCTCTTCAAGGAGGGTGACCGTTTCCTCCAGGCTGCTAATGCTTGCCGATTCTGGCCCACTGGCCGTGGTATCTACCACAACGAGAACAAGACCTTCCTCGTCTGGTGCAATGAAGAGGATCATCTCCGTATTATCTCTATGCAGATGGGTGGTGACTTGAAGCAAGTATACAAGAGGCTAGTGACTGCAGTCAATGATATTGAGAAGAGAATTCCTTTCTCCCACCATGACCGTCTCGGTTTCCTAACCTTCTGCCCCACTAATCTGGGTACGACCGTTCGTGCGTCCGTACACATCAAGCTGCCCAAACTCGCAGCAGACAAGGCAAAGCTTGAAGAAGTCGCTGCCAAATACCACTTGCAAGTCCGTGGAACCCGCGGTGAGCACACCGAGGCCGAAGGCGGAGTCTACGACATTTCCAATAAGAGGCGCATGGGTCTGACCGAGTACGACGCCGTCAAGGAGATGTACGACGGCATTGCTGAACTGATCAAAATCGAGAAGTCCCTG
>bmor_ArgKin-Spodoptera
GTTGAGAACTTGGACTCTGGTGTCGGAATCTACGCCCCCGACGCTGAGGCGTACACAGTGTTCGCCGACCTGTTCGACCCCATCATCGAGGATTACCACAATGGCTTCAAGAAAACCGACAAGCACCCTGCCAAGAACTGGGGTGATGTCGAGACCCTCGGCAACTTGGACCCTGCCGGCGAGTTCGTTGTCTCCACCCGTGTGCGCTGTGGTCGCTCCATGGAGGGCTACCCCTTCAACCCCTGCTTGACCGAGGCCCAGTACAAGGAGATGGAAGAGAAGGTTGCCAGCACTCTCTCTGGACTCGAGGGAGAACTCAAGGGTACTTTCTACCCCTTGACTGGTATGTCCAAGGAGACCCAGCAGCAACTCATCGATGACCACTTCCTGTTCAAGGAGGGTGACCGTTTCCTCCAGGCTGCCAACGCTTGCCGCTTCTGGCCCTCTGGCCGTGGTATCTACCACAACGAGAACAAGACCTTCTTGGTATGGTGCAATGAGGAGGACCATCTCCGTCTTATCTCCATGCAGATGGGTGGTGACCTGAAGCAGGTGTACAAGAGGCTGGTGACCGCTGTCAACGACATTGAGAAGCGCATTCCTTTCTCCCACGATGACAGGCTTGGTTTCCTCACTTTCTGCCCCACCAACTTGGGAACAACTGTCCGTGCCTCAGTGCACATCAAGCTGCCCAAGCTGGCTGCCGACAAGGCGAAGCTGGAGGAGATCGCTTCCAAGTACCACCTGCAGGTGCGCGGTACCCGCGGCGAGCACACCGAGGCTGAGGGTGGAGTCTACGACATCTCCAACAAGAGGCGCATGGGACTCACCGAGTACGACGCCGTCAAGGAGATGTACGATGGCATCGCTGAACTGATCAAAATTGAGAAGACACTG
