# Supplementary material for: PCR primers for 30 novel gene regions in the nuclear genomes of Lepidoptera
Source: Zookeys. 2016 Jun 8;(596):129–41. doi: 10.3897/zookeys.596.8399 (PMC4926658; doi:10.3897/zookeys.596.8399)
Supplement: Supplementary material 2 — Sequences used for designing primers [file zookeys-596-129-s002.zip › Gene_regions/Successful/Ca2.fst]

>BM000408-TA-Plutella
ATGGCGAGCGGCACGCGCGACGGCGTAAGTACTCGCTTTTCGGATAATTACGATCTTAAAGAAGAACTTGGGAAGGGAGCTTTCTCTATCGTCAGAAGGGCTGTGCAAAAGTCTACTGGCTACGAATTTGCAGCCAAGATCATCAACACCAAGAAGCTATCCGCTAGAGACTTCCAAAAACTAGAAAGAGAAGCAAGGATCTGCCGAAAGCTACAACATCCAAACATCGTTCGCCTGCATGATTCGATTCAAGAGGAACATTTTCACTACCTCGTTTTTGATTTAGTGACTGGCGGAGAACTATTCGAAGATATCGTAGCTCGTGAATTCTATTCTGAAGCTGATGCCTCTCACTGCATTCAACAAATTTTAGAATCAGTACACCACTGCCACCATAATGGAGTCGTACATAGGGATTTGAAACCTGAAAACTTACTTCTAGCCAGTAAGGCTAAGGGAGCTGCAGTTAAACTAGCAGATTTTGGGTTGGCTATTGAAGTGCAAGGAGAACAGCAGGCCTGGTTTGGATTTGCTGGAACACCAGGCTACCTGTCCCCAGAAGTCCTCAAAAAAGAGCCTTACGGTAAGCCAGTAGATATTTGGGCTTGTGGAGTTATTTTGTACATTTTGCTGGTAGGTTATCCACCATTTTGGGATGAAGATCAACACCGACTGTACGGTCAGATTAAAGCTGGGGCGTATGATTATCCTTCTCCTGAGTGGGACACAGTTACACCGGAGGCAAAAAGTCTCATCAACCAGATGCTTACTGTAAACCCCAGCAAGAGGATTACAGCTTCTGAAGCTTTAAAGCACCCATGGATCTGCCACCGCGAGCGTGTGGCATCGGTGATGCACAGGCAGGAGACTGTGGACTGCTTGAAGAAGTTCAATGCCCGGCGCAAGCTGAAAGGTGCTATATTAACCACAATGTTAGCTACCAGAAACTTCTCTGGAAAATCCATGGTTAATAAAAAGAGTGATGGATCTCAAGTGAAAGAGTCAACTGATAGCAGCACCACATTGGAGGATGACGACATTGACAAAGACAAGAAGGGTGTTGATAGAGCATGTACTGTGATATCTAAAGATCATGACGATGATGCTTTGACTAAAGCAGATTCGTTTGGAAAAACAAGAGGAGATAGTACTGCCTCTCTGCGACGCGCAGAAGTGATAAAAGTTACTGAAGTACTTATTGATGCTATTAATAACGGCGATTATGAAACATATTCAAAACTGTGTGATCCCAACGTAACTGCGTTTGATCCTGATGCCCTGGGAAATCTTATAGAGGGTGTAGAATTCCATAAATTCTTTATAGATAATACGGCTACTAATGTGAAGACTAACACTACTATATTGAACCCAAGGGTGCATCTTCTGGGGGATGATGTTGCTGTTATAGCGTACGTATGCGTCACACAAAGTGTGGAAACTGACGGCCGACGAGCCACTCAGCAGTCGCAGGAGACACGCATATGGCACAAACGTCACAACAAGTGGACGGCAGTGCACTTCCATCGCTCC
>BM000408-TA-Manduca
ATGGCTAATCCAAACCGGGAAAGCGTTAGTACTCGGTTTTCCGATAACTACGACCTAAAAGAAGAATTAGGAAAAGGAGCATTTTCTATAGTCAGACGAGCAGTCCAAAAATCAACCGGGTATGAATTTGCGGCCAAAATAATTAATACTAAGAAACTCTCTGCTAGAGACTTCCAAAAACTTGAACGAGAAGCTAGAATTTGTCGAAAACTCCAGCATCCTAATATTGTAAGGTTACATGATTCCATTCAAGAAGAACATTTTCATTACCTCGTATTTGATTTGGTAACTGGAGGCGAATTATTTGAAGACATCGTTGCACGAGAATTCTACTCTGAAGCTGATGCATCTCATTGCATACAACAAATTTTAGAATCTGTCCACCACTGTCATCACAATGGAGTTGTACACAGAGATTTAAAGCCCGAAAATCTTTTACTGGCCAGCAAAGTGAAGGGGGCTGCTGTAAAGTTGGCTGACTTCGGTTTAGCTATCGAGGTGCAAGGAGACCAGCAAGCATGGTTTGGATTCGCAGGCACTCCGGGTTACTTATCACCTGAAGTACTTaAAAAAGAGCCGTACGGAAAGCCCGTAGACATTTGGGCCTGTGGTGTAATCTTATATATACTGCTTGTTGGGTATCCTCCATTTTGGGATGAAGACCAACATCGTCTTTACGGCCAAATTAAAGCTGGTGCTTATGACTACCCCTCCCCAGAGTGGGACACGGTAACACCAGAAGCTAAAAGCCTCATCAACCAAATGCTCACAGTTAATCCGAGCAAGAGAATCACTGCTTCAGAAGCTTTGAAACACCCTTGGATCTGTCACCGCGAACGTGTGGCTTCTGTTATGCACAGGCAAGAAACAGTGGATTGCTTGAAGAAATTCAATGCACGTCGCAAACTGAAAGGCGCGATATTGACTACTATGTTAGCCACGCGAAACTTTTCTGGAAAATCTATAGTTAACAAAAAAGGGGACGGTTCTCAGGTTAAGGAATCCACCGATAGTAGTACGACGCTGGAGGATGATGATGTCGACAAAGATAAGAAAGGTGTAGATCGCGCGTGTACTGTAATATCTAAGGAACATGATGAAGAAACTTTGACAAAAGCTGATTCCTTCGGCAAAGCTCGCGGTGACAGCAATGCATCGTTGCGCCGAGCAGAAGTGATTAAAGTTACTGAGGTGCTCATAGATGCTATAAATAACGGCGATTATGATACGTATTCCAAATTGTGTGATCCTAATGTAACGGCATTTGATCCTGACGCGCTAGGTAATTTAGTCGAAGGTGTAGAATTTCATAAATTCTTTATCGACAACACACCGACACATGTTAAAACCAACACAACTATTTTGAACCCTAGAGTGCACCTGCTTGGAGATGACGTAGCTGTTATAGCATATGTCTGCGTAACACAAAGTGTAGATGCTGAAGGTCGGCGAGCTACACATCAATCTCAGGAGACTCGTATATGGCACAAACGCCACAACAAGTGGACAGCAATACATTTCCATCGCTCC
>BM000408-TA-Bombyx
ATGGCTAATCCAAATCGTGAAAGTGTTAGCACGCGGTTTTCGGACAACTATGAACTTAAGGAAGAATTAGGCAAGGGCGCCTTCTCGATTGTTAGGAGAGCTGTACAAAAGTCTACTGGATACGAGTTTGCGGCAAAAATCATAAATACCAAGAAACTCTCTGCAAGAGACTTCCAGAAATTGGAACGAGAAGCAAGAATCTGTCGTAAACTACAGCATCCCAATATTGTGCGACTACATGATTCCATTCAAGAAGAACATTGCCATTACCTTGTCTTTGATTTGGTTACCGGGGGTGAATTATTTGAAGACATAGTGGCGCGAGAATTTTATTCTGAAGCTGATGCGTCACACTGCATTCAGCAAATATTAGAATCTGTCCATCACTGTCACCATAATGGAGTTGTGCACAGAGATCTGAAACCAGAAAATCTTTTGCTCGCAAGCAAAGCTAAGGGAGCTGCTGTCAAGTTGGCCGATTTTGGGTTAGCTATCGAAGTTCAAGGAGATCAACAAGCATGGTTCGGATTCGCAGGTACACCCGGTTACTTATCGCCTGAAGTATTAAAAAAGGAACCTTATGGTAAACCAGTGGATATATGGGCTTGTGGGGTCATTCTATACATATTGTTAGTTGGCTACCCTCCATTTTGGGATGAAGATCAGTATCGTCTCTATGCGCAAATCAAAGCGGGAGCATATGATTATCCGTCTCCTGAGTGGGATACCGTTACTCCTGAAGCTAAGAGCCTTATTAATCAAATGCTTACTGTTAATCCTAGCAAAAGGATCACCGCTTCCGAAGCTCTGAAACATCCATGGATTTGCCACCGGGAACGCGTTGCTTCAGTTATGCATAGACAGGAAACTGTGGATTGTTTGAAAAAATTCAATGCACGTCGCAAGCTCAAGGGTGCAATTTTAACAACGATGCTTGCTACCAGAAATTTCTCTGGTAAATCAATGGTTAATAAAAAAGGCGATGGATCGCAAGTAAAAGAGTCTACTGATAGTAGTACAACGCTTGAAGATGATGATTTAGACAAAGACAAGAAAGGAGTGGACCGAGCATGCACGGTTATATCTAAAGAACATGACGAAGAAGCCCTGACAAAAGCGGACTCGTTTGGAAAAGCTCGGGGCGATAGTAATGCTTCTTTGCGCCGAGCGGAAGTGATTAAGGTTACTGAGGTGCTGATAGATGCAATCAATAATGGTGATTACGACACATATTCCAAGCTATGTGATCCCAATGTGACAGCTTTTGATCCTGATGCTCTAGGAAATCTGATTGAAGGTGTAGAATTCCATAAATTCTTTATTGACAATACACCGCCACATGTGAAAACTAATACCACTATTCTGAATCCAAGAGTACATCTTCTCGGTGATGATGTTGCAGTCATAGCATACGTCTGCGTAACACAAAGCGTAGATTCCGAAGGTCGACGGGCTACACACCAATCACAAGAGACTCGCATTTGGCACAAACGTCACAACAAGTGGACTGCCGTTCATTTCCATCGCTCC
>BM000408-TA-Danaus
ATGGCCAATCCAAATCGTGAAAGTGTTAGTACACGATTTTCGGACAATTACGACCTTAAGGAAGAATTAGGAAAGGGAGCATTTTCTATTGTGAGACGCGCTGTCCAAAAATCAACTGGATATGAATTTGCTGCCAAAATAATTAATACCAAGAAGCTTTCAGCCAGAGATTTCCAAAAATTGGAAAGAGAAGCTCGAATTTGCCGAAAACTACAACATCCCAATATTGTTAGATTACATGATTCAATTCAGGAAGAACACTTCCACTATCTCGTATTTGACTTAGTTACGGGCGGCGAATTATTTGAGGATATTGTTGCGAGAGAATTTTATTCGGAAGCCGACGCATCCCACTGCATTCAACAAATATTGGAATCTGTTCATCATTGCCATCATAATGGTGTTGTTCATAGAGATTTAAAACCCGAAAATTTATTACTTGCAAGCAAGGCTAAAGGCGCTGCAGTCAAGTTAGCAGATTTTGGATTAGCAATTGAAGTCCAAGGTGAACAACAAGCGTGGTTTGGCTTTGCTGGTACTCCAGGATACTTATCACCGGAAGTTTTAAAGAAAGAGCCTTATGGAAAGCCCGTAGATATTTGGGCTTGTGGTGTAATTTTATACATCCTGCTGGTTGGATACCCCCCATTTTGGGATGAAGATCAACATCGTTTATACGGCCAAATTAAGGCTGGCGCTTATGATTACCCATCACCTGAATGGGATACAGTAACACCAGAAGCCAAAAGTCTCATCAATCAGATGCTGACTGTTAATCCCAGCAAAAGAATTACGGCTTCCGAAGCCCTGAAGCACCCATGGATTTGCCACCGCGAGCGTGTTGCATCTGTTATGCACAGACAGGAGACTGTGGATTGCTTGAAGAAATTCAATGCACGTCGCAAACTAAAAGGTGCGATCTTAACAACCATGCTAGCTACGCGAAATTTTTCAGGGAAGTCCATGGTTAACAAGAAAAGTGAAGGATCACAAGTAAAGGAATCCACAGACAGCAGCACTACTTTGGAAGACGATGATCTGGATAAGGACAAAAAGGGCGTAGATAGAGCGTGTACAGTTATATCTAAAGAACACGATGAAGATGGTCTTACTAAAGCTGATTCTTTTGGAAAAGCTCGAGGCGACAGTAACGCCTCCCTTCGCCGAGCCGAAGTTATCAAAGTTACTGAAATTCTAATAGACGCTATTAACAATGGCGACTATGAGACCTATTCCAAACTCTGTGATCCGAATGTGACATCCTTCGACCCTGATGCTCTAGGTAACTTGATAGAGGGCGTGGAATTTCACAAGTTTTTCATCGATAATACACCAACGCATGTGAAAACCAATACTACTATTCTCAATCCGAGAGTGCACTTACTTGGTGATGACGTAGCTATAATTGCATATGTGTGTGTTACACAAAGTGTAGATGCAGAGGGTCGTCGTTCCACCAGCCAGACACAAGAGACCCGTATTTGGCACAAACGCTACAACAAATGGACTGCTGTTCATTTTCATCGCTCC
>BM000408-TA-Heliconius
ATGGCGAATCCAGGTCGTGAAAGTGTTAGTACTCGTTTTTCTGATAACTATGACCTTAAAGAAGAACTTGGAAAAGGAGCATTCTCAATAGTAAGGCGAGCTGTTCAAAAGTCAACTGGATATGAATTTGCCGCAAAAATTATCAATACTAAGAAACTCTCTGCTAGGGACTTTCAAAAATTAGAAAGAGAAGCTCGAATTTGCAGAAAATTACAACATCCTAACATTGTAAGACTGCATGATTCTATACAAGAAGAACATTTCCATTATCTCGTTTTCGATCTAGTAACCGGCGGGGAATTATTCGAAGATATAGTGGCACGAGAATTTTACTCGGAAGCAGATGCTTCTCATTGTATTCAACAAATCTTGGAATCCGTGCACCATTGTCACCACAATGGCGTAGTACACAGGGATCTTAAGCCCGAAAACTTATTACTCGCAAGCAAAGCTAAAGGCGCTGCTGTAAAATTAGCTGATTTTGGATTAGCTATCGAAGTTCAAGGGGACCAGCAAGCGTGGTTCGGATTTGCTGGTACTCCTGGCTACCTTTCACCCGAAGTACTTAAAAAAGAACCTTACGGCAAGCCAGTGGATATTTGGGCTTGTGGTGTAATATTATATATCTTACTGGTGGGATACCCTCCATTCTGGGATGAGGATCAACACCGATTATATGGGCAAATTAAAGCCGGTGCTTATGATTACCCGTCACCGGAATGGGACACAGTGACACCTGAAGCTAAAAGTTTGATTAATCAAATGTTAACAGTAAATCCTAGTAAGAGGATCACTGCTTCGGAAGCTTTGAAGCACCCATGGATATGCCACCGCGAGCGTGTTGCATCTGTTATGCACCGCCAGGAGACTGTAGACTGTTTGAAAAAGTTCAATGCTCGTCGCAAGCTAAAAGGTGCCATTTTAACCACTATGCTTGCTACACGCAATTTCTCAGGCAAATCAATGGTTAATAAGAAAGGTGATGGTTCTCAAGTGAAAGAGTCAACTGATAGTAGTACCACGTTAGAGGATGACGATTTAGATAAAGACAAGAAAGGAGTTGACAGAGCGTGTACAGTCATTTCTAAAGAACACGACGAAGAGGCTCTTACCAAGGCAGATTCGTTTGGAAAAGCTCGCGGCGATAGCAACGCTTCCTTGCGCCGCGCTGAAGTTATTAAAGTAACAGAAATTTTGATTGACGCAATCAATAATGGCGACTACGACACATACTCCAAGTTGTGCGACCCTAACGTAACCGCTTTTGATCCTGATGCCTTAGGTAATATGATAGAAGGAGTAGAATTTCACAAGTTCTTTATTGATAACACTCCGACGCACGTGAAAACAAATACCACAATATTAAATCCAAGAGTACACTTACTTGGAGAGGATGTAGCTATCATAGCTTATGTGTGCGTTACACAGAGCGTAGATGCCGAGGGCCGACGTTCTACCACCCAGACCCAAGAAACGCGTATCTGGCACAAACGCTATAACAAGTGGACTGCAGTTCATTTCCATCGCTCC
>BM000408-TA-Melitaea
ATGGCGAATCCAAATCGTGAAAGTGTTAGCACTCGTTTTTCGGATAACTACGATTTGAAAGAAGAATTAGGCAAAGGAGCATTTTCAATAGTAAGACGCGCTGTTCAAAAATCGACTGGATATGAATTCGCTGCCAAAATAATCAATACTAAAAAACTCTCAGCTAGAGATTTTCAAAAACTAGAAAGGGAAGCTCGCATTTGCCGAAAATTACAACATCCTAACATTGTTAGATTACACGACTCTATTCAAGAAGAACATTTTCACTACCTCGTATTTGACTTAGTGACTGGTGGTGAATTATTTGAGGACATAGTGGCACGAGAATTTTATTCTGAAGCAGATGCATCTCACTGTATCCAACAAATTTTGGAATCCGTACATCATTGTCACCACAATGGAGTCGTTCACAGAGACCTGAAACCCGAAAACTTGTTACTCGCAAGCAAAGCTAAAGGGGCTGCTGTGAAATTAGCCGATTTCGGGTTGGCTATTGAAGTCCAAGGTGATCAACAAGCATGGTTTGGATTTGCCGGTACCCCTGGTTATTTATCACCAGAAGTATTAAAAAAAGAACCTTATGGCAAACCAGTTGATATATGGGCATGTGGTGTTATATTATATATTTTGTTAGTGGGGTACCCACCTTTCTGGGATGAGGATCAGCATCGATTATATGGACAAATTAAAGCAGGTGCTTACGATTACCCATCTCCCGAATGGGATACTGTAACACCGGAAGCTAAAAGTTTAATTAACCAGATGTTGACGGTCAATCCCAGTAAGAGAATAACTGCTTCCGAAGCTTTGAAGCACCCTTGGATTTGTCATCGTGAGCGTGTTGCATCGGTTATGCATAGACAGGAAACAGTGGACTGCTTGAAGAAATTCAACGCTCGTCGTAAGTTGAAAGGCGCAATTTTAACCACAATGCTTGCCACTCGCAACTTTTCGGGTAAATCTATGGTCAATAAGAAAGGTGATGGTTCACAAGTGAAAGAATCAACTGATAGTAGTACTACATTAGAAGATGATGATTTGGATAAAGATAAAAAGGGTGTTGACAGAGCTTGTACAGTCATTTCGAAAGAGCACGATGAAGAAAGTCTTACCAAAGCAGACTCATTCGGAAAGGCTCGAGGTGATAGTAATGCTTCTCTGCGCAGAGCTGAGGTAATTAAAGCTACTGAAGTTTTGATTGATGCTATTAATAACGGAGACTATGAAACATATTCTAAATTATGTGACCCTAATGTCACAGCATTTGATCCTGATGCCCTAGGAAATCTTATAGAAGGCGTAGAGTTTCATAAATTCTTCATCGATAATACTCCTACGCACGTAAAAACAAATACTACAATTTTAAATCCTAGAGTACATTTACTAGGAGATGATGTAGCTGTTATAGCTTACGTGTGTGTAACGCAGAGTGTAGACGCTGAAGGGCGGCGATCTACAAACCAGACTCAAGAAACTCGTATATGGCATAAGCGCTACAACAAGTGGACTGCAGTTCACTTCCATCGCTCC
>BM000408-TA-Chilo
ATGGCCAATCCAAATCGTGAAAGTGTTAGTACTCGTTTCTCCGATAATTATGATCTGAAAGAAGAATTAGGAAAAGGTGCATTTTCTATAGTGAGGCGAGCGGTGCAAAAGTCTACCGGTTATGAATTCGCTGCCAAAATCATCAATACGAAAAAGCTCTCCGCCAGAGATTTTCAAAAATTGGAAAGAGAAGCGAGAATTTGCCGTAAACTCCAACATCCTAACATCGTTAGATTACACGATTCTATTCAAGAAGAGCATTTTCATTATTTGGTATTTGATTTGGTAACGGGTGGTGAATTATTTGAAGATATTGTGGCACGTGAGTTTTATTCTGAGGCAGACGCGTCTCACTGTATACAGCAAATTTTGGAGTCAGTGCATCACTGCCACCATAATGGAGTTGTCCACAGAGATTTGAAACCAGAAAATCTTTTGTTGGCTAGCAAAGCTAAAGGCGCGGCAGTAAAACTTGCAGATTTCGGTTTGGCTATAGAAGTGCAAGGTGACCAACAGGCGTGGTTCGGTTTCGCTGGTACTCCTGGTTATTTATCACCCGAAGTTTTAAAGAAGGAGCCATACGGCAAACCAGTAGATATTTGGGCGTGCGGTGTCATATTATATATTTTACTGGTTGGATACCCTCCATTTTGGGATGAGGATCAACACCGATTGTACGGTCAGATTAAAGCCGGAGCTTACGATTATCCCTCTCCTGAATGGGATACCGTTACGCCTGAAGCAAAAAGTCTAATTAATCAAATGCTAACTGTTAATCCTAGCAAACGAATTACAGCTTCCGAAGCATTGAAACACCCATGGATATGCCACCGAGAACGTGTAGCATCTGTAATGCACAGACAAGAGACAGTAGACTGCTTGAAGAAATTCAATGCACGTCGTAAATTGAAGGGTGCAATTTTAACGACAATGCTTGCAACCCGGAACTTTTCTGGAAAATCAATGGTCAACAAAAAAGGTGATGGATCGCAGGTAAAGGAATCGACTGATAGCAGTACCACTTTGGAGGATGATGACTTAGATAAAGATAAGAAGGGCGTGGACAGAGCTTGCACTGTGATCTCTAAGGAACACGACGATGAAGCCTTATCAAAAGCAGACTCTTTTGGAAAAGCGCGTGGCGATAGTAATGCATCATTACGTCGAGCAGAAGTCATCAAGATTACGGAAGTACTGATCGACGCTATTAACAACGGTGATTACGATACTTATTCCAAATTATGTGATCCTAATGTGACTGCATTCGATCCGGATGCGTTGGGAAATCTAGTAGAAGGTGTTGAATTCCATAAATTCTTCATTGACAACACTCCGGCCCATGTTAAGACTAACACAACCATTTTAAATCCTAGAGTCCATTTACTCGGAGAGGATGTTGCAGTTATAGCATATGTATGCGTGACACAGAGTGTAGATGCTGAGGGTCGACGAGCCACCCACCAGTCACAAGAGACTCGTATTTGGCACAAACGCCACAACAAGTGGACAGCAATACATTTCCATCGCTCC
>BM000408-TA-Spodoptera
ATGGCCAACCCAAATCGTGAAAGTGTCAGTACGCGGTTTTCCGATAATTATGATCTTAAAGAAGAATTGGGAAAGGGCGCCTTTTCAATCGTTCGACGTGCAGTGCAGAAATCAACCGGTTATGAATTTGCGGCCAAAATTATTAACACTAAAAAACTCTCTGCAAGAGACTTCCAAAAGTTGGAGAGGGAGGCGCGAATTTGCCGAAAACTTCAACATCCCAACATTGTGAGGCTCCACGATTCGATTCAAGAGGAACATTTTCATTACCTTGTTTTCGACCTGGTAACGGGCGGTGAATTGTTCGAAGACATCGTTGCCAGAGAATTCTACTCTGAGGCTGATGCGTCTCATTGTATACAACAAATTCTTGAATCTGTACACCATTGTCACCATAATGGGGTTGTTCACAGAGACTTAAAACCAGAAAATCTCTTACTGGCTAGCAAAGCTAAAGGAGCTGCTGTCAAACTTGCTGATTTTGGATTAGCCATTGAAGTACAAGGCGACCAGCAAGCTTGGTTTGGTTTTGCAGGTACTCCTGGCTATTTATCACCTGAAGTACTTAAAAAAGAACCATACGGTAAACCAGTAGATATCTGGGCATGCGGTGTGATCTTATATATTTTGCTTGTTGGATATCCTCCATTTTGGGATGAAGATCAGCATCGACTGTATGGGCAAATTAAAGCGGGCGCTTATGATTATCCATCACCCGAGTGGGATACAGTAACACCCGAAGCTAAAAGCCTCATAAACCAGATGTTAACTGTTAACCCAAGCAAGAGAATAACGGCTTCTGAAGCCCTTAAACACCCATGGATTTGCCACCGGGAACGTGTTGCTTCTGTTATGCACAGGCAAGAGACCGTGGACTGTTTGAAGAAATTCAATGCACGACGCAAGCTGAAGGGTGCAATTTTGACAACTATGCTTGCTACACGCAATTTCTCTGGAAAGTCTATGGTGAACAAAAAAGGAGATGGGTCACAAGTCAAAGAATCTACCGACAGCAGCACAACATTGGAAGATGATGACCTAGACAAGGACAAGAAAGGTGTAGATAGAGCATGTACTGTAATTTCCAAGGAGCACGACGAGGAAGCGTTGACTAAAGCTGATTCATTCGGTAAAGCTCGTGGTGACAGTAACGCTTCTTTGCGCCGAGCGGAAGTAATTAAAGTTACTGAAGTGCTCATAGATGCAATTAATAACGGTGATTATGAAACCTATTCCAAATTATGTGACCCAAATGTAACTGCATTTGATCCAGATGCACTAGGCAACCTAGTGGAAGGCGTCGAGTTCCACAAGTTCTTTATCGATAACACGCCAACCCATGTGAAAACTAACACGACGATCTTAAACCCTAGAGTGCATCTTCTCGGTGATGATGTAGCTGTAATCGCATACGTATGCGTAACACAAAGTGTGGACGCCGAGGGCCGACGAGCCACACACCAGTCGCAAGAGACTCGCATATGGCACAAACGCCACAACAAGTGGACGGCAATACATTTCCATCGCTCC
