# Supplementary material for: PCR primers for 30 novel gene regions in the nuclear genomes of Lepidoptera
Source: Zookeys. 2016 Jun 8;(596):129–41. doi: 10.3897/zookeys.596.8399 (PMC4926658; doi:10.3897/zookeys.596.8399)
Supplement: Supplementary material 2 — Sequences used for designing primers [file zookeys-596-129-s002.zip › Gene_regions/Successful/chitinase.fst]

>bmor_chitinase-Heliconius
TGTGGACCTCCAGGGAAACCTAATTTGGGATGGGGTGAGAGGACCTTTGCGATTGTGGAGGTGAACCAAGCGGCAACGGCGTACAACCAGCTCGTCACAAGAAAAGAGGCGGCTGATGTTTCCGTTTCCTGGAATGTTTGGTCTGGAGATGCAGCGAATAGTGCTAGAGTGTTGTTAGATGGTAAAGAGGTCTGGTCTGGTGCATCTGGGGCGGCTTCGTCTGCCACTTTTCCCGTTTCGAAAGGTGGAAGATACCAAATGACAGTGGAACTTTGCAATGACGACGGCTGCAGTTCAAGTGATCCCACCGAAATTGTCGTGGCCGATACCGATGGAAGTCATTTACCTCCTCTGGAATATACATTGGGAGAAAAAAATAAGCCGTTCAAGCAAACATCTGGAAAAGTTGTGGGTGCCTACTTCGTAGAATGGGGTGTCTATCCTAGGAAATTCCCCGTGGATCGTATACCTATACCTAATCTTACTCATTTGCTCTACGGCTTTATCCCAATTTGCGGCGGTGACGGCATCAATGATAGTTTAAAAGAGATCGAAGGCAGTTTCCAAGCACTACAGCGGTCCTGTAGCGGCCGTGAGGACTTCAAAGTCTCAATCCACGATCCATGGGCAGCATTACAAAAACCACAAAAAGGATTGTCTTCATGGAACGAGCCTTACAAAGGCAACTTTGGCCAATTAATGTCACTAAAACAAGCCCGCCCTGAATTGAAGATTCTTCCCTCTATTGGTGGGTGGACGCTTGCCGATCCTTTCTTCTTTTTAGTTGACAAATCTAAGAGAACACGATTTGTGCAGTCAGTAAAGGAGTTTCTTCTAACATGGAAATTCTTCGATGGTGTTGATATCGATTGGGAGTTCCCTGGTGGCAAAGGTGCTAACCCTGACCTCGGTAGCCCAGAAGATGGTGATTGTTATGTAAGTTTGATGAAAGAATTACGTGAGATGCTCGACGAGCTCTCAGCTAAGAATGGTAAGAAATACGAATTAACTTCTGCT
>bmor_chitinase-Manduca
TGCGGCCCGCCCGGCAAACCCAACCTCGGCTGGGGCGAGCGCACGTTCGCCATCGTCGAGGTGAACCAGGCGGCCACCGCGTACAACCAGCTCGTCACCAAGAAGGACGCCGCTGATGTCTCCGTCAACTGGAACGTGTGGACCGGCGACCCGGCTGATAAGTCCAGAGTCTTGCTCAACGGCGAAGAAGTCTGGAAAGGTGCTGGCAGCGCTTCAATG~~~GCCAACTTCAAAGTGAAGAAGGGCGGACGCTATCAGATGCAAGTTGAGTTGTGCAACTCCGATGGATGCAGCTCGAGCGAGTCGGTGGAGATCGTTGTGGCTGACACCGACGGTAGCCACTTACCGCCTCTAGAATTCACCATCGGAGAGAAGAATAAGCCATTCAAGCAGACCTCTGGTAAAGTTGTCGGTGCGTACTTCGTAGAATGGGGCGTGTACCCGCGAAAGTTCCCCGTAGACAAAGTTCCCGTTCCCAACCTGACCCACTTATTGTACGGCTTCATCCCGATTTGCGGCGGTGATGGCATTAACGACAGTTTGAAGGAAATTGAGGGTAGTTTCCAAGCACTGCAACGCTCCTGCAGCGGTCGGGAAGACTTCAAAGTATCCATCCACGATCCTTGGGCTGCTTTGCAAAAGCCACAGAAGGGCTTATCGTCCTGGAATGAGCCTTACAAGGGCAATTTCGGTCAACTGATGATGTTGAAACAGGCCAAACCTGACCTGAAGATTCTTCCTTCAGTCGGTGGTTGGACCCTGGCTGATCCCTTCTTCTTCTTCGATGACAAAGTTAAGAGAGACCGCTTCGTTGGTTCAGTCAAGGACTTTTTACAGACCTGGAAATTCTTCGATGGCGTTGATATTGATTGGGAGTTCCCTGGAGGTAAGGGAGCTAACCCTGACCTTGGTGGTCCTAAAGATGGTGAAATATACGTGACACTCATGAAGGAGCTTAGACACATGTTGGACGAGTTATCCGCTGAGACCGGAAAGAAATACGAGCTGACTTCTGCC
>bmor_chitinase-Bombyx
TGCGGCCCGCCAGGGAAACCGAACCTCGGCTGGGGCGAGCGCACGTTCGCGATCGTCGAAGTCAACCAAGCGGCCACAGCTTACAACCAGCTCGTGACCAAGAAGGACGCCGCCGACGTCTCCGTCAACTGGAACGTGTGGACCGGCGACGCGGCCGACAAGTCCAGAGTCCTGCTCGATAAGAAGGAAGTCTGGAGCGGTGCCGGCAGCGCCACATCG~~~GCCGCTTTCAAAGTGAAGAAGGGCGGAAGATACCAGATGCAGGTCGAGCTCTGCAACTCAGACGGATGCAGCTCTAGCGAGGGCGTCGAAATCGTAGTAGCTGACACTGATGGTAGCCATTTGAGGCCTCTCGATTATTCTATTGGTGAGAAAAATAAGCCCTTCAAGCAGACTTCGGGAAAAGTGGTGGGCGCTTACTTCGTCGAATGGGGTGTGTATCCTAGAAAGTTCCCTGTGGACCGCGTTCCGGTTCCGAACCTGACTCATTTGCTCTACGGCTTCATTCCGATTTGTGGTGGTGATGGCATCAATGACAGTTTGAAAGAAATTGAGGGCAGTTTTCAAGCACTACAACGTTCATGCAGCGGCCGTGAAGACTTCAAGGTTTCTATCCACGATCCCTGGGCGGCCCTGCAGAAACCTCAAAAGGGATTATCGTCCTGGAACGAGCCCTACAAAGGTAACTTCGGGCAGCTGATGCAGTTGAAACAAGCGAATACTGGCTTAAAGGTCTTACCTTCAATTGGTGGCTGGACATTGGCCGATCCCTTCTTCTTCTTCACCGACAAAACCAAGCGTGATCGTTTCGTTGCCTCCGTGAAAGACTTCCTCCAAACTTGGAAGTTCTTCGATGGTGTCGACATTGATTGGGAGTTCCCAGGTGGCAAAGGCGCTAACCCTGATCTCGGTAGTCCTAAAGACGGAGATGTATACGTTCAGCTCATGAAGGAATTACGTCAAATGTTGGATGAGCTGGCGGCTGAGACTGGTAGAACTTACGAGTTGACCTCTGCC
>bmor_chitinase-Danaus
TGTGGACCACCCGGGAAGCCGAATTTGGGATGGGGTGAACGAACTTTTGCAATTGTAGAAGTAAATCAGGCAGCCACAGCTTATAACCAGTTGGTGAAGAGAAATGATGCCGCTCAAGTCCCTGTAACATGGAATGTCTGGTCTGGAGACCCAGCGGAAACTGCGAGGGTGCTCTTCGATGGGGAGGAAGTCTGGTCTGGTTCTGGAAGATCTACTTCA~~~GCTACTTTCCCCATAGACAAAGGAGGCCGATATCAAATGAAAATTGAACTCTGTAACTCTGATGGTTGCAGTTACAGTGAACCTACTGAGATTGTAATTGCTGACACCGACGGAAGTCATCTTCCACCGTTAGAATATTCAATGGGAGAAAAGAACAAACCATTCAAACAAACGTCTGGTAAAGTCGTTGGAGCTTACTTCGTTGAATGGGGTGTATACCCCAGGAAATTCCCCGTCGATCGTGTGCCGATTCCAAATCTCACACATCTTCTTTACGGTTTCATACCGATATGTGGGGGTGATGGCATTAATGACAGTTTAAAAGAAATCGAGGGAAGTTTTCAAGCACTACAGCGTTCATGCAGTGGTCGGGAAGATTTTAAGGTTTCCATCCATGATCCTTGGGCTGCTTTACAGAAACCTCAAAGAGGTCTATCCTCCTGGAATGAACCTTATAAAGGCAATTTTGGTCAATTGATGTCATTGAAACAAGCTAAACCAGACTTGAAGATTTTACCATCAATTGGTGGGTGGACTTTAGCTGATCCTTTCTTCTTCTTCACTGATAAGAGTAAGCGACAGCGATTTGTAGAATCTGTTAAAGATTTCCTTTTAACCTGGAAATTCTTTGACGGTGTTGATATTGACTGGGAGTTCCCTGGTGGTAAAGGTGCTAACCCAGACCTCGGAAGCCCAGAAGATGGTGCTGTTTACGTTAGTTTGATGGAAGAATTACGTGAAATGCTTGATGATTTATCTGCTACCACTGGTAAAACGTACGAACTGACCTCAGCA
>bmor_chitinase-Melitaea
TGCGGCCCCCCTGGAAGGCCCTCACTTGGATGGGGGGAGCGCACCTTCGCGATAGTAGAAGTTAATCAAGCCGCAACAGCTTACAACCAGCTCGTGCATCGGAAGGATGCCGCTGATGTCTCCGTAACCTGGAACGTTTGGACTGGTGATGCTGCTGATAGTTCGAAAGTTCTACTCGATGGAAAACCAGTCTGGACTGGAGCAGGTTCAGCTACCTCA~~~GCAACCTTCCCTATCAAGAAGGGTGGTAGATACCAGATGCAAGTGGAACTCTGCAATGCTGATGGATGCAGCTCTAGTGATGCAACTGAGATCGTTGTAGCGGATACTGATGGAAGCCATCTTCCACCCTTGGACTACACTATTGGAGAGAAGAACAAGCCCTTTAAGCAGACTTCTGGAAAAGTAGTTGGCGCTTATTTTGTGGAATGGGGCGTTTACCCGAGGAAGTTCCCCGTCGATCGCGTACCAATTCCCAATCTAACTCACCTTCTGTATGGTTTTATTCCAATTTGTGGTGGAGATGGCATTAACGACAGTTTAAAGGAAATCGAAGGAAGTTTCCAAGCACTTCAACGTTCTTGCAGTGGTCGCGAGGACTTTAAAGTATCTATTCACGATCCCTGGGCAGCCTTACAGAAACCTCAGAAAGGTCTATCATCTTGGAATGAACCATACAAAGGCAACTTCGGTCAACTGATGTCATTGAAACAAGCGAGACCTGACCTGAAGATTCTTCCTTCTATTGGAGGATGGACATTGGCTGATCCGTTCTTCTTTTTTACTGACAAGACCAAGAGAACTCGCTTCGTTGACTCAGTCAAAGAGTTCCTTCAAACCTGGAAATTTTTCGATGGTGTTGACATTGATTGGGAGTTCCCTGGTGGTAAAGGCGCTAACCCTACCTTTGGAAGCCCAGAAGACGGTGATGTTTACGTCAACCTCATGAAGGAACTCCGTGAAATGCTTGACGAACTTTCTCACTCAACTGGTAGGAAATACGAATTGACATCAGCT
>bmor_chitinase-Chilo
TGCGCACCACCAGGGAAACCCCAGCTGGGATGGGGCGAGCGCACCTTCGCCATTGTTGAAGTCAACCAAGCGGCCACTGCTTACAACCAGCTTGTCACCAAGAGGGATTCCGCTGACGTCTCAGTAACCTGGAACGTCTGGTCCGGAGACCCGGCAGATAAAGCAAGAGTACTCCTAAACGGCAAGGAGTTCTGGACCGGCGCCGCTGGTGCTTCGGGCTCTGCAGCCTTCAAGGTCAAGCAAGGAGGCAGGTACCAGATGGTCGTCGAACTTTGCAACTCTGACGGATGCAGCTCAAGCGACCCCACCGAGATAGTAGTCGCCGACACAGACGGCAGCCACTTACCCCCCCTGGACTTCAGCATTGGAGAAAAGAATAAGAGATTCAAGCAAACCTCAGGGAAAGTACTCGGAGCTTACTTCGTAGAATGGGGAGTGTATCCGAGGAAGTTCCCCGTGGACCGCGTGCCGATCCCCAATCTGACTCACTTGTTGTACGGGTTCATTCCGATCTGCGGAGGCGACGGCATCAACGACAGTCTGAAGGAGATTGAGGGCAGTTTCCAGGCACTCCAGCGTTCCTGCAGCGGCCGCGAAGACTTCAAAGTGTCCATTCATGACCCCTGGGCCGCTCTTCAGAAACCACAAAAGGGCCTTTCTTCATGGAACGAACCTTACAAAGGAAACTTCGGCCAACTGATGATGTTGAAACAGGCGAGACCAGACCTCAAGATTTTGCCTTCCGTCGGCGGCTGGACTTTGGCTGATCCATTCTTTTTCTTCACTGACAAGACAAAGCGTGACCGTTTCGTTGCTTCCGTAAAAGACTTCCTCCAGACCTGGAAATTCTTTGACGGCGTCGATATCGATTGGGAGTTCCCTGGAGGTAAAGGCGCTAACCCCAATCTCGGCAGGCCCAAGGACGGAGAAATCTACGTACTTCTGATGAAGGAACTGCGCGAGATGTTGAACGAGCTCTCGGCGGAAACTGGAAGGAAATACGAGTTGACGTCTGCC
>bmor_chitinase-Spodoptera
TGCGGCCCTCCTGGCAAGCCGTCCTTAGGATGGGGTGAAAGAACATTCGCAATCGTCGAAGTCAACCAAGCCGCCACAGCTTACAACCAGCTGGTAACAAAGAAAGATGCCGCCGATGTTACTGTCACGTGGAACGTCTGGTCTGGTGACCCAGCTGAAAAATCCAGGGTACTGCTCAACGACAAGGAGTTCTGGTCTGGAACTGGATCAGCCACCTCA~~~GCCACTTTCAAAGTTAAGAAGGGTGGTAGATACCAAATGAAGGTGGAACTCTGCAACTCTGCGGGATGCAGCTACAGTGAATCAACCGAGATCGTTGTTGCCGATACTGATGGTAGCCATCTCCCACCTTTGGACTATTCTATTGGTGAAAGGAACAAGCCCTTCAAGCAGACTTCAGGAAAGGTTGTTGGCGCCTACTTTGTTGAATGGGGTGTCTACCCAAGGAAGTTCCCCGTTGACCGTGTGCCCATCCCCAATCTTACTCATCTGCTGTATGGTTTCATCCCAATCTGTGGAGGAGATGGCATCAACGACAGTTTGAAGGAGATCGAAGGCAGTTTCCAAGCTCTGCAGAGATCATGCAGCGGCAGGGAAGATTTCAAGGTATCTATCCACGATCCTTGGGCTGCACTCCAAAAACCACAGAAGGGTTTGTCATCCTGGAACGAGCCTTACAAGGGTAACTTCGGCCAATTGATGATGTTGAAACAAGCGAGACCAGACCTGAAGATCTTGCCTTCTGTTGGTGGATGGACCCTGGCTGACCCGTTCTTCTTTTTCACTGACGAAGTGAAGAGACACCGCTTCGTTGCTTCAGTCAAGGACTTCCTCGAAACCTGGAAGTTCTTCGATGGTGTTGACATTGATTGGGAATTCCCTGGTGGTAAAGGAGCCAACCCTGATCTCGGTGCCCCTGAAGACGGTCACATCTACGTACAGCTGATGAAGGAACTCAGACAGATGTTGAACGAGCTTTCTGCCAAGACTGGTAAGAAGTACGAATTGACTTCTGCT
