# Supplementary material for: PCR primers for 30 novel gene regions in the nuclear genomes of Lepidoptera
Source: Zookeys. 2016 Jun 8;(596):129–41. doi: 10.3897/zookeys.596.8399 (PMC4926658; doi:10.3897/zookeys.596.8399)
Supplement: Supplementary material 2 — Sequences used for designing primers [file zookeys-596-129-s002.zip › Gene_regions/Successful/Cullin5.fst]

>BGIBMGA011511-TA-Plutella
GTCAATCTATGTTCAAATCCAGTTGATAAGCTGCAGATCTATAGAGAAAACTTTGAAGCAGCTTACATGCAGGCCACTGAGGAGTTTTACAAGTTAAAGGCTAATGAGCATTTAGTTGCTAATGGAGTTCAATCCTACATGAGCTATGCTGACCAACGGCTGAAGGAGGAGGAAGCTCGTGCTCACCGATACCTGGAGCCTGGAAGTGGTAGTGTGGCCGCCCTAACTCAGTGTTGTGAACGAGTTCTTGTGAGTGAACATCTGCCCACAATCCTGGCAGAAAGTGCTCCTCTCATCAAAGCTGGAGAAACTGAGAAACTTCAGTTAATGTTCCGTCTTCTTGACCGAGTGGCAGATGGTGTTGCTCCTATACTGAGAGATTTAGAGGCTCACATAGTGTCAGCAGGTCTGGCAGACATGGTGGCATCAGCAGATATCATCACCTCAGACTCCGAAAAGTATGTGGAGCGCTTGCTTGATCTCTTTAAAAGATTCAGTTCATTAGTTAAGGATGCCTTCCTTGATGACCCACGGTTCCTAACTGCTAGGGACAAGGCTTATAAGTTTGTGGTTAATGACACAACAGTTTTTAAATTAGAGTTACCATCATCAGCACTTTTACGAGGCACTAAAGGGACAGCACCAGAGAGTAAGTGCCCCGAGCTTTTAGCTAACTATTGTGACATGTTGTTAAGAAAAACTCCACTTAGTAAAAGACTTACGAGTGAGCAGATTGAGACTCGATTAAGAGATGTGCTATTAGTTTTGAAGTATATTGAGAACAAAGATGTGTTTATGAGGTATCACAAGGCTCATTTGACCAGAAGGTTGATTTTAGACTCCAGTGCTGATTCAGAAAAGGAAGAGGATATGGTTGAGTGGTTGAGAGAGGTGGGAATGCCAGCAGACTATGTCAACAAGCTAGCCAGAATGTTCCAGGATATTAAAGTAAGTGAAGATCTCAACACTCAGTTTAGAACTGACACAACCAGACATGATGCCATCAACATCAAAATATTGAATGCTGGCGCATGGGCCCGTGGGTCAGAGAGGGTTACTGTCAGTCTTCCTCTAGAGTTAGAGGATTACATTCCCGAAGTAGAAGAATTCTACAAGAAGAAACATTCTGGCCGAAAATTGCAATGGTACCACCACATGAGCAATGGCACCATCACTTTTGCTAACTCTGTCGGCAGATTTGATTTGGATGTCACTACTTTCCAAATGGCAGTACTTTTTGCGTGGAATCAGAGGCCGATGGAGAAGATCAGTTATGAAAACTTAAGATTAGCAACTGAACTGCCTGACCCTGAACTAAGAAGAACTTTGTGGTCTTTGGTTGCGTTCCCTAAGTTGAAGCGGCAGTTGTTGTGTTATGAGCCGTTAGTGCAGAATCCTAAAGACTTTGCAGAGAACACTACATTCTGGGTGAATCAAGAATTTGCTCTAGTAAAGAACAACAAGCCGCAGCGTCGCGGCAAGATCAATCTGATTGGTCGCCTGCAGCTCAGCACTGAACGGTCGCAGATCGAGGACAATCATTCCATTGTGCAACTAAGGATATTGCGGACTCAAGAAGCCATCATAAAGATATTAAAGATGCGAAAGCGTATCACCAACACTGCACTACAG
>BGIBMGA011511-TA-Manduca
GTTAATTTATGCTCAAACTCAATTGATAAATTACAAATATACAGAGAAAACTTTGAAGCTGCTTACATGCAAGCCACTGAAGAGTTTTATAAATTGAAAGCCAATGAGCATTTGTTGACTAATGGTGTTCAAGCATATATGAAATATGCCGACCAACGACTTAAAGAAGAAGAAGCTCGAGCACATAGATATCTTGAGCCAGGCAGTGGCAGTGTGGCAGCCCTAACACAATGTTGTGAGAAAGTTATCATTGGAGAACATTTACCCACACTTTTAGCTGAAAGTGCACCTCTCATCAAAGCTGGTGAAACTCAAAAACTTCAATTAATGTTTCGACTGTTGGATAGAATACCAGAAGGCGTCACTCCAATTCTTCGTGATTTGGAAGCTCACATTGTGTCGGCAGGCCTAGCAGATATGGTAGCATCTGCTGATATTATAACTACAGATTCTGAAAAATATGTTGAACGCTTGCTTGATCTATTTAAGAGATTCAGTACATTAGTGAAGGATGCTTTCATGGATGATCCACGTTTCTTAACAGCTAGGGACAAGGCATACAAATGTGTAGTGAATGATACTACAGTGTTCAAATTAGAGTTGCCTTCGTCAACTCTCATTCGTGGTAGCAAAGGTACGGCTCCAGAGAGTAAATGTCCAGAACTGCTGGCTAATTACTGTGATATGCTTCTCCGAAAAACACCACTGAGTAAACGTTTAACTAGTGAACAGATAGAGTCTAGGTTAAAGGATGTACTGCTAGTGTTAAAATATATTGAAAATAAAGATGTGTTTATGAGATATCACAAAGCACATTTAACCCGAAGATTAATTTTAGACTCAAGTGCTGATTCTGAAAAAGAAGAAGATATGGTAGAATGGTTGCGTGAAGTAGGTATGCCAGCTGATTATGTTAACAAACTTGCTCGTATGTTCCAAGATATTAAGGTTAGCGAGGATCTAAATACTCAGTTTAGGGCAGACACAACACGTCATGATGCAATTAACATTAAAATTCTGAATGCTGGAGCGTGGGCTCGTGGATCTGAGAGAGTTACCGTAAGTCTTCCTTTAGAATTAGAAGATTATATTCCTGAAGTTGAAGAGTTTTACAAAAAGAAACATTCTGGTCGTAAATTACAATGGTACCATCATATGAGTAATGGGACAATCACTTTTGCTAATTCAGTTGGCAGATTTGATTTAGATGTTACTACATTTCAAATGGCTGTTTTGTTTGCTTGGAATCAGCGTCCAATGGAGAAAATAAGTTACGAAAATTTAAGACTGGCTACTGAACTTCCTGATCCTGAACTGAGGAGGACTTTATGGTCTTTGGTTGCATTTCCGAAACTGAAACGACAGTTGTTGTGTTATGAACCCAATGTACAAAATCCAAAAGATTTTGCTGAGAACACGACATTCTGGGTAAATCAAGAATTCTCACTCATTAAAAATGGAAAACCGCAGCGCCGGGGCAAAATTAATTTGATTGGTCGTCTGCAATTAAGCACGGAAAGATCCCAAATGGAAGACAATCATTCTATAGTTCAGTTACGAATATTAAGGACTCAGGAAGCCATTATAAAAATTCTGAAGATGAGGAAGCGTATAACAAATACAGCTCTTCAG
>BGIBMGA011511-TA-Bombyx
GTTAATTTGTGCTCAAACACAATAGATAAATTGCAAATCTACAGAGAGAATTTTGAAGCTGCATATATGCAAGCCACAGAAGAATTTTATAAATTGAAAGCAAGTGAACATTTGCTTGCCAATGGAGTTCAGTCATATATGAAGTATGCTGATCAACGTCTCAAAGAAGAAGAGGCTCGTGCTCACCGATATTTGGAGCCAGGAAGTGGTAGTGTAGCTGCATTAACTCAATGTTGTGAAAGAGTACTTATTGGAGAGCATCTTCCAACACTTTTAGCTGAAAGTGCTACATTGATTAAAGCTGGTGAGACAGAAAAGTTGCAACTTATGTTTCGTTTATTGGATAGGGTCCCAGAAGGAGTCGTGCCGATATTGAGAGATTTAGAAGCCCATATAGTATCTGCAGGCTTAGCTGACATGGTTGCATCAGCAGATATCATAACAACAGACTCTGAAAAGTATGTAGAGCGTTTGTTGGATTTATTCAGAAAATTTAGTATGTTAGTTAAAGATGCCTTCTTGGATGATCCAAGGTTTTTAACTGCCAGGGACAAGGCCTATAAATGCGTGGTAAATGATACAACTGTTTTTAAACTTGAGTTGCCTTCATCAACTCTTGCCCGTGGTAGTAAAGGTACAGCTCCTGAAAGCAAGTGCCCTGAACTTCTCGCTAACTATTGTGATATGTTATTACGAAAAACACCGCTAAGTAAAAGATTAACTAGTGAACAGATAGAAATAAGATTAAGAGACGTTTTGTTAGTTTTGAAATATATTGAAAACAAAGATGTATTTATGAGGTATCATAAGGTTCATTTAACAAGAAGATTGATATTAGACTCAAGTGCGGACTCTGAAAAAGAAGAGGATATGGTAGAGTGGTTACGTGAAGTAGGTATGCCTGCAGACTATGTAAATAAATTAGCACGAATGTTTCAAGATGTAAAAGTAAGTGAGGATCTGAATACACAATTTAGGGCAGACACAACTCGTCATGATGCCATCAATATTAAAATACTCAATGCTGGAGCTTGGGCCCGTGGATCTGAAAGAGTAACAGTAAGTCTGCCACTAGAATTAGAAGACTATATTCCTGAAGTTGAAGAGTTTTATAAAAAAAAGCATTCAGGTAGAAAATTGCAGTGGTATCATCACATGAGCAATGGCACTATAACATTTGCTAATTCAGTAGGTCGTTTTGACTTGGATGTTACAACTTTTCAAATGGCAGTGCTATTTGCATGGAATCAAAGACCTATGGAAAAAATAAGTTATGAAAATTTGAGATTAGCAACAGAACTTCCAGACCCTGAACTGAGAAGGACTTTATGGTCTCTTGTGGCTTTCCCAAAATTAAAAAGGCAATTGTTGTGCTATGATCCATTGATTCAAAATCCTAAAGACTTTGTCCAGAATACAATATTTTGGGTAAATCAGGAATTTGCGCTTATTAAGAATGGAAAACCACAACGTAGGGGTAAAATAAATTTGATTGGAAGACTTCAGTTGAGTACAGAGAGATCTCAAATAGAAGATAATCATTCCATTGTGCAGCTAAGAATATTGAGGACTCAAGAGGCAATCATAAAAATACTAAAGATGAGGAAACGCATTACAAACACAGCACTTCAG
>BGIBMGA011511-TA-Danaus
GTAAATCTCTGTTTAAATTCAATCGACAAGCTGCAAATATACAGAGACAATTTCGAAGCGGCTTACATGCAATCAACGGAAGAGTTTTATAAATTGAAAGCGAATGAGTATTTATTAGCGAATGGTGTTCAGTCCTATATGAAGTATGCTGATCAAAGACTTAAGGAGGAAGAAGCTCGTGCTCACAGATACTTGGAACCTGGCAGCGGTAGTGTTGCCGCTTTGACGCAGTGTTGTGAAAAAGTCCTTATAGTGGAACATCTCCCAACTATATTAGCAGAATGTGCACCGCTCATTAAAAGTGATGAGACCGAAAAACTGCAGTTAATGTTTCGTCTTCTGGACAGAGTTCCTGATGGTGTGACACCAATACTAAGAGATTTAGAAGCCCATATTGTATCGGCCGGCTTAGCGGATATGGTTGCATCTGCAGATATTATAACAACGGATTCAGAGAAGTATGTCGAGCGTTTATTAGATCTGTTTAGGAGATTCAGCACACTGGTTAAAAATGCTTTCATGGATGATCCCAGGTTCTTGACTGGTAGAGATAAGGCTTATAAATGTGTTGTGAACGATACTACAGTTTTTAAGTTAGAATTGCCATCATCAGCCCTTATCCGTGGTAGCAAAGGCACTTCCCCTGAAAGTAAATGTCCTGAACTCCTTGCAAACTACTGTGATATGTTGTTACGTAAGACTCCTCTAAGTAAAAGACTCACAAGTGAACAGATAGAATCTAGGTTAAAAGATGTATTATTAGTACTGAAATACATTGAGAACAAGGATGTTTTTATGAGATATCACAAAGCCCACCTTACTAGGCGTTTAATATTAGATTCGAGTGCAGATTCTGAGAAAGAAGAAGATATGGTTGAATGGTTACGAGAGGTCGGTATGCCGGCTGATTATGTTAACAAGCTTGCTAGAATGTTCCAAGATGTTAAGGTTAGTGAAGATCTCAATACACAGTTCCGAGGTGAAACGACGCGGCATGACGCTATAAATATAAAAATTCTCAACGCTGGCGCCTGGGCTAGAGGTTCTGAGAGGGTGACGGTTAGTCTTCCACTAGAATTGGAAGATTACATACCCGAAGTCGAAGATTTTTATAAGAAAAAACACTCAGGTAGAAAATTGCAGTGGTATCACCATATGAGCAATGGTACCATCACATTCGCAAATTCCGTTGGTAGATTTGATTTAGACGTGACTACGTTTCAAATGGCTGTCCTGTTTGCTTGGAATCAGCGTCCAATGGAGAAGGTAACTTACGAGAACTTAAGACTCGCTACCGAATTACCAGATCCAGAATTAAGAAGGACTTTATGGTCATTAGTGGCCTTTCCTAAACTGAAAAGACAGTTGTTATGTTACGAGCCAGTTGTACAAAATCCTAAAGACTTTTCAGAAAACACAACGTTTTGGGTTAATCAAGAATTTGCGCTGATCAAAAACGGTAAGCCACAACGGAGGGGAAAGATTAATTTAATCGGAAGACTCCAACTCAGTACGGAGAGATCTCAGTTAGAGGACAACCATTCCATTGTTCAACTTAGAATACTCCGGACACAGGAGGCCATTATTAAAATACTTAAGATGAGGAAACGCATAACCAATACGGCTCTTCAG
>BGIBMGA011511-TA-Heliconius
GTTAATCTATGCTCAAATTCTATTGATAAATTACAAATCTACAGAGAGAACTTTGAAGCAGCTTATATGCAAGCAACAGAAGAGTTTTATAAATTAAAAGCGAGTGAGCACTTGTTGTCTAATGGAGTACAGTCTTATATGAGATATTCAGATCAAAGACTCAAAGAAGAAGAGGCTAGGGCCCATAGATACTTAGAACCGGGCAGTGGGAGTGTCGCGTCACTCACTCAGTGTTGTGAAAAAGTCCTCATTGGAGAACATTTACCTACATTGATCGCTGAAAGTGCGCCTTTAATCAAGGCTGGTGAGACTGAGAAGCTTCAAATGATGTTTCGCCTCTTAGATAGAGTTCCCGAAGGTGTGACTCCTATATTAAGAGACTTAGAAGCTCATATTGTATCCGCTGGCTTAGCGGATATGGTCGCGTCAGCCGATATCATTACAACTGATTCTGAAAAGTATGTGGAGAGATTGTTAGATCTGTTTAAAAGATTTAGTACATTAGTTAAAGACGCTTTCATGGACGATCCTAGATTCCTTACTGCTAGGGACAAGGCTTATAAGTGTGTTGTGAATGATACTACGGTGTTCAAATTAGAACTACCATCCTCAGCCTTAATAAGAGGAAGTAAGGGCACAGCTCCCGAAAGCAAATGCCCGGAGCTTCTTGCTAATTACTGTGATATGTTGTTACGTAAGACACCTCTTAGTAAAAGATTAACTAGTGATCAAATAGAATCCAGATTAAAAGATGTTTTATTAGTGCTAAAATACATTGAAAACAAGGATGTCTTTATGAGGTACCACAAAGCACATTTAACGAGACGCCTGATATTAGACTCTAGTGCTGATTCTGAAAAAGAAGAAGATATGGTTGAGTGGCTTAGAGAAGTTGGCATGCCAGCGGATTATGTTAATAAATTGGCCCGCATGTTCCAAGATATTAAAGTCAGTGAAGATCTTAACACACAATTCAGGGGTGAAACTACAAGGCATGATGCTATTAATATCAAAATTCTTAATGCAGGCGCTTGGGCCAGAGGGTCAGAGCGAGTTACTGTAAGTCTTCCTTTAGAATTAGAAGATTATATACCAGAAGTAGAAGAATTTTATAAAAAGAAACACTCTGGAAGAAAGTTACAATGGTATCATCATATGAGCAATGGTACTATAACATTTGCCAATTCAGTTGGTAGATTTGATTTAGATGTAACCACTTTTCAAATGGCAGTCCTTTTTGCTTGGAATCAAAGACCAATGGAGAGAGTCACTTACGAAAACTTAAGACTAGCTACGGAATTACCTGATCCAGAACTAAGAAGGACTTTATGGTCACTGGTGGCATTTCCTAAATTAAAACGTCAACTGCTGTGTTATGAACCTCTCGTTCAAAATCCTAAAGATTTTTCAGAAAATACAATATTTTGGGTTAATCAGGAATTTGCCCTTATTAAAAATGGGAAGCCACAAAGAAGAGGGAAAATTAATTTAATTGGAAGACTTCAACTCAGTACAGAACGGTCACAATTAGAAGATAATCATTCCATTGTGCAACTAAGGATTCTTAGAACACAAGAAGCCATCATAAAAATACTAAAGATGAGAAAGCGCATCACAAACACTGCTTTACAG
>BGIBMGA011511-TA-Melitaea
GTTAATCTGTGCTCAAATTTAATTGATAAGCTTCAAATATATAGAGAAAATTTTGAAGCAGCATATATGCAAGCAACGGAAGAATTTTATAAGTTAAAAGCAAGTGAACATTTATTATCAAATGGTGTACAGTCATATATGAAATATGCAGATCAAAGACTCAAGGAAGAGGAAGCTAGAGCACATAGATATTTAGAGCCAGGCAGCGGCAGCGTGGCTGCTCTCACTCAGTGTTGTGAAAGAGTTCTTATAGGGGAACACCTTCCAACCCTGCTAGCTGAAAGTGCACCTCTAATAAAAGCTGGAGAAACAGAAAAATTACAGCTGATGTTTCGTCTCGTTGACAGAATTCCTGATGGTGTTACACCAATACTAAGAGATTTAGAAGCTCATATTGTATCTGCAGGTTTGGCTGACATGGTTGCATCAGCTGACATAATAACGACAGATTCTGAAAAATATGTTGAACGTCTTTTAGATTTGTTTAAAAAGTTTAGTATGTTGGCAAAGGAAGCTTTTATGGATGATCCTAGGTTTTTGACAGCTAGGGATAAAGCTTACAAGTGTGTTGTGAATGATACTACAGTTTTTAAATTAGAATTGCCATCATCTGCTTTAATACGTGGCAGCAAAGGCACAGCACCAGAAAGTAAATGTCCAGAACTGCTCGCTAACTACTGTGATATGTTGTTACGTAAAACACCATTGAGTAAGAGATTAACAAGTGAACAGATAGAATTTAGGTTAAGAGATGTTTTATTAGTGTTAAAGTACATTGAAAACAAGGATGTATTCATGCGTTATCATAAAGCACATCTTACTAGGAGATTAATATTAGACTCCAGTGCAGATTCCGAGAAAGAAGAAGACATGGTTGAGTGGCTGCGTGAAGTTGGAATGCCTGCAGATTACGTTAACAAACTTGCTCGCATGTTCCAAGACATTAAAGTAAGTGAGGATCTGAATACCCAATTCAGAGGTGAAACTACAAGACATGATGCAATTAATATTAAAATTCTTAATGCTGGTGCTTGGGCTAGAGGTTCAGAGAGAGTAACCGTAAGTCTTCCATTAGAGTTAGAAGACTATATTCCAGAAGTAGAAGAATTTTATAAGAAAAAACATTCAGGTAGAAAATTGCAGTGGTATCACCATATGAGTAATGGTACAATCACATTTGCTAATTCAGTAGGTAGATTTGATTTGGATGTAACCACTTTTCAAATGGCAGTCTTGTTTGCTTGGAATCAAAGACCTATGGAGAAAGTGACATATGAAAATTTAAGACTTGCCACAGAATTACCTGATCCTGAATTAAGAAGAACCTTGTGGTCTTTAGTTGCGTTTCCTAAACTCAAAAGGCAGCTATTGTGCTATGAGCCAGTTGTACAAAATCCAAAAGATTTTTCTGAAAATACAATATTTTGGGTTAATCAAGAGTTTGCTCTTATTAAAAATGGAAAGCCACAAAGAAGAGGTAAAATAAATTTAATTGGAAGGCTCCAACTTAGTACTGAACGGTCTCAATTAGAAGATAACCACTCAATTGTTCAATTGAGAATTCTAAGGACTCAAGAAGCTATAATAAAAATATTAAAGATGAGGAAACGCATCACGAATAGTGCTCTTCAG
>BGIBMGA011511-TA-Chilo
GTCAACCTCTGCTCAAATCCAGTAGATAAACTTCAAATTTATAGAGATAATTTTGAAGCAGCGTATATGCAAGCTACAGAAGAATTTTACAAATTAAAAGCAAATGAACACTTGTTAACCAATGGAGTGCAATCATACATGAAGTATGCTGATCAAAGATTGAAAGAAGAAGAAGCACGAGCACATAGATACCTGGAACCAGGAAGTGGTAGTGTTGCTGCTCTCACACAGTGTTGTGAAAAAGTACTTATTGGAGAACATTTACCTACATTATTAGCAGAGAGTGCACCTCTTATCAAGGCTGGAGAGACAGAGAAACTACAACTTATGTTTCGTTTATTAGATAGAGTCCCTGAAGGTGTGACACCTATACTTCGGGATTTAGAAGCTCATATAGTATCAGCAGGGCTAGCAGATATGGTAGCATCAGCTGATATCATAACTACAGACTCAGAAAAATATGTTGAGCGATTGTTGGATCTCTTTAAAACTTTCAGTTCATTGGTTAAGGATGCATTTATGGATGATCCTCGTTTTTTAACAGCTAGAGATAAGGCATACAAGTGTGTTGTCAATGATACAACTGTCTTTAAATTGGAATTGCCTTCCTCAGCCCTAATTCGTGGTAGCAAAGGTACTGCACCTGAGAGCAAGTGCCCTGAATTGCTTGCTAATTACTGTGATATGTTGTTACGTAAGACACCATTAAGTAAACGTTTGACCAGTGAGCAAATTGAAAGCAGACTCAGAGATGTATTGTTAGTTTTAAAATACATTGAGAATAAAGATGTTTTTATGAGATATCACAAAGCCCATTTAACAAGGAGATTAATACTAGACTCTAGTGCAGACTCTGAAAAAGAAGAGGATATGGTGGAATGGCTTCGTGAAGTAGGCATGCCTGCTGATTATGTTAATAAATTAGCAAGAATGTTCCAAGATATTAAGGTCAGTGAAGATCTTAATACACAATTTCGAGGAGAAACTACTCGCCATGATGCAATCAATATAAAAATCCTTAATGCTGGAGCTTGGGCCCGTGGATCTGAAAGAGTTACTGTCAGTCTTCCTTTAGAACTGGAGGATTACATTCCTGAGGTAGAGGAGTTTTATAAGAAGAAACACTCTGGACGTAAATTGCAATGGTATCATCACATGAGTAATGGCACTATAACTTTTGCCAATTCAGTGGGTCGATTTGATTTAGATGTAACAACTTTTCAAATGGCAGTCCTGTTTGCATGGAATCAAAGGCCATTGGAAAAAATAAGTTACGAAAATGCAAGACTCGCTACTGAGTTGCCAGATCCTGAATTGAGAAGAACTTTGTGGTCTTTAGTAGCATTCCCGAAACTAAAAAGACAATTGTTATGTTATGAACCTGCTGTTCAAAACCCTAAAGATTTTGCTGAAAACACTACATTCTGGGTAAATCAAGAATTTGCCCTGATAAAGAATGGGAAACCACAAAGAAGGGGTAAAATTAATTTGATTGGAAGACTTCAATTAAGTACTGAAAGATCACAGTTAGAAGACAATCATTCTATTGTACAATTAAGAATATTAAGAACTCAAGAAGCAATAATTAAGATATTAAAGATGAGGAAACGCATAACTAATACAGCTCTGCAG
>BGIBMGA011511-TA-Spodoptera
GTTAATTTGTGTTCAAACTCTGTGGATAAACTTCAAATATACAGAGAGAATTTTGAAGCTGCATACATGCAAGCCACTGAAGAATTTTATAAACTAAAAGCCAGTGAACAATTATTAGCAAATGGAGTTCAGTCTTACATGAAATATGCTGATCAGCGCTTGAAAGAAGAGGAAGCTAGAGCTCATAGATACCTGGAGCCAGGTAGTGGTAGTGTTGCAGCACTCACACAATGTTGTGAGAAAGTTCTGATAGGAGAGCACCTGCCCACATTACTTGCCGAGAGTGCACCACTGATTAAAGCTGGTGAAACTGAGAAGTTGCAACTCATGTTCCGTCTTCTTGATAGAGTTCCTGAAGGAGTTACACCAATATTGAGAGATCTTGAAGCACATATAGTTTCTGCCGGCTTGGCAGATATGGTAGCCTCTGCTGATATCATTACTTCTGATTCAGAAAAGTATGTGGAACGCTTATTAGATCTGTTCAAACGTTTCAGCTCATTGGCTAAAGATGCATTTCTGGATGACCCCAGGTTTTTGACGGCTAGAGACAAGGCTTACAAATGTGTTGTTAATGACACTACAGTGTTTAAGTTGGAATTACCTTCATCAGCTTTAATTCGCGGTAGTAAAGGCACTGCACCTGAGAGTAAATGTCCTGAGCTTCTTGCTAACTACTGTGACATGTTGTTACGTAAAACTCCACTAAGTAAACGATTAACAAGTGAGCAGATAGAATCAAGGTTAAGAGATGTATTGTTAGTCTTAAAATATATAGAAAATAAAGATGTCTTTATGAGATATCACAAAGCACATCTAACTAGAAGATTGATCTTAGATTCAAGTGCAGATTCTGAAAAAGAAGAAGATATGGTAGAGTGGCTTAGGGAGGTGGGTATGCCTGCCGACTATGTGAACAAACTGGCTCGAATGTTCCAAGATATTAAGGTTAGCGAAGACCTTAACACTCAGTTTAGAACGGATACTACACGGCATGATGCCATCAACATAAAGATCTTAAATGCGGGGGCATGGGCCCGTGGCTCAGAACGAGTCACTGTCAGCCTCCCATTAGAGTTAGAAGACTACATCCCTGAAGTTGAAGAGTTTTATAAGAAGAAGCATTCAGGTCGTAAATTGCAATGGTATCATCATATGAGTAATGGAACAATAACATTTGCCAATTCTGTTGGTAGATTTGATTTGGATGTCACAACATTTCAAATGGCGGTCTTATTTGCATGGAATCAGAGACCAATGGAAAAGATTAGTTATGAGAACTTGAGACTTGCAACAGAGCTACCTGATCCTGAACTTAGGAGAACTCTTTGGTCCCTCGTGGCTTTCCCAAAACTGAAACGGCAGTTGTTGTGCCATGAACCAGTGGTCCAGAATCCTAAAGATTTTACTGAGAACACTACATTCTGGGTAAATCAAGAGTTTGCTCTTGTTAAAAATGGTAAACCTCAACGCAGGGGAAAAATTAACTTGATTGGTAGACTTCAATTAAGCACTGAAAGATCTCAAATAGAGGATAATCATTCCATTGTTCAGCTTCGAATATTAAGGACACAAGAAGCCATTATAAAAATATTAAAGATGAGAAAACGGATTACAAATACTGCTCTTCAG
