# Supplementary material for: PCR primers for 30 novel gene regions in the nuclear genomes of Lepidoptera
Source: Zookeys. 2016 Jun 8;(596):129–41. doi: 10.3897/zookeys.596.8399 (PMC4926658; doi:10.3897/zookeys.596.8399)
Supplement: Supplementary material 2 — Sequences used for designing primers [file zookeys-596-129-s002.zip › Gene_regions/Successful/CycY.fst]

>Bombyx_mori_300Bmori-Plutella
GGCAACCAGAACAGTTGCTGTTGCTACCGCAGCCCGTCGCCCATCAGGAAGGACGTGGTGAAGCTGGACGAGTACCCGGCGGAGGGCGAGGCCAGCTCCAACAACATCCAGCACATCAGCGAGCGCGAGCCCGACGACGGCGACCTCGACCCCTCGCAGGACCCCATCGCCGGCACCATCTTCATGGAGAGATCCAAACAGTCCCTAGAAAATGGCATGACCAGAAAGAGGAGCCAACATCAAATAGCTGATAACAAACTCAAGAAAAGCAGTTCCTGTTCCACTATTTACTTAGATGATAGCACTGTGTCACAGCCCAACTTAAAAAATACAGTCAAGTGTGTTGCGTTGGCCATCTACTATCACATCAAAAACAGGACTTCTGAAAGAAGACTTGACATATTTGATGAGAAGCTTCATCCTCTCAGTAAGGAAGGAGTCAATGATGACTATGATAGATATAATCCTGAGCACAAACAGATCTACAAGTTTGTGAGGACTCTGTTCAATGCTGCACAGCTAACTGCCGAGTGTGCTATCATCACTTTGGTATATTTAGAGAGGTTACTCATATGTGCAGAGTTGGACATAGCTCCATCTAACTGGAAGAGGATAGTGCTGGGTGCCATCTTGCTGGCTAGCAAAGTGTGGGACGACCAGGCTGTGTGGAATGTGGATTACTGCCAAATCTTAAAAGACATCACAGTGGAAGACATGAATGAACTGGAGAGACAGTTTCTAGAGATGTTGCAGTTTAACATAAATGTACCATCCAGTGTATATGCTAAGTATTACTTTGACTTGCGCACTTTAGCTGAGGCGAATGACCTGGCATTCCCCAGTGAGCCACTGAGCAAGGAACGGGCACAAAAGTTGGAAGCAATGTCTCGAGTTATGGAAGATAAGATTGCAGCTGAGGTTCTTAAAAATGGAATAAAGAAATGGTCTAGCTTGGATAATGTCAATTCAGGCGCTGGGGTGAGACGAAGTGTCGCCATATTGTCT
>Bombyx_mori_300Bmori-Manduca
GGTAATCAAAATAGTTGCTGTTGTTACCGGAGCCCATCGCCGATCAGGAAGGACATCGTTAAGCTCGAGGACTACTTGCCCGAGGGAGAGGTCAGCTCCAATAACATCCAACACATTAGCGAGAGGGAGCCGGATGATGGTGATATTGATCCTTCTCAGGACCCTGTGGCTGGCACCATTTTCATGGAACGATCTAAGGCATCAATAGAAAATGGCATGACCAGAAAACGGAGTCAACATCAAATTGCCGAAAACAAGCTCAAGAAAAGCAGTTCCTGTTCAACAATCTATTTAGATGATAGTACTGTGTCACAGCCAAACTTAAAGAATACGGTGAAGTGTGTCGCTCTGGCCATCTATTATCACATAAAGAATAGAACTTCAGAACGCAGATTAGATATTTTTGATGAGAAACTACATCCATTAAGTAAGGAAGGTGTAAGTGATGATTATGACAAGTATAATCCTGAGCATAAACAAATCTACAAGTTTGTTAGAACCCTGTTTAATGCAGCTCAGTTGACTGCAGAATGTGCAATAATCACTCTGGTATACTTAGAGCGTCTGCTGATATATGCTGAACTAGATATAGCTCCCTCAAACTGGAAAAGAATAGTGTTAGGAGCCATACTACTAGCAAGCAAAGTGTGGGATGATCAGGCAGTCTGGAATGTTGATTACTGTCAAATATTAAAGGATATTACTGTTGAAGACATGAATGAATTAGAGAGACAGTTCTTAGAAATGTTACAATTCAATATCAATGTACCGTCAAGTGTGTATGCTAAATATTATTTTGATCTGCGCACATTGGCTGAGGCCAATGACCTGGCATTCCCTAGTGAGCCGCTAAGCAAAGAAAGAGCCCAAAAGCTAGAAGCAATGTCAAGAGTCATGGAGGACAAAATAACTGCAGAAATTGTCAAAAATGGTATTAAGAAGTGGTCTAGTTTGGACAATGTCAATTCAGGTGCTGGGGTGAGACGAAGCGTAGCCATATTGTCA
>Bombyx_mori_300Bmori-Bombyx
GGTAATCAAAATAGTTGCTGCTGCTATCGGAGTCCATCTCCCATTCGCAAAGATATAGTAAAGTTGGAAGACTATCTTCCAGAAGGAGAAGTAAGCTCAAATAACATACAACACATCAGCGAGAGGGAGCCTGATGATGGCGACATCGATCCATCGCAAGATCCGATGGCTGGCACCATTTTCATGGAACGTTCTAAAGCTTCAATAGAGAATGGTATGACTAGGAAGCGGAGCCAACATCAAATAGCTGACAATAAATTAAAGAAAAGCAGTTCCTGTTCTACAATTTACTTAGATGATAGTACTGTGTCTCAACCAAATTTGAAAAACACTGTGAGGTGTGTAGCACTTGCTATTTACTATCACATAAAGAATAGAATGTCTGAGCGCAGGTTAGATATTTTTGATGAGAAACTTCATCCTTTGAGCAAAGAAGGTGTGAGTGATGACTATGATAAATACAATCCAGAGCATAAGCAGATTTATAAATTTGTAAGAACATTATTTAATGCAGCACAATTAACTGCAGAATGTGCTATTATTACTCTAGTCTATTTAGAGAGACTTCTAATTTGTGCTGAACTTGATATTGCACCTTCAAATTGGAAAAGAATTGTATTAGGGGCAATCTTATTAGCGAGTAAGGTATGGGACGATCAAGCAGTTTGGAATGTTGACTACTGTCAAATTCTAAAAGATATAACTGTTGAAGATATGAATGAGCTTGAACGACAATTTCTAGAAATGTTACAATTCAATATCAATGTTCCATCGAGTGTCTATGCTAAATACTATTTTGATCTACGTACACTTGCTGAAGCTAATGACCTAGCATTTCCTAGTGAGCCTCTTAGCAAGGAAAGGGCACAAAAGTTAGAAGCGATGTCACGAGTTATGGAAGACAAAATAACTGCTGAAATTGTAAAAAATGGTATTAAGAAATGGTCAAGTTTAGACAATGTTAATGCTGGTGCTGGAGTAAGACGAAGTGTAGCCATTTTGTCT
>Bombyx_mori_300Bmori-Danaus
GGTAACCAGAACAGTTGCTGTTGTTACCGAAGTCCTTCACCAATCCGAAAAGACATCGTTAAACTAGAAGACTACCTTCCAGAAGGCGAAGTGAGTTCTAATAATATTCAACATATAAGTGAAAGAGAACCCGACGATGGTGACATTGATCCGTCACAAGATCCAATTGCTGGTACCATTTTTATGGAAAGATCTAAAGCTTCAATTGAGAATGGCATCACAAGAAAGCGAAGCCAGCACCAAATTGCTGAAAATAAAATGAAAAAAAGTAGTTCATGTTCTACTATATATTTAGATGATAGCACCGTGTCACAACCTAACCTAAAGAACACTGTTAAATGTGTAGCTTTAGCAATATACTATCATATAAAAAATAGAACATCCGAGCGCAGACTCGATATATTTGATGAGAAAATGCATCCATTAAGTAAAGAGGGGGTAAATGATGATTATGACAAGTATAATCCAGAACACAAACAGATTTATAAATTTGTCAGAACATTATTTAATGCTGCTCAGTTAACAGCAGAGTGCGCTATAATTACATTAGTTTACTTGGAGAGACTTCTTATATGTGCCGATCTTGACATTGCACCATCTAATTGGAAAAGAATTGTATTAGGAGCAATATTACTCGCTAGCAAGGTTTGGGATGATCAAGCTGTGTGGAATGTAGATTACTGCCAAATATTGAAAGACATCACTGTAGAGGATATGAATGAGTTAGAGAGACAGTTTTTAGAAATGTTACAGTTTAATATTAATGTTCCATCAAGTGTGTACGCAAAATATTATTTTGATTTACGTACACTGGCAGAGGCAAATGATTTAGCTTTCCCCAGTGAGCCCTTGAGTAAAGAAAGGGCACAGAAATTGGAAGCAATGTCAAGAGTTATGGAGGATAAAATATCAGCAGAAGTTAAGAAT~~~GGCATCAAAAAGTGGTCAAGCTTAGATAATGTCAATTCAGGTGCTGGAGTCAGACGTAGTGTGGCCATTTTATCT
>Bombyx_mori_300Bmori-Heliconius
GGTAACCAAAATAGTTGCTGTTGTTACCGAAGTCCTTCGCCAATCAGGAAGGATATTGTTAAGCTTGAAGATTACCTTCCTGAAGGAGAAGTAAGCTCCAATAACATTCAACATATTAGTGAACGAGAACCGGACGATGGTGATATTGATCCTTCTCAAGATCCAATTGCAGGAACAATTTTTATGGAAAGGTCCAAAGCATCAATTGAAAATGGAATCACCAGAAAACGTAGTCAACATCAAATTGCAGATAATAAATTAAAGAAAAGCAGTTCCTGTTCTACAATATACTTAGATGATAGTACTGTGTCTCAGCCAAATTTAAAGAATACAGTAAAATGTGTCGCACTTGCAATATATTATCATATAAAGAATAGAACATCAGAGAGACGGCTAGATATATTTGATGAAAAACTTCATCCTTTAAGTAAGGAAGGAGTAAATGATGATTATGATAAATATAATCCTGAACATAAACAAATTTATAAATTTGTTAGAACATTATTTAATGCAGCCCAGCTTACAGCAGAGTGTGCTATTATAACTTTAGTATACTTGGAAAGGCTATTAATATGTGCAGAATTAGATATTGCACCTTCTAATTGGAAAAGAATTGTTTTGGGTGCAATTTTACTTGCAAGCAAAGTCTGGGATGACCAAGCAGTCTGGAATGTTGATTACTGCCAAATATTGAAAGATATCACAGTGGAAGATATGAATGAATTAGAGCGTCAATTTTTAGAAATGCTACAGTTTAATATCAATGTTCCATCTAGTGTATATGCTAAATATTACTTTGACTTACGTACACTTGCTGAAGCAAATGATTTAGCTTTCCCTAGTGAGCCACTTAGCAAGGAAAGAGCACAAAAATTAGAGGCAATGTCAAGAGTAATGGAGGATAAAATATCTGCTGAAGTTGTTAAGAATGGTATTAAAAAATGGTCTAGCTTAGACAATGTCAATTCTGGAGGTGGAGTGAGGCGCAGTGTGGCCATATTATCT
>Bombyx_mori_300Bmori-Melitaea
GGTAACCTAAACAGTTGCTGTTGTTACCGAAGTCCTTCGCCTATCCGAAAGGACATCGTCAAACTTGAAGACTACCTTCCTGAAGGGGAAGTAAGCTCAAACAACATTCAACACATTAGTGAAAGAGAGCCTGATGATGGAGATATTGACCCCTCCCAGGACCCAGTTGCGGGTACTATATTTATGGAAAGATCAAAAGCTTCAATTGAGAATGGAATCACAAGAAAAAAAAGTCAACATCAAATAGCTGAAAATAAATTGAAAAAAAGCAGTTCCTGTTCTACTATATACTTAGATGATAGTACTGTCTCTCAACCAAATTTAAAAAATACAGTAAAGTGTGTTGCTCTGGCTATATACTATCACATAAAGAATAGAACATCAGAACGAAGACTGGACATCTTTGATGAAAAACTGCATCCTTTAAGTAAAGATGGAGTCTCCGATGATTATGACAAGTATAATCCTGAACATAAGCAGATCTATAAATTTGTGAGAACATTATTCAATGCTGCTCAGTTGACAGCAGAGTGTGCTATTATTACTTTAGTATATTTGGAGCGACTTCTCATTTGTGCCGAACTTGATATAGCGCCCTCTAACTGGAAAAGAATAGTTTTGGGTGCAATTCTACTTGCTAGCAAAGTTTGGGATGACCAAGCTGTGTGGAATGTAGATTATTGTCAAATATTGAAAGACATCACAGTTGAAGATATGAATGAACTAGAAAGACAGTTTTTAGAAATGCTACAGTTCAATATAAATGTCCCCTCGAGTGTATATGCCAAGTACTACTTCGACTTGCGTACTCTCGCCGAAGCAAACGATTTAGCATTCCCTAGTGAGCCATTGAGTAAAGAAAGAGCACAAAAATTGGAAGCAATGTCAAGAGTAATGGAGGATAAAATATCAGCTGAAGTTGTCAAGAATGGTATCAAGAAGTGGTCAAGTTTAGACAATGTCAATTCTGGTGCAGGAGTGAGGCGTAGTGTGGCCATATTATCT
>Bombyx_mori_300Bmori-Chilo
GGTAACCAAAATAGTTGTTGCTGTTACCGAAGTCCTTCGCCGATCAGGAAAGACATCGTTAAACTAGAAGATAGACTACCAGAAGGAGAAGTAAGTTCAAACAACATACAACACATCAGTGAAAGAGAACCTGATGATGGCGATATTGATCCTTCTCAAGACCCAATAGCAGGTACTATTTTCATGGAAAGATCAAAGGCATCCATAGAAAATGGTATGACTAGGAAGCGAAGTCAGCATCAAATTGCTGACAAG~~~CTCAAGAAAAGCAGTTCCTGTTCAACTATTTATTTAGACGATAGTACTGTGTCACAACCAAATCTGAAAAACACAGTGAAGTGTGTTGCACTGGCTATTTATTATCATATAAAGAACAGAACATCTGAACGTACATTAGATATATTTGATGAAAAGCTTCACCCACTTAGCAAGGAAGGGGTAACTGATGATTATGATAAGTATAATCCTGAGCATAAACAAATATATAAGTTTGTAAGAACTTTGTTTAATGCAGCTCAACTGACTGCAGAGTGTGCTATTATCACTCTGGTGTATTTGGAACGTCTTCTTATTTATGCAGAGCTTGACATATCTCCATCAAATTGGAAAAGGATAGTATTGGGTGCAATATTACTGGCTAGTAAAGTTTGGGATGACCAAGCAGTTTGGAATGTAGATTACTGCCAAATTCTCAAGGATATCACTGTGAAAGATATGAATGAGTTAGAGAGGCAGTTTTTAGAAATGTTGCAATTCAATATTAATGTTCCATCGAGTGTGTATGCTAAGTATTATTTTGATCTACGCACACTGGCTGAAGCTAATGATTTAGCCTTCCCTAGTGAACCACTTAGCAAAGAGAGAGCCCAAAAATTGGAGGCAATGTCTAGAGTTATGGAAGACAAAATTGCTGCAGAGATAACAAAGAATGGTATTAAAAAATGGTCAAGCTTAGACAATGTTAACACAGGTGCTGGCATCAGGCGAAGTGTGGCCATATTGTCA
>Bombyx_mori_300Bmori-Spodoptera
GGTAACCAAAACAGTTGCTGTTGTTACCGCAGTCCGTCACCGATCAGAAAGGACATCGTCAAGCTAGAAGACTATCTTCCAGAAGGTGAAGTAAGCTCCAATAATATTCAGCACATCAGTGAGAGAGAGCCTGATGATGGCGATATCGACCCTTCCCAAGATCCCATCGCTGGAACCATTTTTATGGAACGCTCCAAAGCATCTATAGAAAATGGAATGACCAGAAAACGCAGTCAACATCAAATCGCTGATAATAAGCTCAAAAAAAGCAGTTCCTGTTCGACTATTTATTTAGATGATAGTACGGTATCTCAGCCTAACCTGAAGAACACAGTCAAGTGTGTAGCCCTTGCTATTTACTATCATATAAAGAACAGAACATCAGAGCGCAGGTTAGACATATTTGATGAGAAGCTCCACCCTCTCAGTAAAGAAGGAGTAAGTGATGATTATGACAAATATAATCCCGAGCACAAACAAATATACAAGTTTGTAAGAACATTGTTCAATGCTGCTCAACTGACAGCTGAATGTGCTATTATCACTTTGGTGTACTTGGAGCGCCTTCTAATATGTGCTGAGTTGGACATTGCTCCATCTAATTGGAAGAGAATAGTGTTGGGAGCTATCTTATTAGCAAGTAAAGTGTGGGATGACCAAGCTGTTTGGAATGTGGACTACTGCCAGATCTTAAAAGACATCACCGTGGAGGACATGAATGAGCTGGAGAGGCAATTTTTGGAAATGTTGCAATTTAATATCAATGTACCATCTAGTGTATATGCTAAATACTATTTTGATCTTCGCACACTTGCTGAAGCCAATGATTTGGCATTCCCCAGTGAACCGTTAAGTAAAGAGAGAGCACAAAAATTAGAGGCAATGTCTAGGGTGATGGAAGATAAAATAGCCGCTGAAGTGGTGAAGAATGGCATTAAGAAATGGTCAAGCTTAGACAATGTCAATTCAGGTGCTGGCGTAAGGCGGAGTGTAGCCATATTGTCA
