# Supplementary material for: PCR primers for 30 novel gene regions in the nuclear genomes of Lepidoptera
Source: Zookeys. 2016 Jun 8;(596):129–41. doi: 10.3897/zookeys.596.8399 (PMC4926658; doi:10.3897/zookeys.596.8399)
Supplement: Supplementary material 2 — Sequences used for designing primers [file zookeys-596-129-s002.zip › Gene_regions/Successful/DDX23.fst]

>BGIBMGA003429-Manduca
nnnnnnnnnnnnnnnnnnAAAACAAAGGATAAAGAAAGAGAAGAGGAAGCTATTAAGGCC
CGCTATTTGGGTATAATTaAAAAGAAACGTAGAGTCAGAAGACTCAATGATAAGAAATTT
GTATTTGATTGGGATGCATCAGAAGACACTTCGAATGATTACAATACTTTGTATAAGGAA
AGACATCAAGTGCAATTCTTTGGTCGCGGCCACATTGCAGGCATAGATATAAAAGCACAA
AAGAAAGATCACAGCAAATTTTATGGAAATCTATTAGAGAAACGTAGGACCGAACTTGAG
AAGGAACAAGAGAAGTTACGTTTGAAGAAGGTAAAGAAGAAGGAGGACAAACAGAAATGG
GATGATCGTCATTGGTCTGAGAAAGACATGGAGGAGATGACAGAAAGAGATTGGCGTATC
TTCAGGGAGGACTATAACATTACTATAAAAGGAGGAAAGATTCCAAACCCAATACGTTCC
TGGAAGGAAGCTGGCTTCCACCCCGATATAATGGAAATTATCAATAAGGTTGGCTATAAA
AGCCCAACACCCATTCAGAGACAGGCTATTCCAATTGGTCTACAAAACAGGGATATTATT
GGTGTTGCTGAAACTGGTTCCGGTAAAACCTTGGCATTCCTTATACCCCTCCTTACATGG
ATTCAGTCACTTCCAAAAAGTGAACGCATGGAAGATGCAGATCAAGGTCCATATGCCATC
ATATTGGCTCCAACTCGTGAATTGGCCCAACAGATTGAAGAAGAGACAAACAAATTTGGT
GTCCCATTAGGCATCACTTCAGTAGTAGTTGTTGGTGGGCTTTCCAGAGAGGAGCAAGGT
TTCAAACTCCGATTGGGGTGTGAGATTGTGATTGCAACACCTGGTCGTCTCATTGATGTA
TTGGATAATAGATATTTGGTCTTAACTCGGTGCACATATGTTGTTCTTGATGAAGCTGAT
CGTATGATTGACATGGGTTTCGAACCTGACGTACAAAAAATTCTGGAATACATGCCAGTG
TCTAATGTAAAACCAGACACGGATGCTGCCGAAGATGCGTCTCTACTGCTTGCAAATTAT
AACACGAAGAAAAAGTACAGACAAACTGTGATGTTTACAGCTACTATGCCACCGGCCGTG
GAGCGCTTAGCGAGAAGTTATCTCCGAAGACCTGCTATAGTATACATCGGATCTGTTGGC
AAGCCTGTCGACAGAACGGAACAAATAGTGCACATGATCGGCGAAAACGAGAAGCGCAGA
AAGTTAACAGAGATCCTCCAGCGTGGCGTGGAACCACCTATTATTATATTCGTCAACCAG
AAAAAAGGCGCAGATGTACTGGCTAAAGGTTTGGAGAAACTTGGCTTCAATGCTTGTACA
TTGCACGGTGGTAAAGGCCAAGAGCAGCGTGACTTTGCATTGGCTAGTCTTAAGAACGGT
TCGAAGGATATATTGGTGGCGACAGACGTCGCTGGTCGTGGTATTGACATTAAAGACGTC
AGTATGGTCATCAATTACGACATGGCGAAGACGATCGAGGACTACACACATCGTGTCGGT
CGTACTGGTCGTGCTGGCAAAACTGGTGTGGCTATATCATTTGTGACAAAGGAGGATTCG
GCACTTTTCTACGATTTGAAACAAGTGCTGCTGGCTAGCTCGGTATCCACCTGCCCGCCG
GAACTAATGAACCATCCGGAGGCTCAACATAAACCTGGCACAGTGGTTACaAAAAAGAGA
AGGGAAGAAATGATATTTGCG
>BGIBMGA003429-Bombyx
nnnAATGAAGAGACATCTAAAACAAAAGATAAAGAAAGAGAAGAAGAGGCTATTAAAGCT
CGTTACTTAGGTATAGTAAAGAAAAAGCGTAGAGTAAGACGGCTGAATGACAGGAAATTT
GTTTTTGACTGGGATGCGTCAGAAGATACATCAAATGATTATAATGTTTTGTACAAAGAA
AGACATCAAGTACAATTCTTTGGTCGTGGACACATTGCTGGTATAGATATCAAGTCTCAA
AAGAAAGACCATAGCAAATTCTATGGGAATCTTTTAGAAAAGCGCAGAACTGAGTTAGAG
AAAGAACAAGAAAAACTACGCTTGAAGAAAGTGAAGAAGAAGGAAGACAAGCAAAAGTGG
GATGATAGACACTGGTCTGAGAAAGATGTGGATGAGATGACAGAGCGTGATTGGAGGATA
TTCAGGGAAGACTACAATATTACCTTAAAAGGAGGTAAAATTCCTAACCCTATACGTTCT
TGGAAGGAAGCTCCCTTGCATACTGACATTATGGACATAATCAACAAAGTTGGATATAAG
AGCCCAACTCCTATTCAAAGGCAGGCTATTCCAATTGGATTACAGAACCGTGACATTATT
GGTGTTGCTGAAACTGGTTCCGGTAAAACATTGGCATTCCTTATACCATTACTTACATGG
ATTCAATCTCTGCCAAAGAGTGAACGTATGGAAGATGCTGACCAAGGACCTTATGCTATA
ATTTTAGCTCCAACACGTGAATTGGCTCAACAAATCGAAGAAGAAACTAATAAATTTGGT
ATTCCTCTTGGTATCACATCAGTAGTGGTTGTTGGAGGTTTATCTCGTGAAGAACAAGGT
TTTAAGCTGAGGTTAGGCTGTGAGATTGTCATTGCCACTCCCGGTCGTCTTATTGATGTC
TTAGACAACAGATATTTAGTACTAAACCGTTGTACCTATGTTGTTCTTGATGAAGCTGAT
CGGATGATTGATATGGGTTTTGAACCGGATGTTCAAAAAATCCTGGAATACATGCCTGTA
TCGAACATAAAACCTGATAGTGATGCAGCTGAAGATGCTTCAGTATTGCTTGCCAATTAT
AACACAAAAAAGAAATACCGACAAACTGTGATGTTTACGGCAACAATGCCTCCGGCTGTA
GAGCGGCTGGCTAGAAGTTATCTCAGAAGACCGGCTATTGTATATATTGGATCTGTAGGA
AAACCAGTAGACAGAACTGAACAAATAGTCTACATGATAGGCGAGAATGAAAAACGTAGA
AAACTTACAGAGATTTTGCAGCGTGGTGTCGAACCACCCATTATTATTTTTGTTAACCAG
AAAAAAGGTGCAGATGTTCTTGCAAAGGGACTTGAAAAACTTGGTTTCAATGCCTGTACG
CTGCATGGTGGTAAAGGCCAAGAACAACGTGACTTTGCACTTGCCAGTCTCAAAGGGGGC
GCTAAAGATATCCTCGTGGCGACAGACGTGGCAGGTCGTGGTATTGACATTAAAGATGTC
AGTATGGTCATTAATTACGATATGGCGAAGACTATTGAAGACTACACTCATCGTATCGGC
CGTACCGGTCGTGCAGGAAAAACTGGTAAAGCTATGTCCTTTGTTACAAAAGAAGACTCC
GCATTGTTCTATGATCTGAAGCAGGTTTTGTTGGCAAGTTCCGTATCTACGTGTCCACCG
GAACTTATGAACCACCCTGAGGCTCAACATAAGCCAGGGACAGTCGTAACAAAGAAGAGA
CGTGAAGAGATGATATTCGCT
>BGIBMGA003429-Danaus
AAAAATGAAGAATACAGCAAAACTAAAGATAAAGAAAGAGAGGAAGAAGCCATCAAAGCG
AGGTACTTAGGTATAGTTAAAAAAAAGCGTCGAGTGAGACGGTTAAATGATCGGAAGTTT
GTATTTGATTGGGACGCTTCTGAAGACACATCAAATGATTACAATGCACTTTATAAGGAG
AGACATCAAGTGCAATTTTTTGGACGCGGCCACATTGCTGGCATTGATATTAAATCACAG
AAAAAGGATTATTGCAAATTCTATGGCAATTTGTTGGAGAAAAGGAGAACAGAATTGGAG
AAAGAACAAGAAAAATCTCGCCTAAAGAAAGTTAAGAAGAAGGAAGACAAACAGAAATGG
GATGACAGACACTGGTCGGAGAAAGATCAAGATGAGATGACAGAGAGAGATTGGAGAATC
TTCAGAGAGGATTACAATATTACTTTGAAAGGTGGAAGAATACCTAATCCGATTCGTTCA
TGGAAAGAAGCTAACTTTCATGAAGATATTATGGAGATCATTAGCAAAGTTGGCTACAAA
AGCCCTACACCTATTCAACGACAAGCCATTCCAATTGGTCTTCAAAATAGGGACATAATT
GGTGTAGCTGAAACTGGTTCTGGTAAAACATTAGCATTTCTCATACCACTGCTTACTTGG
ATACAGTCTTTGCCTAAAAATGAGAGGATGGAAGATGCTGATCAAGGTCCGTATGCTATA
ATTCTGGCCCCAACTCGTGAATTGGCACAACAAATTGAGGAAGAAACAAATAAGTTCGGT
ATACCGCTTGGTATAACATCTGTCGTTGTTGTGGGAGGTCTGTCGAGGGAGGAGCAAGGA
TTCAAGTTACGTCTAGGATGTGAGATCGTCATCGCCACGCCGGGTCGTCTCATAGACGTA
TTAGAAAATCGATATCTTGTGCTCAATCGCTGCACTTATGTGGTTCTTGACGAAGCCGAT
CGTATGATAGACATGGGTTTCGAACCTGATGTACAAAAAATTCTCGAATACATGCCCGTG
TCTAACATAAAACCCGACACAGATGCTGCCGAGGACGCATCAGTGCTTCTTGCTAATTAC
AATTCTAAAAAGAAATTCCGTCAAACCGTGATGTTCACGGCTACTATGCCGCCGGCCGTT
GAAAGACTCGCCCGAACATATTTACGTAGGCCGGCCATAGTGTACATCGGATCTGTTGGC
AAACCAGTCGACAGAACAGAACAAGTCGTCTTCATGATCGGTGAGAATGAGAAACGCAGG
AAGCTAACTGAGATATTACAACGCGGAGTCGAACCACCGATCATTATATTCGTCAACCAA
AAGAAGGGTGCAGATGTTCTTGCGAAAGGTTTGGAAAAACTGGGTTTCAATGCCTGTACA
TTACATGGTGGTAAAGGCCAGGAACAACGTGACTTCGCTCTAGCTTCCCTCAAAAATGGT
TCGAAGGATATACTGGTTGCTACAGATGTGGCCGGTCGTGGTATTGATATTAAAGATGTC
AGTGTGGTCATTAATTATGACATGGCTAAGAGTATAGAAGACTACACACATCGCATTGGT
CGTACCGGTCGTGCTGGCAAGACTGGTAAGGCTGTATCATTTGTTACTAAAGAGGATTCT
GCTATATACTATGATCTGAAGCAAGTGCTACTCGCCAGCTCAGTGTCCACATGCCCTCCA
GAGTTAATGAACCATCCAGAGGCTCAACACAAACCCGGAACTGTGGTAACCAAGAAGAGA
AGAGAGGAAATGATATTTGCT
>BGIBMGA003429-Heliconius
AAAAATGAAGAGTATAATAAAAATAAGGATAAGGAAAGAGAGGAAGAAGCAATTAAAGCT
CGTTATTTAGGTATTGTTAAGAAAAAACGTAGAGTGAGACGGCTCAATGATAGGAAATTT
GTCTTTGACTGGGATGCTTCTGAGGACACTTCAAATGATTACAATGCTTTATACAAAGAA
AGACATCAAGTTCAATTCTTTGGTAGAGGTCACATTGCTGGCATTGATATTAAATCACAA
AAGAAAGATTACAGCAAGTTCTATGGAAATCTCCTGGAGAAACGAAGAACAGAGTTGGAA
AAGGAACAAGAAAAGTTAAGGCTTAAAAAGGTTAAAAAGAAGGAAGATAAACAAAAATGG
GATGATAGGCATTGGTCTGAGAAGGATCAAGATGAAATGACTGAAAGAGACTGGCGAATC
TTTAGAGAAGATTATAACATAACAATAAAAGGTGGTAAAATACCAAATCCTATTCGGTCA
TGGAAGGAAGCCAGCTTCCATCAAGATATAATGGAAATAATAAATAAGGTTGGATATAAA
AGTCCTACGCCTATACAAAGGCAAGCTATTCCCATTGGACTACAAAATAGAGATATCATA
GGTGTGGCTGAAACTGGTTCCGGTAAGACCTTAGCTTTTCTTATTCCTTTATTAACATGG
ATTCAGTCATTGCCGAAAAGTGAACGTATGGAAGATGCAGACCAAGGCCCATATGCTATC
ATATTAGCACCTACTCGTGAGTTGGCTCAGCAAATAGAAGAAGAAACCAACAAATTTGGC
ATCCCATTAGGTATAACTTCAGTAGTAGTTGTGGGAGGTTTGTCGAGGGAAGAGCAAGGT
TTTAAGCTTCGATTGGGTTGTGAAATTGTAATTGCGACACCTGGTCGTCTCATTGATGTA
TTGGAGAACAGATATTTAGTTCTTAACCGCTGCACATACGTCGTCCTCGACGAAGCCGAT
CGCATGATAGACATGGGTTTCGAGCCTGATGTACAGAAAATTCTAGAATACATGCCTGTC
TCTAATATTAAGCCAGATACGGATGCAGCGGAGGATGCTTCAGTTTTACTTGCAAATTAT
AACTCAAAGAAAAAATATAGACAAACTGTGATGTTCACAGCTACTATGCCACCGGCTGTG
GAAAGGTTAGCTCGAAGCTATTTGCGTCGACCAGCGATCGTTTACATAGGATCGGTTGGT
AAACCGGTCGACAGGACTGAACAAGTTGTATACATGATTGGCGAGAATGAGAAACGAAGG
AAGCTTACAGAAATATTACAACGTAACGTTGAACCACCGATTATTATATTCGTCAATCAG
AAGAAAGGAGCGGACGTGCTCGCGAAAGGTTTGGAGAAACTTAGTTTTAACGCGTGTACT
CTCCACGGTGGAAAAGGTCAGGAACAGCGTGACTTTGCTCTGGCTTCGCTTAAGAATGGC
TCTAAAGACATACTAGTGGCGACTGATGTCGCTGGTCGTGGTATCGACATCAAAGACGTC
AGTATGGTCATCAATTATGATATGGCGAAGACAATTGAAGATTATACACACAGAATTGGT
CGTACCGGTCGTGCTGGCAAGACCGGTAAAGCTGTGTCATTTGTTACTAAAGAGGACTCT
GCTATTTATTATGATCTAAAACAAGTATTGCTTGCAAGTTCTGTATCCACATGTCCTCCT
GAGCTCATGAATCACCCTGAAGCTCAACACAAACCTGGAACAGTTGTTACAAAAAAGAGA
AGGGAGGAAATGATTTTTGCC
>BGIBMGA003429-Melitaea
AGAAATGAAGAACACAGTAAGACTAAAGACAAAGAAAGGGAGGAGGAAGCTATCAAAGCC
AGATATTTAGGAATAGTAAAGAAAAAGCGTAGAGTTAGAAGGTTGAACGATAGGAAGTTT
GTATTTGATTGGGATGCTTCTGAAGATACTTCAAACGATTACAATACTCTGTACAAAGAG
AGACATCAAGTTCAATTTTTTGGTAGAGGACACATTGCTGGCATTGACATTAAATCCCAA
AAGAAAGATTACAGCAAATTCTACGGAAACTTATTGGAGAAGCGTAGAACTGAATTAGAA
AAGGAACAAGAGAAGTTACGTCTGAAGAAAGTTAAAAAGAAGGAAGATAAACAAAAGTGG
GATGACAGACACTGGTCAGAAAAGGATCACGAAGAAATGACAGAAAGGGACTGGCGAATT
TTCAGAGAAGACTACAATATCACTATAAAAGGAGGAAAAATACCAAATCCCATTCGGTCT
TGGAAGGAAGCAGGCTTCCATCAGGATATTATGGAAATCATTAACAAAGTTGGTTATAAA
AGCCCAACACCCATCCAAAGACAGGCTATTCCAATTGGTCTCCAAAATAGAGATATTATT
GGTGTAGCTGAAACTGGGTCCGGTAAAACTCTTGCTTTTCTTATTCCTTTACTGACATGG
ATTCAATCACTACCAAAGAGTGAGCGGATGGAAGACGCTGATCAAGGTCCATATGCTATA
ATTCTAGCTCCTACTCGAGAATTGGCTCAACAGATTGAGGAAGAAACAAATAAATTTGGT
ATTCCTCTTGGCATTACTTCTGTTGTGGTTGTCGGTGGTCTTTCAAGAGAAGAACAAGGA
TTTAAGCTGCGATTGGGTTGTGAAATCGTAATCGCAACACCTGGACGTCTTATCGATGTT
TTAGAAAACAGATATTTAGTTTTGAATCGCTGTACTTACGTTGTACTTGATGAAGCAGAT
CGTATGATTGATATGGGTTTTGAACCTGATGTACAAAAAATTCTTGAATATATGCCTGTT
TCTAATATAAAACCAGATACAGATGCAGCAGAAGATGCGTCTGTATTACTTGCTAATTAC
AATACGAAAAAGAAATACAGGCAAACTGTGATGTTTACAGCTACTATGCCTCCAGCAGTA
GAAAGACTTGCTCGTAGCTATTTGCGTCGACCAGCCATAGTGTACATAGGATCGGTTGGT
AAGCCAGTTGACAGGACAGAACAAATTGTATACATGATAGGCGAAAATGAAAAACGTAGA
AAGCTTACTGAAATTTTACAACGCGGTGTTGAACCGCCAATCATTATATTCGTTAATCAA
AAGAAAGGAGCAGACGTTCTTGCCAAAGGTTTGGAGAAACTTAGTTTCAACGCGTGCACT
TTGCACGGTGGTAAAGGGCAGGAACAACGTGACTTTGCTTTGGCCTCTCTCAAGAATGGT
TCCAAGGACATACTCGTCGCGACGGACGTCGCTGGTCGTGGTATTGATATTAAAGATGTC
AGTATAGTTATTAACTACGATATGGCTAAATCAATTGAGGATTACACGCATCGTATTGGT
CGTACTGGTCGTGCAGGTAAAACTGGTAAAGCTATATCATTTGTCACTAAAGAAGATTCC
GCTATATACTACGATCTTAAACAAGTTCTACTGGCAAGTTCTGTATCTACGTGTCCACCA
GAATTAATGAACCATCCAGAGGCACAACATAAACCTGGTACAGTCGTTACAAAGAAACGA
AGAGAAGAAATGATCTTTGCT
>BGIBMGA003429-Chilo
AAAAATGATGAGGGTTCTAAAACAAAGGACAAAGAAAGGGAAGAGGAAGCCATTAAAGCC
AGGTACTTGGGCATAGTGAAGAAGAAACGTAGAGTTAGAAGACTTAATGATAGGAAGTTT
GTGTTTGATTGGGATGCTTCAGAAGATACATCAAATGATTATAATACGCTTTACAAGGAG
AGACACCAGGTTCAATTCTTTGGAAGAGGCCATATAGCTGGTATTGACATAAAGGCACAG
AAAAAAGATCATAGCAAATTCTATGGAAATTTACTGGAAAAGCGAAGAACCGAACTTGAA
AAAGAACAAGAAAAATTGCGTCTCAAAAAAGTTAAAAAGAAGGAAGATAAACAAAAGTGG
GATGATCGTCATTGGTCTGAAAAAGATCAAGATGAGATGACTGAAAGAGACTGGAGAATC
TTTAGAGAAGATTATAATATAACAATTAAAGGGGGTAGAATTCCAAATCCTATAAGAAAC
TGGAAGGAAGCTGGTTTCCATCAAGACATAATGGAGATTATATCTAAAGTTGGATATAAA
AGTCCTACACCAATCCAAAGACAGGCTATTCCAATTGGCTTACAGAACCGTGACATTATT
GGTGTAGCTGAAACTGGTTCTGGTAAAACTTTAGCTTTTCTTATCCCATTACTTACTTGG
ATTCAATCACTACCGAAAAGTGAACGTATGGAAGATGCCGATCAAGGCCCATATGCCATA
ATATTAGCACCAACTCGTGAATTGGCTCAACAAATTGAAGAAGAAACAAATAAATTTGGT
ATCCCATTAGGCATCACATCAGTTGTTGTTGTTGGTGGTCTCTCTAGGGAGGAGCAAGGT
TTCAAGCTGAGATTGGGTTGCGAAATTGTTATTGCCACCCCTGGACGTCTTATAGATGTT
TTAGAAAACCGTTATTTGGTATTAAACCGTTGTACATATGTAGTACTTGATGAAGCTGAT
CGTATGATAGACATGGGTTTTGAACCAGATGTACAAAAGATTTTGGAATATATGCCTGTA
TCAAATATCAAGCCAGACACAGATGCAGCAGAAGATGCCTCAGTGCTTTTAGCAAATTAT
AATACTAAAAAGAAGTTCAGACAAACTGTGATGTTTACAGCAACTATGCCTCCGGCTGTT
GAACGTTTGGCTAGGAGTTACTTAAGAAGACCAGCTATTGTTTACATAGGATCAGTTGGT
AAACCAGTTGACAGAACTGAACAAGTTGTTTACATGATTGGTGAGAATGAAAAGCGTAGG
AAGCTCACTGAAATATTGCAACGTGGAGTGGAGCCTCCCATTATTATTTTCGTTAATCAA
AAGAAAGGTGCTGATGTCCTTGCTAAAGGTTTGGAGAAACTTGGATTCAATGCTTGTACT
TTACACGGTGGAAAAGGACAGGAACAGCGTGATTTTGCACTTGCCAGTCTTAAAAATGGT
TCAAAAGATATTCTCGTGGCTACAGACGTCGCTGGTCGCGGTATTGACATCAAGGATGTC
AGTATGGTCATTAACTACGACATGGCCAAGAGCATTGAAGATTACACTCATCGTATTGGT
CGTACAGGTCGTGCCGGCAAAACTGGTAAAGCCACGTCATTTGTTACAAAAGAAGACTCT
GCTCTATTTTATGACCTGAAACAAGTTCTACTTTCTAGTTCTGTATCAACATGTCCACCC
GAGTTAATGAATCATCCTGAAGCTCAGCATAAGCCAGGCACTGTAGTTACAAAGAAGAGA
AGAGAGGAAATGATATTTGCT
>BGIBMGA003429-Spodoptera
AAAAATGAAGAAGTTTCAAAAACAAAAGATAAGGAACGTGAAGAGGAGGCCATTAAGGCT
CGTTACCTAGGTATTGTAAAGAAAAAACGCAGAGTAAGGAGATTGAATGACCGTAAATTT
GTATTTGACTGGGATGCATCTGAAGACACATCAAATGATTACAATGCACTTTATAAAGAA
AGACATCAAGTCCAGTTCTTTGGCCGTGGTCACATCGCTGGTATAGATATAAAATCACAG
AAGAAAGATTACAGCAAGTTCTACGGAAATCTGTTGGAAAAACGTAGGACAGAATTAGAA
AAAGAACAAGAGAAGTTACGTCTTAAGAAAGTTAAAAAGAAGGAAGATAAGCAAAAGTGG
GATGATCGTCATTGGTCTGAGAAAGATCAAGACGAAATGACAGAAAGGGATTGGCGTATT
TTCAGAGAAGATTATAACATCACCATCAAAGGAGGCAAGATTCCAAACCCTATCAGAAAT
TGGAAGGAAGCTGGCTTCCATCCAGATATTATGGAAATTATTGGCAAAGTTGGCTATAAA
AGTCCAACACCCATTCAAAGACAGGCTATTCCTATTGGTTTACAAAACAGAGATATCATT
GGTGTTGCAGAAACTGGTTCGGGTAAAACACTGGCCTTCCTTATACCTCTACTTACTTGG
ATTCAATCACTCCCGAAAAACGAACGTTTGGAAGATGCTGATCAAGGGCCATATGCTATT
ATTTTAGCTCCAACGCGTGAGTTGGCGCAACAGATTGAGGAAGAGACAAATAAATTTGGA
ATTCCTTTGGGTATTACATCTGTCGTTGTGGTGGGAGGTCTGTCAAGAGAGGAACAAGGT
TTCAAACTCCGGTTGGGATGTGAAATAGTTATTGCGACACCTGGTCGTCTTATCGATGTT
CTTGAAAACAGATACTTGGTACTAAACCGTTGCACATATGTGGTCCTCGACGAAGCTGAT
CGTATGATTGACATGGGTTTCGAACCAGATGTACAAAAGATTCTAGAATACATGCCAGTT
TCTAACATCAAACCAGATTCAGATGCTGCTGAAGATGCGTCAGTCTTGTTAGCTAACTAC
AACTCTAAAAAGAAATTCAGACAAACTGTGATGTTTACAGCGACTATGCCTCCCGCAGTG
GAGCGTTTAGCAAGGAGTTATTTACGTAGACCCGCTATAGTATACATTGGTTCTGTTGGC
AAACCTGTAGACCGAACAGAACAAGTCGTCTACATGATCGGCGAGAACGAGAAGCGTAGA
AAGCTGACGGAGATATTACAAAGAGGAGTCGAACCTCCGATTATCATTTTCGTCAACCAG
AAGAAGGGAGCAGATGTCTTGGCTAAAGGTTTGGAGAAGTTGGGTTTCAATGCGTGTACA
TTGCACGGTGGTAAAGGACAAGAGCAACGTGACTTTGCACTTGCCAGTCTTAAAAATGGT
TCGAAAGACATCCTGGTGGCTACCGATGTCGCTGGTCGTGGTATTGACATCAAGGACGTC
AGTATGGTTATCAACTACGACATGGCGAAGACTATTGAAGATTACACGCATCGTATCGGT
CGTACTGGTCGTGCGGGTAAGACTGGTAAAGCTATATCATTCGTCACAAAAGAAGATTCG
GCGTTGTTCTACGATCTTAAGCAAGTGTTACTTGCGAGTTCTGTGTCCACTTGCCCGCCT
GAGCTGATGAACCATCCCGAGGCTCAACACAAGCCTGGAACGGTAGTCACGAAGAAGAGG
CGAGAGGAAATGATATTTGCA
