# Supplementary material for: PCR primers for 30 novel gene regions in the nuclear genomes of Lepidoptera
Source: Zookeys. 2016 Jun 8;(596):129–41. doi: 10.3897/zookeys.596.8399 (PMC4926658; doi:10.3897/zookeys.596.8399)
Supplement: Supplementary material 2 — Sequences used for designing primers [file zookeys-596-129-s002.zip › Gene_regions/Successful/Exp1.fst]

>BGIBMGA010657-PLutella
ATGGCAACATTAGAGCAACAAGCTTCAAAACTGTTGGACTTCAACCAGAAGTTGGACATCACGCTCCTAGACAGCGTGGTGGGCTGCCTGTACTCGGCCGTGGGCGAGCAGCAGCGCGCCGCGCAGGACGTGCTCACGGCGCTCAAGGAGCACCCCGACGCCTGGACCCGCGTCGACACCATCCTCGAGTTCTCACAGAACCAGGAGACCAAGTATTACGCACTACAAATACTGGAACAGGTTATTCAAACACGATGGAAAGTCCTACCCAGAAATCAGTGCGAAGGTATAAAGAAATACATAGTTGGCCTCATCATCAAGAACTCGTCCGACCCCGCCACCATGGAGAGCAATAAGGTCTACCTGAAGAAGCTCAACATGATCCTCATCCAAGTTCTAAAACGAGAGTGGCCCCACAACTGGGAGACATTCATCAGTGATATAGTGGGAGCATCAAAAACAAACGAGAGCTTATGTCAAAACAATATGGTAATCCTGAAACTGTTGAGTGAGGAAGTATTTGTTTTCAGCACGGGACAGTTGACACAAACTAAAGCCAAACACCTCAAAGACACAATGTGTTCTGAATTCAGTCAAATATTTCAGCTTTGTCAATTTGTTTTAGAAAACTCACAGAATGCCCCGCTGGTGGACGCCACCCTTCACACCCTGCTCAGATTTCTGAACTGGATCCCTCTCGGCTACATTTTTGAAATGAAGCTAATAAGTACACTGATTTTCAAGTTTTTGAATGTGCCTATGTTCCGCAATGTTACTTTAAGTTGTTTGACGGAGATAGCGGGTGTGACGGTGAGCAATTACGAGGAGCAGTTTGTGACCCTGTTTGTGCAGACGATGGAGCAGCTGGAGGCCATCCTGCCGCTGTCCACCACCATCCGGGAGGCGTACGCGCTTGGCCGCGACCAGGAGCAAGTCTTCATACAAAACCTTGCCTTGTTTTTGTGCACATATCTAAAGGAACACGGGCAACTCATAGAGAGAAGAGGTCTGACCAACTCTCTCATGAATGCACTTCGCTACCTCGTGCTAATATCAGAGGTTGAAGAAGTTGAAGTGTTTAAAATTTGTTTGGAATTCTGGAATGCCCTCGCTGCAGATTTGTACAAAATAGCCCCATGTTCACAC------TCCGCCAGCATAGTCCTGGGGAAGGCCATGGGTCGAAAAGTTTTGTATGCAGAAGTCCTCAGTAGTGTGCGCTACATCATGATATCCCGGATGGCAAAGCCAGAAGAGGTGTTAGTTGTAGAAAATGAAAATGGAGAAGTGGTAAGAGAGTTTATGAAAGATACTGATTCCATTAATTTGTACAAAAACATGCGAGAGACCCTTGTTTACTTAACGCATTTAGATTACCAAGACACAGAACGCATCATGACAGAGAAGCTACAGAACCAGGTGAACGGCACGGAATGGTCATGGAAAAACCTGAACACACTATGCTGGGCCATCGGTTCAATCTCGGGGGCCATGTTGGAGGAGGACGAGAAGCGCTTCCTCGTGGTGGTGATCAAGGAGCTGCTGGGCCTGTGCGAGCAGAAGAAGGGCAAGGACAACAAGGCCATCATCGCCAGCAACATCATGTACGTGGTGGGGCAGTACCCGCGCTTCCTGCGCGCGCACTGGAAGTTCCTCAAGACCGTCGTCAACAAGCTGTTCGAGTTCATGCACGAGACGCACGACGGCGTGCAGGACATGGCGTGCGACACCTTCATCAAGATCGCGCTCAAGTGCCGGCGCCACTTCGTCACCACGCAGGTGGGCGAGGCGTGCCCCTTCATCGAGGAGATCCTCAGCACCATCAGCTCCATCATCTGCGACCTGCAGACGCTGCAGGTGCACACGTTCTACGAGGCCGTGGGCTACATGATCTCGGCGCAGGTGGACCAGGTGGCGCAGGAGCAGCTCATCGAGAAGTACATGCTGCTGCCCAACCAGGTGTGGGACGACATCATCTCGCAGGCCTCGCACAACGTGGACATCCTCAAGGACCCCGAGGCCGTGAAGCAGCTCGTGAGCATCCTCAAGACCAACGTGCGCGCGTGCCGGGCGCTCGGCCACCCCTACGTGGTGCAGCTCGGCCGCATCTACCTCGACATGCTCAACGTGTACAAGGTGATGTCGGAGAACATCAGCCAGGCCATCGGGCTCAACGGCGTGGCGGTCACCAAGCAGCCGCTCATCAAGAACATGCGCATCATCAAGAAGGAGACGCTGAAGCTGATCGCGGGCTGGGTGTCGCGCTCCACGGACACCAACATGGTGCTGGAGAACTTCATCCCGCCGCTGCTGGACGCCGTGTTGCTGGACTACCAGCGCACGGCCGTGGCGGACGCGCGCGAGCCCGAGGTGCTGGCCTGCATGGCCGCCATCGTCTACAAGCTCGGCGCGCACATCACCTCCGAGGTGCCCAAGATCTTCGACGCCGTGTTCGAGTGCACGCTCGAGATGATCAACAAGGACTTCGAGGAGTACCCGGAACACCGCACCGAGTTCTTCCTTCTCCTGCAGGCGGTCAACTCCAACTGCTTCAAGGCGTTCCTGTCGATCCCGCCCGCGCAGTTCAAGCTGGTGCTGGACAGCATCATCTGGGCGTTCAAGCACACGATGCGCAACGTGGCCGACACGGGGCTGCAGATCTTATACAGGCTGTTGCAGAACGTGGAGTTGCACCCTCAGGCGGCGCAGAGTTTCTACCACACGTATCTGTGCGACATCTTGGAGCACGTGTTCTCGGTGGTGACGGACACGTCGCACGGCGCGGGGCTCACCATGCACGCCACCATCTTAGCCTACGTGTTTTCGCTGGTGGAGGCGGGCCGCGTCACCGTACCGCTGGGACCGACGCCCGACAACATACTGTATATACAG
>BGIBMGA010657-Manduca
ATGGCAACTTTGGAGCAACAAGCTTCTAAACTTTTGGATTTTAACCAAAAACTAGACATCGACTTGCTAGATAACATTGTTGGATGCCTGTACTCAACGGTCGGGGAACAACAGCGAATCGCTCAGGATATACTGACTGCCCTAAAAGAACATCCTGATGCCTGGACTCGTGTTGACACTATACTTGAGTACTCCCAGAACCAGGAGACAAAATATTACGCATTGCAAATATTAGAACAGGTTATTCAAACAAGATGGAAAATATTACCAAGAAACCAATGTGAGGGTATTAAAAAATATATTGTTGGTCTTATTATTAAGAACTCGTCTGATCCTGTTACAATGGAAAACAATAAAGTATTTTTAAAGAAGTTGAACATGATTTTAATCCAAGTTTTGAAGAGAGAATGGCCTCACAACTGGGAGACATTCATAAGTGACATTGTAGGTGCATCAAAGACTAATGAGAGTCTGTGTCAAAATAATATGGTTATTTTAAAATTACTAAGTGAGGAAGTGTTTGTGTTTAGTACAGGACAACTCACTCAGACTAAAGCAAAACATCTTAAGGATACCATGTGCACAGAGTTCAATCAAATATTCCAACTTTGTCAGTTTGTGCTTGAAAATTCACAAAACGCACCATTAGTGGATGCAACTCTCCACACTCTATTGAAATTTTTAAATTGGATTCCTCTTGGTTATATTTTTGAAATGAAATTAATAAGTACATTAATTTTCAAGTTTCTTAATGTACCAATGTTCCGTAATGTGACATTGAGCTGCTTAACAGAAATTGCAGGTGTGACTGCAAGCAATTATGAAGATCAATTTGTTGCTTTGTTAGTACAAACCATGGAACAATTGGAGGTTATGCTTCCTCTAACCACTAATATACGAGAAGCTTATGCTGCAGGCAGAGACCAGGAACAAGTCTTTATACAAAATCTTGCTTTATTTCTATGCACTTACTTAAAAGAACATGGTGCATTAATAGAAAGAAGAGGGCTCACAAACACCTTGATGAATGTTTTAAGATATCTTGTGCTGATATCTGAGGTGGATGATGTAGAAGTGTTTAAAATTTGTTTGGAGTTCTGGCATGCTTTGACGGCGGACTTATATAAAATAGTACCATGTGCACAC------TTATCCAACTATACTTTGGGAAAAAGTATATGCAGGAAAACATTGTATTCAGATGTCCTTAGTAGTGTTCGCTATATTATGATCTCTAGAATGGCTAAGCCAGAAGAAGTGTTGGTGGTAGAAAATGAAAATGGTGAGGTTGTAAGAGAATTCATGAAGGATACAGATTCAATCAATTTGTACAAAAATATGAGGGAAACTTTAGTATATTTGACTCATTTGGATTACCAAGATACAGAACGTATCATGACAGAAAAATTGCAAAATCAAGTCAATGGAACAGAATGGTCATGGAAGAATCTAAATACATTGTGTTGGGCAATTGGATCTATTTCAGGGGCTACTTCAGAAGAAGATGAAAAACGATTCCTAGTTGTTGTCATCAAAGAACTTTTGGGTTTGTGTGAACAGAAAAAAGGTAAAGATAATAAAGCTATCATTGCTAGTAATATAATGTATGTGGTTGGACAGTACCCACGTTTTTTAAGGGCTCATTGGAAGTTTTTGAAAACTGTCGTAAATAAATTATTTGAATTTATGCATGAAACTCATGAAGGTGTTCAGGACATGGCCTGTGACACATTTATAAAAATAGCTCTGAAGTGTCGTCGTCACTTTGTTACCACTCAAGTCGGGGAAGCATGTCCATTTATAGAAGAAATTTTAAGCACAATTAGTTCTATTATTTGTGACTTGCAAACATTACAAGTGCATACTTTCTATGAAGCTGTGGGATACATGATCAGTGCACAAGTGGATCAAGTTGCTCAAGAGCAACTTATCGAAAAGTACATGTTATTGCCAAATCAAGTGTGGGATGACATAATATCTCAAGCATCACATAATGTTGACATTCTTAAGGATCCAGAGGCTGTCAAACAGCTAGTAAGCATTTTGAAAACTAATGTGCGTGCTTGTCGTGCATTAGGCCATCCATATGTTGTTCAACTGGGAAGAATATATTTAGATATGCTAAATGTTTACAAAGTCATGTCAGAAAATATTAACCAGGCTATAGCACTTAATGGTGTTGTTGTTAATAAACAGCCCCTTATCAAGAATATGAGGATAATAAaAAAAGAAACACTGAAGTTGATTGCTAGCTGGGTGTCAAGGTCAACTGATAACAGCATGGTTTTGGAGAACTTTATTCCGCCCCTTTTAGATGCTGTCCTCTTAGATTACCAAAGAACAGCAGTGCCTGATGCACGAGAACCAGAAGTGTTATCTTGTATGGCAGCTATTGTCTATAAACTTGGAGGACAGATCACTTCTGAAGTACCAAAAATATTTGATGCAGTTTTTGAATGTACACTTGAGATGATAAACAAAGATTTTGAAGAATATCCTGAACATAGAACAGAATTTTTCTTGTTATTGCAGGCAGTGAATACAAATTGCTTTAAGGCATTCCTGAGCATACCACCAGCACAATTTAAATTAGTGTTGGATTCCATTATTTGGGCATTTAAGCACACTATGAGAAATGTGGCAGATACAGGCCTACAAATATTGTATAGGTTGCTGCACAATGTTGAACAACATCCGCAAGCAGCACAGAGTTTTTACCAAACTTACTTTTGTGACATATTGGAGCATGTGTTCAGTGTAGTAACTGACACGTCACATGGGGCTGGACTCACCATGCATGCAACTATTTTAGCACACATGTTCTCATTGGTGGAGACGGGCCGAGTTACAGTACCTCTTGGACCTGCACCAGACAATGTTATTTACATTCAG
>BGIBMGA010657-Bombyx
ATGGCAACCTTAGAACAACAGGCATCTAAACTTTTGGATTTCAATCAAAAATTGGACATCAATTTATTGGACAACATTGTTGGCTGTTTATATTCTGCTGTTGGGGATCAACAACGTGTTGCTCAGGATATACTGACTGCTTTGAAGGAACATCCTGATGCTTGGACTCGTGTTGATACAATACTTGAATATTCTCAAAATCAAGAAACTAAATATTATGCATTACAAATATTAGAACAAGTAATACTAACGAGATGGAAAATATTACCAAGAAATCAGTGTGAGGGTATAAAAAAATATATAGTTGGCCTTATCATTAAAAATTCATCAGATCCTGTTACGATGGAAAGCAACAAAGTTTATTTGAAAAAACTAAACATGATCCTTATTCAAGTTCTGAAAAGAGAATGGCCCCATAATTGGGAAACTTTTATCAGTGACATTGTGGGTGCCTCAAAGACGAATGAAAGTCTCTGTCAAAACAATATGGAAATATTCAAGTTGTTGAGTGAAGAAGTATTTATGTTTAGTACAGGCCAGCTCACACAAACAAAAGCTAAGCATCTAAAAGATACAATGTGTTCAGAATTCAGTCAAATCTTTCAGCTATGCCAATTTGTCTTGGAAAATTCACAAAATGCACCTTTAGTTGGAGTGACCTTAGACACTCTTTTGAGATTTTTAAATTGGATTCCACTTGGTTATATTTTCGAAATGAAATTGATAAGCACATTGATATTTAAGTTTCTGAACGTGCCGATGTTTAGGAATGTAACATTGAGCTGTCTTACTGAAATTGCCGGTGTCACAGTCAGCAATTATGATCAGCAGTTTGTTTATTTGTTTGTACAAACTATGGAACAACTTGAAGTTATGCTTCCTCTAACTACAAACATACGTGAAGCATATGTAGCTGGTGGAGATCAGGAACAAGTTTTTATTCAAAATCTTGCACTTTTCTTATGCACATATCTAAAAGAGCATGGTCCGCTCATAGAAAAGAGTGGATTAACAAACACTTTAATGAATGGTTTGAGGTATCTTGTCTTAATATCAGAGGTAGAAGATGTAGAAATTTTCAAAATTTGTCTTGAATATTGGAATGCTCTTGCTGCTGATTTGTACAAAATTGCGCCATGTTCGTCA---------AACTTGTACCATTTGGGTAAAAGTGGAGGCCGAAAAGCTTTGTATGCTGATGTCTTGAGCAGTGTTCGGTATATTATGATCTCGAGAATGGCAAAACCAGAAGAGGTGTTAGTTGTTGAAAATGAAAATGGTGAAGTTGTGAGAGAATTTATGAAGGACACAGACTCCATTAATTTGTATAAAAATATGAGAGAAACATTAGTTTACTTGACACATTTAGACTATTTAGATACTGAACGTATTATGACAGAGAAATTACAAAATCAAGTAAATGGTACTGAGTGGTCATGGAAGAACTTGAACACATTATGTTGGGCAATTGGATCTATTTCTGGAGCTCTATCTGAGGATGATGAAAAGAGATTTTTGGTTATTGTGATTAAAGAGCTTCTAGGTCTCTGTGAACAGAAAAAGGGAAAAGATAACAAAGCTATAATTGCTAGTAACATAATGTATGTCGTAGGACAATACCCACGCTTTCTTCGTGCACATTGGAAATTTTTAAAAACCGTTGTCAATAAACTTTTTGAATTCATGCATGAAACACATGATGGTGTCCAAGACATGGCGTGTGATACATTCATAAAAATTGCTATAAAATGCCGTCGACATTTTGTCACTACTCAAGTTGGAGAAGCCTGTCCTTTTATTGAAGAAATATTGGGCACCATTAGTACTATAATTTGTGATTTACAAACATTGCAAGTTCACACTTTTTATGAAGCTGTTGGATACATGATCAGTGCCCAAGTAGATCAAGTAGCCCAAGAACTTTTAATTGAAAAATACATGCTTCTGCCTAATCAAGTTTGGGATGATATTATATCTCAAGCTTCTCGTAATGTTGAAATCTTGAAAGACCCTGAAGCTGTTAAACAACTTGTAAGTATACTGAAAACAAATGTGCGTGCATGTCGTGCACTAGCACACCCATATGTTGTGCAATTAGGAAGGATATACCTTGACATGCTTAATGTTTACAAAGTAATGTCTGAAAATATAAGTCAAGCCATAGCTTTAAATGGCGTAGCAGTTACTAAACAACCTCTCATTAAGAATATGAGAATAATAAAAAAGGAAACTTTGAACCTTATTTCAAGTTGGGTTACACGCTCGATTGATAACAGTATGGTTTTGGAAAACTTTATTCCACCTCTTCTCGATGCTGTGCTTTTGGATTACCAAAGGACTGCTGTTCCTGAAGCTCGTGAGCCTGAAGTACTGTCTTGCATGGCAGCAATCGTGCACAGACTTGAAGGACATATAACTTCTGAAGTACCAAAAATATTTGATGCAGTCTTTGAATGTACTCTGGAAATGATTAACAAAGACTTTGAAGAGTATCCAGAACATAGAACAGAATTTTTCTTATTACTGCAGGCGGTCAATACAAACTGTTTCAAAGCATTTTTGAGCATACCACCAGCACAATTCAAGTTGGTTTTAGATTCCATAATCTGGGCATTTAAACATACAATGAGGAATGTGGCAGATACCGGTTTACAAATATTGTACCGACTGTTGTTAAATGTTGAGGAACATCCACAGGCAGCACAGAGTTTTTACAGAACCTACCTTTGTGACATTTTGGAGCATGTCTTCAGTGTAGTCACTGATACATCACATGGTGCAGGACTCACTATGCACGCTACAATCCTGGCTCACATTTTCTCATTGGTAGAGGCTGGCCGAGTTACTGTACCACTTGGACCCACACCAGACAATGTTCTTTATATTCAG
>BGIBMGA010657-Danaus
ATGGCAACTTTAGAGCAGCAAGCTTCTAAACTTCTTGATTTCAACCAAAAATTGGACATAACACTTCTTGATAATATCGTTGGATGTTTATATTCCACTGTTGGAGAACAGCAACGTGTTGCACAAGATATTTTAACAGCACTCAAAGAACATCCCGATGCTTGGACCCGAGTTGATACCATACTTGAGTATTCTCAGAATCAGGAAACAAAATATTATGCTCTGCAAATTTTGGAACAAGTGATTAAAACTAGGTGGAAAGTATTACCAAGAAACCAGTGTGAAGGTATTAAAAAATACATTGTGGGTCTGATTATAAAGAACTCGTCGGATCCTGCCACTATGGAAAGCAATAAGGTTTATTTAAAAAAATTAAATATGATACTTATTCAGGTCTTGAAAAGAGAATGGCCTCATAATTGGGAGACATTTATAAGTGACATTGTTGGAGCATCTAAAACTAATGAAAGCCTGTGCCAGAATAATATGGTTATCTTAAAACTTCTCAGCGAAGAAGTGTTTGTATTCAGTACAGGTGAACTAACTCAGACAAAAGCAAAACATCTAAAAGATAACATGTGTTCTGAATTCAGTCAAATTTTTAATCTATGTCAATTTGTATTAGAGAATTCACAAAATGCACCCCTCGTTGATGCAACACTTCACACACTTCTGAGATTTTTAAATTGGATTCCTCTTGGCTACATATTTGAAATGAAATTAATAAGTACACTTATTTTCAAGTTTCTGAATGTTCCCATGTTCCGCAATGTTACCCTTAGCTGCCTTACCGAAATAGCTGGTGTCACAGTAAGTAATTATGAAGAGCAGTTTGTTGCTTTACTTGTTCAAACAATGGAGCAATTGGAAGTTATGCTTCCCCTATCAACTAACATACGAGAAGCTTATGCAGCAGGTCGAGATCAAGAACAGGTTTTTATTCAAAACCTTGCTCTATTTCTATGTACTTATTTAAAAGAGCATGGACAATTAATTGAAAGGAAGGGCCTTACTAACACTCTTATGAATGCCCTCAGATACCTTGTATTAATATCTGAAGTAGAAGATGTAGAGATTTTTAAGATATGTTTAGAATTTTGGAATGCCTTAGCTGCTGATTTGTATAAGATAACGCCATGTTCCCAT---TCAGTAGGATTTTATAGTTTAGGGAAAAATGTTGGACGAAAAGCATTGTATGCTGATGTTCTGAGCAGTGTTCGATATATTATGATTTCAAGAATGGCAAAACCTGAAGAGGTTTTGGTTGTCGAAAATGAAAATGGTGAAGTTGTAAGAGAATTCATGAAGGACACAGACACTATAAATTTATACAAAAATATGAGAGAAACTTTGGTATATTTAACACATTTGGATTATCAAGATACTGAAAGGATTATGACTGAGAAACTTCAAAATCAAGTGAATGGCACTGAGTGGTCCTGGAAAAATCTGAATACCCTTTGTTGGGCAATTGGTTCGATATCAGGTGCCTTGACAGAAGAAGATGAAAAGAGATTTTTGGTTATTGTTATTAAAGAGCTTTTGGGGTTGTGTGAGCAAAAAAAGGGAAAAGACAATAAAGCTATTATAGCTAGTAATATCATGTATGTTGTGGGTCAGTACCCCCGCTTCCTAAGAGCTCATTGGAAATTTTTGAAAACTGTTGTTAATAAACTTTTTGAATTCATGCATGAAACCCACGATGGCGTTCAGGATATGGCATGTGATACATTTATAAAAATCGCTTTAAAGTGTCGCCGTCACTTTGTAACTACCCAAGTTGGAGAAGCTTGTCCTTTTATTGAAGAAATTTTAAGTACCATCAGTTCTATCATCTGTGATCTCCAGACACTACAAGTTCACACCTTTTACGAAGCTGTAGGGTACATGATCAGTGCACAAGTAGACCAGGTTGCACAAGAACAGCTCATTGAGAAGTACATGTTGCTTCCGAATCAGGTATGGGATGATATAATATCCCAAGCCTCTCATAATGTAGACATCTTGAAAGATGCTGAGGCTGTTAAACAACTTGTTAGTATTCTTAAAACAAATGGTCGAGCTTGTCGTGCCCTGGGCCACCCATATGTTGTCCAATTAGGCAGAATATATCTAGATATGCTCAATGTGTATAAGGTCATGTCGGAGAATATCAGCCAAGCTATAGCGTTAAACGGTGTAGTTGTGACTAAGCAGCCACTCATAAAGAATATGAGGATAATAAAAAAAGAAACTCTTAAACTAATTTCAAGTTGGGTTTCTCGTTCAACAGATAACAGTATGGTATTGGAGAATTTCATTCCTCCCTTACTTGATGCTGTTCTATTGGATTACCAAAGAACTGCAGTGCCTGATGCAAGAGAATCAGAAGTTTTATCCTGTATGGCAGCAATTGTTTATAAACTCGGAGGGCATATAACATCGGAAGTACCGAAAATCTTTGACGCGATCTTTGAATGTACTTTGGAAATGATCAATAAAGATTTTGAAGAATATCCAGAGCACAGAACCGAGTTCTTCTTGTTGTTACAGGCTGTGAACACACACTGTTTCAAAGCATTCCTAAGCATACCTCCGGCGCAATTTAAATTAGTGCTTGATTCCATTATATGGGCATTTAAACATACAATGAGAAATGTTGCTGACACTGGTCTTCAGATATTATATCGGCTGCTTCAAAACGTCGAACAACATCCCCAGGCCGCGCAGAGTTTCTACCAGACCTATTTATGTGATATACTGGAACACGTTTTTAGTGTGGTAACAGATACTTCTCACGGCGCAGGTTTGACGATGCATGCTACCATTCTAGCACATATATTCTCCTTAGTAGAAACGGGTAGAGTGACTGTTCCTCTGGGTCTCACTCCAGATAATATTCTTTATATACAG
>BGIBMGA010657-Heliconius
ATGGCAACATTAGAGCAGCAAGCTTCCAAACTTTTAGATTTTAACCAAAAACTTGATATAAACCTTCTTGATAATATTGTTGGATGCTTGTATTCTACTGTTGGCGATCAACAGAGAGTTGCACAAGATATTTTAACAGCCCTGAAGGAACACCCGGATGCATGGACAAGAGTTGATACAATTTTAGAGTACTCTCAAAACCAAGAAACAAAATACTATGCCTTACAAATATTAGAGCAAGTCATACAAACAAGATGGAAAGTATTACCTAGAAACCAATGTGAAGGTATAAAAAAATATATTGTTGGTCTTATTATAAAAAATTCATCAGACCCTGTTACAATGGACGGCAATAAAGTATATTTAAAAAAATTAAATATGATATTAATTCAAGTGTTGAAAAGAGAATGGCCTCACAATTGGGAAACTTTTATAAGTGATATTGTTGGAGCATCTAAGACTAATGAAAGTCTATGTCAAAACAACATGGTTATCCTAAAACTCCTTAGTGAAGAAGTATTTGTCTTTAGCACAGGACAACTAACACAAACAAAGGCTAAGCATCTAAAGGACACCATGTGTTCTGAATTCAGCCAAATTTATACTCTGTGTCAATTTGTTCTTGAAAATTCACAAAATGCTCCTTTAGTTGATGCAACTCTTCATACATTATTAAGATTCTTAAATTGGATTCCATTGGGTTATATATTTGAAATGAAATTGATAAGTACATTAATATTTAAATTTTTAAATGTTCCAATGTTTCGTAATGTGACCTTAAGTTGTTTGACTGAAATTGCTGGTGTGACAGTGAGCAATTACGAGGAGCAGTTTGTTGCACTTCTTGTACAAACTATGGAGCAACTGGAAGTAATGTTGCCTCTTACAACAAACATACGAGAAGCTTACTCAGCAGGGAGGGACCAAGAGCAAGTTTTTATTCAAAACCTGGCCTTGTTTCTGTGTACGTATTTAAAAGAACATGGACAACTAATTGAAAGAAGAGGTCTCACTAATACATTGATGAATGCACTTCGTTACCTTGTTTTAATATCAGAGGTAGAGGAAGTTGAAATTTTTAAAATTTGTTTAGAGTTTTGGAATGCTCTGACTGCTGATTTGTACAAGACTGCACCATGTGCACAT---TCAGCTGGTTTGTATAGCATGGGGAAAAGTGTTGGTCGTAAAGCCTTGTATGCTGATGTTTTAAGTGGAGTCCGATATATAATGATATCTCGAATGGCTAAACCAGAAGAGGTATTGGTAGTTGAAAATGAAAATGGTGAAGTTGTGAGAGAATTTATGAAAGATACAGATTCCATTAACTTATATAAGAATATGCGAGAGACATTAGTTTACTTGACACACTTGGATTATCAAGATACAGAACGAATAATGACAGAAAAGTTACAAAATCAAGTGAATGGTACTGAATGGTCATGGAAAAATCTAAACACTCTTTGCTGGGCAATTGGATCTATATCAGGAGCTATGATGGAAGAAGATGAGAAACGATTTTTAGTAATTGTTATAAAGGAGTTGTTAGGTTTGTGCGAGCAAAAAAAAGGAAAAGATAATAAAGCTATTATAGCTAGTAATATAATGTATGTAGTTGGGCAGTATCCACGATTTCTTAGAGCTCATTGGAAATTCTTGAAAACTGTTGTAAATAAACTGTTTGAATTCATGCATGAAACACATGATGGTGTCCAGGACATGGCATGTGATACATTTATTAAAATAGCCTTAAAGTGTCGTCGTCATTTTGTTACCACACAAGTGGGTGAAGCCTGCCCATTTATTGAAGAAATACTTAGTACCATCAGTTCTATTATTTGTGATTTGCAGACATTACAGGTTCATACATTTTATGAAGCAGTGGGATACATGATCAGTGCACAAGTTGACCAAGTTGCACAGGAACAATTAATTGAAAAGTATATGCTACTTCCAAATCAGGTGTGGGATGATATTATTTCTCAAGCCTCTCACAATGTTGATATTCTCAAAGATCCTGAAGCTGTAAAACAACTTGTAAGTATACTTAAAACTAATGGACGGGCCTGCAGAGCATTAGGTCATCCATATGTAGTTCAGTTAGGAAGAATTTACTTGGATATGTTGAACGTTTATAAAGTAATGTCGGAAAATATAAGTCAAGCAATCTCATTAAATGGTGTGGTGGTAACAAAACAACCTTTAATAAAAAATATGAGAATAATAAAAAAAGAAACCTTAAAGTTAATAGCAACTTGGGTGTCTCGATCGACAGACAATAGTATGGTCTTGGAGAATTTTATTCCGCCTTTATTAGATGCTGTTCTCTTGGACTACCAAAGAACAGCAGTACCGGATGCAAGAGAACCCGAAGTGCTATCATGTATGGCAGCTATTGTTTATAAGTTAGGAAGCCATATAACATCAGAGGTACCAAAAATTTTTGATGCAGTTTTCGAATGTACTTTAGACATGATTAACAAAGATTTTGAAGAATACCCTGAACACAGGACTGAATTCTTCTTATTATTACAAGCAGTGAATACACACTGTTTCAAAGCATTCCTCAGCATACCGCCGGCACAGTTCAAACTGGTGTTGGACTCGATAATATGGGCGTTTAAGCACACAATGAGAAACGTAGCTGACACAGGTCTTCAGATTTTGTACAGATTATTACAAAATGTTGAACAACACCCGCAGGCAGCACAAAGTTTCTACCAAACATATCTATGTGATATTCTGGAGCATGTATTCAGTGTTGTAACAGATACTTCACACGGTGCTGGCCTTACCATGCATGCAACTATTCTTGCATATATATTTTCTTTGGTGGAAACTGGAAGAGTTTCTGTACCGCTTGGACGCAATTCTGATAATGTGCTGTATATACAG
>BGIBMGA010657-Melitaea
ATGGCAACTTTAGAACAACAAGCCTCCAAACTTCTCGATTTTAACCAGAAACTGGACATAAATCTTCTTGATAATATCGTTGGATGCCTATATTCAACTGTTGGAGATCAGCAACGTGTCGCTCAAGACATTCTAACAGCATTGAAAGAACATCCAGACGCATGGACTCGGGTTGATACAATTCTTGAATATTCCCAAAATCAGGAAACTAAATACTATGCTTTACAAATCTTGGAACAAGTAATACTGACACGGTGGAAAGTCTTACCAAGGAATCAATGTGAAGGTATAAAGAAGTATATTGTTGGCCTTATTATTAAAAACTCCTCAGATCCTGTTACAATGGAGAATAATAAAGTTTACTTAAAAAAACTAAATATGATACTTATACAAGTGTTGAAGAGAGAGTGGCCTCATAATTGGGAAACTTTTATTGGTGACATTGTTGGGGCATCTAAGACCAATGAGAGCCTTTGCCAAAATAACATGGTCATCTTGAAGCTCCTTAGTGAGGAAGTTTTTGTTTTCAGTACAGGCCAGCTCACACAAACAAAAGCTAAGCATCTTAAGGACACTATGTGTTCTGAGTTCAGTCAAATTTTCACACTTTGTCAATTTGTTCTTGAAAATTCTCAAAATGCACCTCTAGTGGATGCCACTTTGCATACACTATTAAGATTCTTAAATTGGATTCCATTGGGTTATATATTTGAAATGAAATTGATAAGTACCCTTATATTTAAGTTTTTAAATGTCCCGATGTTCCGTAATGTAACACTAAGTTGTTTAACTGAAATAGCCGGTGTGACAGTAAGTAATTATGAAGAACAGTTTGTAGCACTCCTTGTGCAAACTATGGAGCAATTGGAGGCCATGCTCCCTCTCACTACCAATATACGTGAAGCCTATGCTGCTGGTCGAGATCAAGAACAGGTTTTCATTCAGAACCTTGCATTATTTTTATGCACATATCTAAAAGAACATGGACAATTAATTGAAAGAAGAGGTCTTACAAACACATTGATGAATGCCCTTCGATACCTTGTATTAATATCAGAAGTAGAGGAGGTAGAAATTTTTAAAATTTGTTTAGAATTTTGGAATGCTCTTGCTGCTGATTTGTACAAGATTGCACCGTGTGCACAC---TCCGCAGGATTATATAGCTTAGGTAAAAGTGTTGGACGTAAAGCTCTGTACGCTGATGTACTTAGTTCAGTTCGTTATATTATGATATCTCGAATGGCAAAACCTGAAGAAGTTTTGGTTGTTGAAAATGAAAACGGTGAAGTCGTAAGAGAATTTATGAAAGATACTGACTCTATCAACTTGTATAAGAATATGAGAGAGACACTAGTTTACTTGACACATTTGGATTATCAAGATACTGAGAGAATAATGACAGAGAAACTTCAAAATCAAGTTAATGGCACAGAATGGTCATGGAAAAACCTTAACACACTGTGTTGGGCTATTGGGTCTATATCAGGAGCAATGATGGAAGAAGATGAAAAACGTTTTTTGGTAATTGTTATCAAGGATCTTTTGGGCTTGTGTGAACAAAAAAAAGGCAAAGACAATAAAGCTATTATTGCCAGTAATATTATGTATGTTGTTGGGCAGTACCCTCGTTTTCTTAGAGCTCATTGGAAATTTTTGAAAACAGTTGTAAATAAACTTTTTGAATTCATGCACGAAACTCATGATGGTGTTCAAGATATGGCCTGTGATACATTTATAAAAATTGCCTTGAAGTGTCGACGACACTTTGTTACCACACAAGTTTGTGAAGCTTGTCCATTTATAGAAGAAATTCTGAGTACAATCAGTTCCATTATTTGTGATTTGCAAACACTACAAGTACACACTTTTTATGAGGCTGTTGGGTATATGATTAGTGCCCAAGTTGATCAAGTAGCACAGGAGCAACTGATTGAGAAATATATGTTACTTCCTAATCAGGTCTGGGATGACATTATTTCACAAGCTTCTCATAATGTTGATATCCTTAAAGACCCTGAAGCTGTCAAACAACTTGTAAGTATACTTAAAACGAATGGTCGAGCTTGTCGAGCATTGGGTCATCCATATGTTGTGCAGCTGGGAAGAATTTATTTGGATATGTTGAATGTATACAAGGTAATGTCAGAAAATATTAGTCAAGCTATAGCTTTGAATGGGGTGGTTGTCACAAAACAACCACTGATTAAGAATATGAGGATTATCAAAAAAGAGACCTTAAAATTAATAGCAAGTTGGGTATCTCGCTCTACTGACAATAGTATGGTCTTGGAAAACTTTATTCCTCCATTACTTGATGCTGTTCTTTTGGACTATCAAAGAACTGCAGTCCCAGATGCGAGAGAACCAGAAGTTTTATCTTGTATGGCAGCCATCGTAAATAAACTTGGAGGCCATATTACTTCTGAAGTTCCAAAAGTTTTTGATGCAGTTTTTGAATGTACTTTGGAAATGATTAACAAAGACTTTGAAGAATATCCAGAGCACCGGACTGAATTTTTCTTGTTACTACAGGCAGTTAATACACATTGTTTTAAAGCATTCCTAAGTATACCTCCTGCACAGTTTAAATTAGTGCTGGATTCCATAATTTGGGCATTTAAGCATACAATGCGAAATGTGGCAGACACGGGACTACAGATTTTGTATAGATTACTACAAAATGTAGAACAACACCCTCAAGCTGCTCAAAGTTTCTACCAGACTTACTTATGTGACATATTGGAGCATGTGTTTAGTGTTGTAACAGACACCTCTCACGGTGCAGGTCTTACAATGCATGCTACAATTTTAGCATATATATTCTCTTTGGTAGAAACTGGCCGAGTTTCTGTGCCTCTCGGACGTACTCCAGACAATGTTCTTTATATCCAA
>BGIBMGA010657-Chilo
ATGGCAACTTTAGAGCAACAAGCATCTAAACTTTTAGATTTCAACCAAAAATTAGACATCAATTTACTGGATAATATTGTTGGATGCCTCTATTCATCTGTTGGAGATCAACAACGTATTGCCCAAGATATATTGACAGCACTAAAAGAACATCCAGATGCTTGGACCCGTGTTGATACAATATTGGAATATTCACAGAATCAAGAAACGAAATACTATGCATTACAGATACTAGAACAGGTGATTCAAACCAGGTGGAAAGTTTTACCTAGAAACCAATGTGAAGGTATAAAGAAATATATTGTAGGACTCATTATTAAAAACTCCTCTGACCCAGTAACTATGGAGAATAACAAAGTATACTTGAAGAAGCTTAATATGATTCTAATTCAAGTACTTAAAAGAGAGTGGCCACATAATTGGCAAACTTTTATCAGTGACATAGTAGGGGCATCTAAGACTAATGAAAGCCTTTGCCAAAACAACATGGTTATATTAAAACTGCTCAGTGAAGAAGTGTTTGTTTTCAGTACAGGACAGCTTACTCAAACAAAAGCAAAACATCTTAAGGACACTATGTGCTCCGAGTTCAATCAAATATTTCAGCTTTGTCAGTTTGTTCTTGAAAATTCTCAAAATGCTACATTAGTGGATGCAACACTACATACATTATTGAGATTCTTAAATTGGATCCCTCTTGGTTATATATTTGAGATGAAGTTGATAAGTACTCTAATATTCAAATTTCTTAATGTACCTATGTTCAGAAATGTGACATTGAGTTGTTTAACTGAAATTGCTGGTGTAACAGTTAGCAACTATGAGGACCAGTTTGTGGCATTACTTGTGCAAACAATGGAGCAGTTAGAAGTGATGCTGCCATTATCTACCAATATCAGAGAAGCTTATGCAGCTGGGCGTGATCAAGAGCAGGTATTCATACAAAACCTTACACTCTTCCTTTGTACATATTTGAAAGAACATGGCTTGCTTATAGAAAAGAGAGGACTGACAACGACCCTTATGAATGCCCTCCGATACCTTGTTTTGATATCAGAAGTAGAAGAAGTAGAGATATTCAAAATTTGCTTGGAATTTTGGAATGCATTGGCTGCAGATTTGTATAAAATTAGTCCT------CAT---TCTTCAAGTCTGTATAGTTTGGGAAAAAGTGTTGGAGGGAGAGCATTGTATGCTGATGTGCTGAGCAGTGTTCGTTATATAATGATATCTCGAATGGCAAAGCCTGAAGAGGTACTTGTGGTTGAAAATGAAAATGGAGAAGTTGTCAGAGAATTTATGAAGGATACTGATTCCATAAATCTTTATAAAAATATGAGGGAAACTCTAGTATACCTCACTCATTTGGATTATCAAGATACAGAGCGTATAATGACAGAAAAATTACAAAACCAAGTAAATGGTACAGAATGGTCTTGGAAAAATCTAAATACGCTTTGTTGGGCTATTGGATCGATTTCAGGTGCTATGATGGAAGAAGATGAGAAAAGATTTTTGGTGGTTGTTATCAAAGAGCTGTTGGGGTTATGTGAACAAAAAAAAGGTAAAGACAATAAAGCCATCATAGCCAGCAACATTATGTATGTTGTGGGACAATATCCACGCTTCTTAAGAGCACATTGGAAATTTTTGAAAACTGTTGTGAATAAACTATTTGAATTTATGCATGAAACGCATGATGGTGTCCAAGATATGGCTTGTGACACATTTATCAAAATTGCTTTGAAATGTCGTCGACATTTTGTCACAACTCAGGTTGGTGAAGCTTGCCCATTCATTGAAGAAATTTTAAGTACAATCAGTTCTATTATTTGTGATCTTCAAACATTACAAGTGCACACTTTTTATGAAGCTGTAGGATACATGATTAGTGCCCAAATTGATCAAGTGGCCCAGGAACAGCTCATTGAGAAATATATGTTACTTCCTAATCAAGTTTGGGATGATATTATATCACAAGCATCTCACAATGTTGACATATTGAAAGATCCTGAAGCAGTCAAACAGCTTGTGAGTATACTTAAAACAAATGTACGTGCCTGTCGTGCATTAGGACATCCATATGTTGTACAGCTGGGAAGAATATATTTAGATATGCTCAATGTCTATAAGGTGATGTCAGAAAATATAACCCAAGCTATTGCATTAAATGGTGTTGTTGTCACCAAACAACCTCTGATTAAAAATATGAGAATAATAAAAAAAGAAACATTGAAGTTAATTGCTAGTTGGGTCTCCCGCTCTACTGATTGCACTATGGTGTTGGAAAACTTTATACCCCCACTCTTGGATGCTGTTTTATTAGATTATCAAAGGACTACAGTTCCTGATGCTCGGGAACCTGAAGTACTTTCATGTATGGCTGCCATTGTGTATAAGCTTGGTGGTTACATTACTTCTGAAGTTCCAAAAATTTTTGATGCAGTTTTTGAATGTACACTTGAGATGATTAATAAAGATTTTGAAGAATATCCAGAACACCGAACAGAATTCTTTTTATTGTTGCAAGCAGTGAATACACATTGTTTTAAGGCATTCCTCAGTATACCACCAGCACAGTTTAAGTTGGTACTGGACTCAATCATTTGGGCATTTAAACATACAATGCGAAATGTGGCTGATACAGGACTCCAAATATTGTTGGGTTTGTTACAAAATATGGAACTACACCCACAAGCAGCACAAAGTTTTTACCAAACATATTTATGTGATATTTTGGAACATGTATTCAGTGTTGTTACTGATACTTCTCATGGTGCTGGACTCACATTGCATGCCACCATTTTGGCTTACATATTTTCATTAGTTGAAGCTGGGCGTGTTACTGTTCCTCTTGGACCAACACCAGATAATGTTGTGTACATACAG
>BGIBMGA010657-Spodoptera
ATGGCAACTTTAGAGCAACAAGCTTCTAAACTTTTGGATTTCAATCAGAAATTAGACATCACTCTACTTGATAATATAGTTGGATGTCTGTACTCAACTGTGGGAGAACAGCAACGTACAGCACAGGAGATACTGACAGCATTAAAAGAACACCCTGATGCCTGGACTCGTGTTGATACCATATTGGAATATTCACAAAACCAGGAAACAAAATACTATGCCTTACAAATATTGGAGCAAGTTATTCAAACAAGATGGAAAATATTACCAAGAAACCAGTGTGAAGGTATTAAAAAATACATTGTTGGTCTCATTATCAAAAACTCATCAGACCCTGTAACTATGGAAAACAACAAGGTGTATTTGAAAAAGCTCAATATGATCTTGATCCAAGTATTGAAACGAGAATGGCCTCATAACTGGGATACATTTATAAGTGATATTGTTGGTGCATCAAAGACAAATGAAAGCCTTTGCCAAAACAACATGGTAATTTTGAAGCTGCTCAGTGAGGAAGTATTTGTTTTCAGCACAGGACAATTAACTCAAACAAAAGCAAAACACTTAAAAGACACAATGTGTTCTGAGTTCAGTCAGATATTCCAGCTCTGTCAATTTGTCCTTGAAAATTCACAAAATGCTCCTCTAGTGGATGCAACATTACATACTCTGCTAAGATTTTTGAATTGGATTCCCCTTGGATACATATTTGAAATGAAGTTGATAAGCACACTCATATTCAAGTTTTTGAATGTACCAATGTTCAGAAATGTAACTCTAAGCTGTCTGACAGAGATTGCAGGTGTGACAGTCAGCAATTATGAGGAACAGTTTGTTGCTCTTCTTGTGCAAACTATGGAGCAACTGGAAGCAATGCTCCCACTCACAACCAATATACGTGAAGCATATGCTGCTGGTCGAGACCAAGAACAAGTGTTTATCCAAAATCTTGCATTATTCCTTTGCACCTACTTAAAAGAGCATGGACAACTTATTGAAAGAAGAGGGCTTACAAACACTCTAATGAATGCTCTACGGTATCTTGTACTGATATCTGAAGTAGAAGAAGTAGAAATTTTTAAAATTTGTTTGGAATTTTGGTATGCACTGGCTGCAGATTTATACCAAGTTGCACCATGCTCGCATACATCTAACATGTATACATCACTTGGCAAGAGTGTAGGCAGGAAAGCCTTGTATTCTGAGGTTTTGAGCAGTGTCCGCTATATAATGATCTCTAGGATGGCTAAGCCGGAAGAAGTATTAGTGGTGGAGAATGAGAATGGTGAAGTGGTGCGAGAGTTTATGAAGGACACTGATTCAATTAATTTGTATAAGAATATGAGAGAAACTTTAGTCTATTTAACACATTTGGATTACCAAGATACTGAACGCATCATGACTGAAAAACTTCAGAACCAAGTAAATGGTAGTGAATGGTCATGGAAAAATCTGAACACACTGTGCTGGGCTATTGGTTCTATCTCAGGTGCAATGATGGAGGAAGATGAGAAAAGGTTTCTTGTTGTTGTAATTAAAGAGTTGTTAGGACTTTGCGAGCAGAAAAAGGGGAAGGATAATAAAGCTATTATTGCTAGTAACATAATGTATGTTGTGGGTCAGTATCCCAGATTCTTAAGAGCTCATTGGAAGTTTTTGAAAACAGTGGTCAATAAACTTTTCGAATTCATGCACGAGACTCACGATGGTGTCCAAGATATGGCATGTGACACCTTTATAAAAATCGCAATCAAGTGTCGGCGTCATTTCGTGACTGCGCAGGTTGGTGAAGCTTGTCCATTTATTGAAGAAATCTTAAGCACTATCAGTTCCATTATCTGTGATTTGCAAACTCTTCAAGTGCACACTTTCTATGAAGCTGTAGGGTATATGATCAGTGCACAAGTGGATCAAGTGGCACAAGAACAACTCATTGAGAAGTATATGCTTCTACCCAATCAAGTTTGGGATGATATTATATCTCAAGCATCACATAATGTGGATATCTTGAAGGATCCAGAGGCTGTGAAACAGCTGGTAAGCATTCTGAAAACGAATGTACGTGCCTGTCGCGCTTTAGGGCATCCATATGTTGTGCAATTGGGTAGAATATATTTGGACATGCTCAATGTTTACAAAGTCATGTCTGAAAACATAAGCCAAGCAATTGCTTTGAATGGTGTTGTTGTAACAAAACAGCCACTTATAAAGAACATGCGTATAATAAAGAAGGAGACACTTAAGTTGATTGCCAGTTGGGTATCACGCTCTACTGATAAAAGCATGGTATTGGAAAATTTCATTCCTCCACTTTTGGATGCTGTTCTCTTGGATTACCAAAGAACTGCAGTACCAGACGCGCGAGAACCTGAAGTTTTGTCATGCATGGCTGCAATTGTTTATAAGCTAGAAGGGCATATAACATCTGAAGTGCCCAAGATATTTGATGCAGTTTTTGAATGCACTCTTGAGATGATAAACAAAGACTTTGAAGAGTATCCAGAGCACAGGACAGAGTTCTTCCTCCTATTGCAGGCAGTGAATACACATTGTTTTAAGGCATTCCTAAGTATACCTCCAGCACAGTTCAAATTAGTATTGGATTCCATTATCTGGGCATTTAAACATACAATGAGAAATGTGGCCGATACTGGTCTTCAGATTTTATATCGGTTGTTGCATAATGTAGAGCTGCACCCACAGGCAGCACAGAGTTTTTACCAAACTTATTTGTGTGACATTTTAGAACACGTTTTTAGTGTCGTAACTGACACATCTCATGGAGCCGGCCTTACCATGCATGCTACGATATTGGCATATATATTCTCCATTGTGGAAGCAGGGCGAGTTACAGTACCGCTTGGACCCACACCTGATAATGTCCTTTATATTCAG
