# Supplementary material for: PCR primers for 30 novel gene regions in the nuclear genomes of Lepidoptera
Source: Zookeys. 2016 Jun 8;(596):129–41. doi: 10.3897/zookeys.596.8399 (PMC4926658; doi:10.3897/zookeys.596.8399)
Supplement: Supplementary material 2 — Sequences used for designing primers [file zookeys-596-129-s002.zip › Gene_regions/Successful/GLYP.fst]

>bmor_GLYP-Plutella
AACTCCGGCGACTACATCCAGGCAGTCCTGGACCGCAACTTGGCGGAGAACATCTCTCGCGTTCTCTACCCCAACGACCACTTCTTCGAGGGCAAGGAGCTGCGGCTGCGGCAGGAGTACTTCATGTGCGCGGCCACTCTGCAGGACATCGTGCGCCGCTACAAGTCATCCAAATTCGGCTGCCGGGACGCCGTCAGGACCACCTTCGATAGCTTGCCCGAAAAAGTCGCCTTACAACTCAACGATACCCATCCCGCTTTAGCCATCCCAGAGCTGCTGAGAATCTTGGTGGATATAGAGAATGTGCCGTACGATCAAGCCTGGGATTTGGTGGTTAAGTGCTGCGCGTATACTAACCACACGGTGTTGCCGGAAGCGCTGGAGCGCTGGCCCGTATCGATGCTCGAGAATGTGCTTCCACGTCACATGGAGCTGATCTATCATATCAACTTCCTGCATCTGAAGGAGGTGGAGAAGCGCTGGCCCGGTGACTTCGACAAGATGCGCCGCATGTCGTTGATTGAGGAGGAAGGCGAGAAGCGAGTCAACATGGCAAATCTGTCGATCGTGGGGTCCCACGCAGTCAACGGAGTGGCAGCCATCCACTCAGACATCCTCAAAGTGACCATCTTCAAGGACTTCTACGAGATGTGGCCGGAAAAGTTCCAGAACAAGACCAACGGTATTACCCCGCGGCGCTGGCTGCTGCTGTGCAACCCTGGTCTCTCTGACCTGATCTGCGACAAGATCGGCGAAGACTGGATCGTCCATTTGGACAAACTCAGCGAATTGAAGCGCTGGGCTAAAGACCCGGCGTTCCAGCGGGCCGTCATGAAAGTCAAGCAGGAGAACAAACTAAAACTGGCTTCTTTAATCGAGAGAGATACAGGGGTGAAGATAAACGTGGCGTCGATGTTCGACGTGCAAGTGAAGCGTATTCACGAGTACAAGCGGCAGTTGCTGAACATCCTGCACGTGATCACGCTGTACAACCGCATCAAGCGCGACCCCTCGGCGGTGGTGACTCCCCGGACGGTCATGATCGGCGGCAAGGCGGCGCCTGGATACTACACGGCTAAGTGGATTATAGCGCTGGCTTGCGCCGTCGGCAACACC
>bmor_GLYP-Manduca
AATTCCGGTGACTATATCCAGGCTGTGCTAGACCGTAACGTGGCCGAGAATATTTCTCGAGTTCTCTACCCGAATGACAACTTCTTCGAGGGTAAGGAACTTCGTCTGCGTCAAGAATACTTCATGTGTGCCGCCACCCTCCAAGATATCATAAGGCGGTACAAAGCTTCCAAGTTCGGCAGCCGCGAGGCCGTTAGAACTACATTTGAGAGTCTTCCAGAGAAAGTGGCCATACAGTTGAACGATACCCACCCGGCTCTGGCTATTCCGGAATTGCTGAGGATTTTGCTCGACATCGAGAAGGTGCCATACGAGGAGGCTTGGAATCTCGTGGTGAAATGCTGCGCGTACACCAACCACACGGTGCTGCCCGAGGCTCTTGAACGCTGGCCGTGTACGATGCTCGAGAACGTGTTGCCGAGGCACATGCAGCTCATCTACCACATCAACTTCTTGCACCTGCAGGAGGTTGAGAAGCGCTGGCCAGGCGACATGGACCGCATGCGACGCATGTCACTCATCGAGGAAGAAGGAGAGAAACGCGTGAACATGGCTAACTTGTGCGTCGTGGGCTCGCACGCCGTAAATGGTGTCGCGGCGATCCACTCCGAGATCCTCAAAGCCACAGTATTCCGTGACTTCTACGAAATGTGGCCAGAGAAGTTCCAGAACAAGACCAACGGCATTACCCCACGCCGTTGGTTGCTGCTCTGCAACCCTGGTCTATCGGACCTCATCTGCGATAAAATCGGTGAAGACTGGATCGTGCACTTGGAGAAGTTGAAAGATCTGAAGCGATGGGCGAAGGACCCTGCGTTCCAGCGCGCCGTGATGAAGGTGAAGCAGGAGAACAAGCTAAGGCTCGCGGCGCTGATCGAGCGCGACACCGGCGTGAAGATCAACCCGGCGTCCATGTTCGACGTGCAGGTCAAGCGCATCCACGAGTACAAGCGGCAGCTGCTGAACATCCTGCACGTCATCACGCTGTACAATCGCATCAAGCGCGACCCCTCCGCGCAGATCACTCCGCGCACCGTCATGATCGGTGGCAAGGCGGCTCCCGGATATTACATCGCTAAGCAGATTATTGCGCTGGCTTGTGCTGTAGGCAATACT
>bmor_GLYP-Bombyx
AATTCTGGTGATTATATTCAAGCTGTATTGGATCGCAACGTTGCCGAAAACATATCGCGTGTTTTGTATCCCAACGACAACTTCTTCGAAGGCAAAGAGTTGCGTTTGCGCCAAGAATACTTCATGTGTGCTGCCACGCTCCAGGATATTATCAGACGGTACAAAGCATCTAAGTTCGGATGCCGAGATGCCGTTAGAACTTCGTTTGAACATTTACCTGAAAAAGTAGCCATCCAATTAAATGACACTCATCCGGCTCTGGCTATACCTGAATTTTTGAGAATCTTAGTCGACATTGAAAAGGTTCCCTATGAACAAGCTTGGGACTTAGTTGTTAAATGTTGTGCATACACCAACCACACAGTCCTGCCTGAGGCTCTCGAAAGATGGCCATGCTCGATGCTGGAAAATGTTCTGCCGAGACATATGCAATTGATTTACCATATCAACTTTTTACATTTGCAAGAGGTGCAAAAGCGTTGGCCCGGCGACATGGATCGTTTGCGCAGAATGTCCTTGATTGAAGAAGAAGGTGAAAAACGCGTCAATATGGCTAATTTATCTATTGTCGGCTCTCACGCTGTCAATGGTGTAGCAGCCATTCACTCCGAAATCTTAAAAGCCACTATTTTCCGCGACTTTTTCGAAATGTGGCCTGATAAATTCCAAAATAAGACTAACGGCATCACTCCCCGGCGTTGGTTGCTCCTCTGCAACCCTGGCTTATCTGATCTCATCTGCGACAAGATCGGAGAAGATTGGATCGTCCATTTGGAGAAGTTGAAGGAGCTGAAGCGCTGGGCTAAGGACCCGGCTTTCCAGCGCGCCGTTATGAAAGTGAAGCAAGAGAATAAACTCAAGCTGGCGGCCCTTATTGAAAGGGATACCGGAGTTAAAATTAATCCCGCGTCGATGTTCGATGTCCAAGTGAAGCGCATCCACGAGTACAAACGTCAGTTACTGAATATTTTGCACGTGATCACGCTTTACAACCGCATCAAGCGCGACCCCAGCGCGTCTTTCACGCCGAGGACTGTTATGATCGGTGGCAAAGCCGCTCCTGGATACTTCATCGCCAAACAAATTATCGCTTTAGCCTGTGCAGTTGGAAATACT
>bmor_GLYP-Danaus
AATTCAGGAGATTACATCCAAGCGGTGCTAGACCGTAATGTTGCTGAGAACATTTCAAGGGTGCTCTACCCTAACGATAACTTCTTTGAGGGTAAAGAATTGAGACTTCGTCAGGAATACTTCATGTGCGCGGCCACGCTTCAAGACATACTCAGGAGATACAAAGCATCTAAATTCGGATCTCGTGAGGCTGTGAGGACGACCTTTGAAAGTCTCCCCGACAAAGTTGCGATACAGTTGAACGATACCCATCCCGCTCTGGCCATTCCTGAACTTCTTCGCATCTTGATCGATGTTGAAAAGGTTCCGTATGAAGAAGCCTGGGAGCTTGTGGTCAAATGCTGCGCTTACACCAACCATACCGTACTGCCTGAAGCCTTGGAGAGGTGGCCGTGTTCTATGCTGGAGAATGTCCTTCCAAGGCACATGCAATTGATATATCACATCAACTTCATGCATCTCAAGGAGGTCGAAAAACGTTGGCCGGGTGACATGGACCGTCTTCGACGCATGTCCCTCATCGAGGAGGAAGGAGAGAAACGTGTAAATATGGCTAACCTTTGCGTAGTCGGTTCTCACGCTGTGAATGGCGTGGCGGCCATACACTCTGACATCCTCAAGGCAACCATCTTCCGTGACTTCTATGAGATGTGGCCTGAGAAATTCCAGAACAAGACCAATGGAATAACCCCTCGCCGCTGGCTCCTGCTATGCAACCCTGGTCTGTCGGATCTCATTTGCGACAAAATTGGTGAAGAATGGACCGTACATTTAGACAAACTCCAAGCTCTGAAGCGCTGGGCGAAAGATCCGGCCTTCCAGCGGGCTGTAATGAAAGTTAAACAAGAAAACAAATTGAAGCTGGCCTCTCTCATCGAGAGGGATACGGGTGTGAAGATTAACGCTGCGTCCATGTTCGACGTTCAAGTTAAGCGTATCCATGAATACAAACGTCAGCTCTTGAACATTCTCCATGTGATCACCCTGTATAACCGTATAAAGCGTGATCCTACAGCAGCGATAACCCCAAGGACTGTGATGATCGGTGGCAAAGCTGCCCCTGGTTACTACATCGCCAAACAAATCATCGCTCTGGCTTGCGCTGTTGGCAACACT
>bmor_GLYP-Heliconius
AACTCCGGAGACTACATCCAGGCAGTTCTCGATCGTAATGTCGCAGAAAACATTTCCAGAGTGCTTTATCCTAACGATAATTTCTTTGAAGGCAAAGAGTTGAGACTTCGTCAAGAATATTTTATGTGCGCCGCCACACTACAGGATATCCTCAGGAGATACAAAGCATCGAAATTTGGTTCTCGTGAAGCTGTGCGAACTACTTTTGAAAGTCTGCCCGATAAAGTGGCCATACAGTTAAACGATACTCATCCTGCCTTAGCGATCCCAGAACTTCTAAGGATCTTGGTTGATATTGAAAAAGTACCTTACGACGAGGCCTGGAAACTTGTGGTTAAATGTTGTGCCTACACAAACCACACTGTCCTCCCTGAGGCTTTGGAAAGATGGCCTTGTTCAATGTTAGAGAATGTATTACCGAGACACATGCAATTGATTTATCACATCAATTTCCTTCACCTCAAGGAAGTTGAGAAACGCTGGCCTGGTGATTTCGATCGTTTTCGTCGTATGTCATTAATAGAAGAAGAAGGCGAAAAACGAGTCAACATGGCGAACCTTTGTGTGGTCGGCGCACACGCTGTCAACGGTGTGGCGGCCATTCACTCTGATATCCTTAAAGCTACCGTCTTCCGTGATTTCTACGAAATGTGGCCGGAGAAGTTTCAGAACAAAACCAACGGTATAACTCCTCGCCGTTGGCTTTTACTTTGCAACCCTGGTCTATCCGATCTAATTTGCGATAAAATTGGCGACGAATGGACTGTACATTTGGAAAAACTACAAGGATTGAAGCGTTGGGCCAAAGACCCGGCGTTCCAGCGCGCTGTGATGAAAGTGAAGCAAGAGAATAAGCTAAAGCTGGCCGCCTTGATAGAGAGGGATACCGGTGTGAAGATTAACCCGGCGTCCATGTTTGACGTGCAAGTAAAACGGATACATGAATACAAACGTCAATTGTTGAACATTTTGCACGTTATCACGTTGTATAATCGTATTAAACGTGATCCTTCAGCTGCGATGACTCCTCGTACCGTAATGATAGGAGGCAAGGCAGCTCCCGGATACTATATAGCCAAGCAGATCATTGCATTGGCCTGCGCTGTTGGCAATACC
>bmor_GLYP-Melitaea
AATTCCGGTGATTACATTCAAGCTGTTCTCGATCGTAATGTAGCGGAAAATATTTCTAGAGTTCTCTACCCTAACGATAACTTCTTCGAGGGTAAGGAATTGAGACTTCGGCAGGAATACTTTATGTGCGCCGCCACTTTACAAGATATTATAAGAAGATATAAATCCTCCAAATTTGGCAGTCGTGAAGCCGTTCGAACTACCTTTGAAAGTCTCCCAGATAAAGTAGCTATCCAACTGAATGACACCCACCCAGCTTTAGCTATTCCAGAACTGTTGCGAATTTTGATTGATGTCGAAAAGTTACCATACGAAGAGGCTTGGGATCTTGTCGTGAAATGTTGCGCCTACACCAATCACACCGTTTTACCGGAAGCCTTGGAGAGGTGGCCGTGCTCAATGTTAGAAAACTGTTTGCCTAGACACATGCAACTGATATACCAAATCAATTTCCTTCATCTCCAGGAAGTCGAAAAGCGTTGGCCAGGCGACTTGGATCGCCTGCGTCGCATGTCTCTTATCGAGGAAGAAGGAGAGAAGAGAGTTAACATGGCACATCTTTGTGTGGTCGGCTCACACGCCGTAAACGGTGTCGCGGCTATTCATTCTGATATCCTAAAAGCGACAATATTCCGCGACTTTTACGAGATGTGGCCCAAAAAGTTCCAGAACAAAACGAACGGTATCACGCCTCGTCGTTGGTTACTGCTATGTAATCCCGGTCTGTCCGATATCATTTGTGACAAAATTGGTGAAGACTGGACCGTCCATCTGGAGAAATTGCAGCAGCTGAAACGTTATGCGAAAGATCCAGCTTTCCAGCGGGCCGTTATGAAAGTGAAACAGGAGAATAAGTTCAGGCTGGCGGCTCTGATAGAAAGGGATACGGGGGTTAAGATAAACGCGGCCTCGATGTTCGATGTGCAAGTGAAACGCATCCACGAGTACAAGAGACAACTGCTGAATATTTTACACGTGATTACGCTGTACAACCGCATCAAGCGCGACCCGAGCGCCGCCATCACCCCCCGGACTGTCATGATCGGTGGTAAAGCAGCTCCCGGCTACTACATCGCTAAGCAAATCATTGCACTGGCTTGCGCTGTGGGCAATACT
>bmor_GLYP-Chilo
AATTCTGGAGATTACATTCAAGCTGTCCTGGATCGCAATGTCGCTGAAAACATTTCAAGGGTGCTTTATCCTAATGATAATTTCTTTGAGGGTAAAGAGTTGCGACTTCGCCAGGAGTACTTCATGTGCGCCGCCACTCTTCAAGACCTAATCAGAAGATTCAAGTCGTCTAAATTTGGAAGCCGGGAAGCTGTCAGAACCACTTTCGAAACTCTTCCTGAGAAAGTCGCTATTCAACTCAACGACACACACCCTGCACTAGCCATTCCAGAATTGTTGAGAATTCTCATCGACGTCGAGAACGTGCCCTATGAAGAAGCATGGCAGATGGTTGTGAAATGTTGTGCTTACACTAACCACACAGTTCTACCTGAAGCATTGGAGAGATGGCCTTGCTCCATGTTGGAGAACGTACTGCCGAGGCATATGCAATTGATTTACCACATCAACTTTTTGCATCTTCAGGAGGTCGAAAAACGTTGGCCCGGTGATATGGAACGCAAGCGTCATATGTCACTGATCGAGGAGGATGGCGAGAAGCGTGTGAATATGGCCAACCTCTGCATTGTTGGCTCTCACGCTGTCAACGGTGTGGCAGCTATTCACTCTGATATCATTAAAAACACTGTCTTCCGTGACTTTTATGAAATGTGGCCTGAGAAGTTCCAGAACAAAACTAACGGTATAACTCCTCGCCGCTGGCTTTTGCTTTGCAATCCAGGTCTGTCGGATCTGATTTCTGACAAAATTGGTGAGGAATGGACTGTCCATTTGGAACAGTTGCAAGGTTTGAAGCGCTGGGCTAAAGACCCTGCCTTCCAACGCGCCGTTATGAAAGTGAAACAGGAGAATAAATTGCGCTTGGCTTCCCTCATTGAGCGCGACACTGGAGTTAAGATCAATCCAGCATCGATGTTTGACATTCAAGTGAAGCGAATTCACGAATACAAACGTCAATTGCTGAATATTCTTCATGTTATCACATTGTACAACAGAGTTAAGCGAGATCCCACTGCACCGATCACGCCACGAACAGTCATGATTGGTGGAAAAGCTGCTCCAGGATACTACATTGCTAAGCAGATTATTGCCCTGGCGTGTGCTGTTGGCAATACC
>bmor_GLYP-Spodoptera
AACTCTGGTGACTACATCCAGGCTGTGCTCGACCGTAATGTCGCCGAGAACATTTCCCGAGTACTGTACCCCAACGACAACTTCTTTGAAGGCAAGGAGTTACGTCTACGTCAAGAGTACTTCATGTGTGCTGCCACTCTACAAGATATTATCAGGAGATACAAAAATTCCAAGTTCGGTAGCAGGGAAGCCGTCAGGACAACATTTGAAAGCCTTCCTGAGAAAGTAGCCATACAACTAAATGACACCCACCCAGCGCTCGCCATTCCTGAACTTCTTAGGATTTTGGTCGACATTGAGAAGGTGCCCTACGACAAGGCATGGAAGCTGGTAACTCAGTGCTGCGCGTACACCAACCATACCGTTCTGCCTGAAGCTCTAGAGAGGTGGCCCACCACTATGTTGGAGAATGTGTTGCCCAGACACATGCAGTTGATCTACCACATCAACTTCTTGCACTTGCAGGAAGTTGAAAAGCGCTGGCCTGGCGACATGGACCGCTTACGTCGCATGTCTCTTATCGAGGAAGAGGGAGAGAAACGAGTGAACATGGCTAACTTGTGTGTTGTAGGTTCTCACGCTGTGAATGGTGTAGCGGCCATTCACTCTGAGATCCTCAAAGCGACTGTATTCCGTGACTTCTACGAAATGTGGCCAGAAAAATTCCAGAACAAGACTAATGGTATCACTCCCCGCCGTTGGTTGCTCCTCTGCAACCCGGGACTTTCTGACCTCATCTGTGACAAGATTGGCGAAGATTGGACAGTTCACTTGGAGAAGCTGCAGCAGTTGAAACGCTGGTCCAAGGACCCTGCCTTCCAGCGCGCGGTCATGAAGGTGAAGCAGGAGAACAAGTTGAGGCTTGCGTCTCTGATTGAGAGGGATACGGGAGTGAAGATCAACCCGGCGTCGATGTTCGACGTGCAGGTGAAGCGTATCCACGAGTACAAGCGTCAGTTGCTGAACATCCTGCACGTCATCACGCTGTACAACCGCATCAAGCGCGACCCGTCCGCGCCCGTCACTCCGCGCACTGTCATGATCGGAGGCAAGGCTGCTCCCGGATACTACGTCGCCAAGCAAATGATTGCTTTGGCTTGTGCTGTCGGCAACACT
