# Supplementary material for: PCR primers for 30 novel gene regions in the nuclear genomes of Lepidoptera
Source: Zookeys. 2016 Jun 8;(596):129–41. doi: 10.3897/zookeys.596.8399 (PMC4926658; doi:10.3897/zookeys.596.8399)
Supplement: Supplementary material 2 — Sequences used for designing primers [file zookeys-596-129-s002.zip › Gene_regions/Successful/KRR1.fst]

>BGIBMGA005381-TA-Plutella
GGGCCAGTTGAAAATGCTTGGTCCCTGAAGATACCTAAATTTACGCCTGAAGATAACCCACATGGCCTGCTAGAAGAAAGCAAGTTTGCGACTTTGTTCCCCAAGTACCGTGAACAATACTTGAAAGAGTGCTGGCCTCTCGTGCAGAAGGTACTAAAAGAGCACTATATTGTTGCAGAATTAGACTTAATTGAAGGCAGTTTAATAGTCAAAACAACTCGCAAGACGTGGGATCCCTATATTATCATCAAAGCTAGGGATCTCATGAAACTGCTGTCCAGAAGCGTGCCATTTGAGCAGGCAGTCAGAGTCCTTGATGATGAAATTGGGTGTGACATTATTAAGATAAATTCCTTTGTAAGCAAAAAGGAGACATTTTTAAAAAGGCGACAAAGATTGATTGGGCCAAATGGTGTGACATTAAAATCTATTGAGTTATTAACAGAGTGTTATGTATTAGTACAAGGCAACACTGTGTCAGCTGTGGGCCCCTACAAGGGCTTGGTTCAAGTGAGGCGTATAGTGGAAGACACTATGAAGAACATTCACCCCATGTACAATATAAAAACTTTGATGATCAAGAGAGAACTAATGAAGGATCCAAAGTTAAAAAATGAGAGCTGGGATAGATTCTTGCCCAAATTCAAGAGTAAGAATGTTCCTAGAAAGCAGCCTAAGAAGAAGGTACAAAAGAAGCCATACACACCTTTCCCACCAGCGCAGCCCGAGAGCAAGGTGGACCGGGAGCTGGCCACTGGAGAGTACTTCCTCAAGGATGAACAGAAGAAGGCCAAGAGACACCATGAGAAGGAGGAGAAGCATGCCATTGCCAAGAAGGCCCGTGATGAGAAGAGACAGAAGGACTTTGTGCCCCCTGAGGAGAAG
>BGIBMGA005381-TA-Manduca
GGTCCTGTTGAAAATGCGTGGGCTATGAAAATACCGAAATTTAAACCGGAAGATAACCCACACGGCCTGCTAGAGGAAAGTAAATTTGCGACGTTATTTCCAAAATATCGAGAACAATACTTAAAAGAATGTTGGCCCCTCGTCCAAAAGGTACTAAAAGAACATCATATTGTTGCCGAGTTAGATCTTATTGAAGGAAGCATAACGGTGAAGACTACAAGAAAAACTTGGGACCCTTACATTATCATTAAGGCCAGAGATTTAATGAAACTTCTGTCACGAAGTGTTCCATTCGAACAGGCAGTGAGAGTGTTAGAAGACGAAATAGGATGTGATATTATAAAGATTAATTCCTTTGTCCGTAAAAAGGAGACATTTTTGAAACGGCGCCAACGTTTGATTGGGCCAAATGGTGTTACTCTGAAGTCAATAGAACTGCTAACAGAATGCTACGTACTTGTGCAAGGAAACACAGTGTCAGCAGTAGGACCCTATAAAGGTCTTCTTCAAGTCAGACGAATTGTTGAGGATACAATGAAAAATATACATCCTATGTATAACATTAAAAGCTTGATGATAAAACGAGAACTCATGAAAGATCCGAAATTAAAAAATGAGAGCTGGGATAGGTTTTTGCCTAAATTTAAAACCAAGAATGTACCCCGCAAACAACCTAAAAAGAAAGTT~~~AAGAAACCATACACTCCATTCCCTCCACCGCAACAAGAAAGTAAAGTTGATAAAGAACTTGCAACCGGTGAGTACTTCCTCAAAAATGAGCAGAAAAAGGCTAAACGGCGTCATGAGAAGGAAGAGAAACAAGCACAAGCTAAACGAGCTCGTGATGAACAGAGGCAGAAAGATTTCATACCTCCAGAAGAAAAA
>BGIBMGA005381-TA-Bombyx
AATTCAGTTGATAATGCTTGGGCTATGAAGATACCCAAATTTACACCCGACGATAACCCGCATGGCCTTTTAGAAGAAAGTAAATTCGCCACATTATTTCCAAAGTATCGAGAGCAATACCTGAAAGAATGCTGGCCCTTGGTACAGAAAATACTTAGCGAACATCACATTGTTGCAGAATTAGATTTAATTGAAGGAAGCTTAACAGTAAAAACAACAAGAAAAACTTGGGATCCATACATTATTATTAAAGCGCGAGACTTCATGAAGCTGTTATCGAGAAGTGTTCCGTTTGAACAAGCCTCTCGTGTGCTAGATGACGAAATTGGATGCGACATTATTAAAATTAATTCATTTGTTCGCAAAAAAGAAACCTTTTTGAAGAGACGGCAGAGGTTGATAGGACCTCAGGGTGTTACATTAAAATCCATTGAATTATTAACAGAATGCTATGTTTTAGTCCAAGGTAATACAGTATCTGCAGTAGGCCCCTATAAAGGTTTAGTGCAAGTAAGACGAATTGTTGAAGACACAATGAAAAATATACATCCTATGTACAATATAAAAAGTTTAATGATTAAAAGAGAATTAATGAAAGACCCAAGGCTAAAAAATGAAAGTTGGGATAGATTTCTGCCAACATTTAAGAGCAAGAATGTGCCAAGGAAGCAACCAAAGAAGAAAGCCAATAAAAAACCTTATACTCCATTCCCACCTCCACAACCTGAAAGTAAAATTGATAAGGAGTTGGCCACAGGGGAATACTTCCTTAAGGAAGATCAAAAGAAGGCAAAGATTCACCATGAAAAACAAGAGAAACAGGCTCAAGCTAAGAGAGTACGAGATGAACAAAGACAAAAAGATTTTATTCCTCCTCAAGAAAAA
>BGIBMGA005381-TA-Danaus
GGGCCGGTAGAAAATGCTTGGGCTATGAAAATTCCTAAATTCACACAAGAGGATAATCCACATGGTCTCTTAGAAGAAAGCAAATTTGCTACACTGTTTCCCAAATATCGTGAACAATATCTAAAAGAATGCTGGCCACTGGTTCAAAAAGTATTGAAAGCACATCACATTGTTGCAGAGTTGGATCTTATTGAGGGAAGCTTAACAGTAAAAACAACAAGGAAAACTTGGGATCCTTACATTATTATTAAAGCGAGGGATTTTATGAAATTACTTTCCAGAAGTGTACCATTTGAACAAGCTGTAAGGGTATTGGATGATGAAATTGGATGTGACATTATCAAAATTAATTCTTTCGTTAGCAAAAAAGAAACATTCTTGAAAAGGCGTCAAAGATTGATAGGCCCTAATGGTGTCACTTTAAAATCAATAGAGTTGCTAACAGATTGCTATGTATTAGTACAAGGAAATACAGTTTCTACAGTTGGACCATATAAAGGTTTACTACAAGTTAGAAGAATAGTTGAAGATACTATGAAAAATATTCATCCAATGTACAATATTAAAAATCTTATGATTAAACGGGAGCTCATGAAGGACCCTAAATTAAAAAATGAAAGCTGGGATAGATTCCTACCCAAATTCAAAAGTAAAAATGTACCTAGGAAACAACCTAAAAATAAAATCAAAAAGAAACCATACACTCCCTTCCCGCCGCCCCAACCTGAAAGTAAAATTGACAAAGAGCTGGCTTCAGGTGAATACTTTCTCAAAGACGAGCAAAAGAAAGCTAAACGTCACCATGAGAAGGAAGAGAAACAGATGTTGGCAAAGAAAGCAAGACAAGAAGAAAGAAAGAAAGATTTCATTCCTCCGACTGAACCT
>BGIBMGA005381-TA-Heliconius
GGGCCCGTAGATAATGCTTGGACTATGAAAATTCCTAAATTTACCCAAGATGATAATCCACATGGTTTATTAGAAGAAAGTAAATTCGCTACTTTATTTCCGAAATATCGTGAACAATATTTAAAAGAATGTTGGCCTCTGGTTCAAAAAGTTTTAAAAGAACATCAAATCGTAGCTGAACTTGATCTAATAGAAGGAAGTTTGACAGTCAAAACGACGAGGAAAACGTGGGATCCCTATATAATTGTTAAGGCTCGAGATTTCATGAAACTTTTATCAAGAAGTGTTCCATTCGAACAAGCTGTTAGAGTATTAGAGGATGAAATAGGATGTGACATTATAAAAATAAATTCATTTGTAAGCAAAAAAGAAACATTTTTAAAACGTCGGCAACGATTAATAGGTCCAAATGGAGTCACGTTAAAATCTATTGAATTATTAACAGAGTGCTATGTACTTGTGCAAGGTAATACAGTCTCAGCCGTGGGACCATATAAAGGGTTGGTTCAAGTTAGGCGGATTATTGAAGATACTATGAAAAATATTCATCCAATGTACAACATTAAAAGTCTCATGATAAAGAGAGAGTTAATGAAAGATCCTAAACTTAAAAATGAAAGCTGGGATCGTTTTCTACCTAAATTTAAAAGTAAAAATGTTCCAAGAAAACAACCTAAAAATAGAACTAAAAAGAAACCTTACACACCTTTCCCTCCAGCGCAACCAGAAAGCAAAATTGACAAAGAACTGGCTAGCGGCGAATATTTCCTTAAAGATGAACAAAAGAAAGCTAAACACCGACATGAAAAAGAAGAACAACAACTGCAAGCAAAAAAAGCTAAACAAGAACAACGTAAAAAAGACTTTGTTCCACCACATGAAAAA
>BGIBMGA005381-TA-Melitaea
GGTCCCATTGAAAATGCGTGGGCTATGAAAATTCCTAAATTTACCCCAGAAGATAATCCGCATGGTCTTATCGAAGAAAGTAAATTTGCCACTCTATTCCCTAAATATCGAGAACAATATCTCAAAGAATGTTGGCCGTTGGTTCAAAAGGTATTAAAAGAGCATCATATAATAGCAGATTTAGATTTAATCGAAGGTAGTTTAACTGTAAAAACTACGAGAAAAACGTGGGATCCCTATATCATAATCAAAGCTAGAGATTTTATGAAGTTACTGTCGCGAAGCGTTCCTTTTGAACAAGCTGTAAGGGTATTAGAAGATGAGATAGGAAGTGACATTATAAAAATCAATTCATTTGTCAAAAAAAGGAAACAATTTTTAAAACGAAGGCAAAGATTGATCGGTCCAAATGGTGTTACCCTTAAGTCAATCGAGCTACTTACAGAGTGCTATGTTCTTGTTCAAGGAAATACAGTTTCTGCTGTAGGACCTTACAAAGGGTTAGTACAAGTTAGACGTATTGTTGAGGACACTATGAAAAACATTCATCCAATGTATAATATTAAAAGTCTTATGATCAAA
>BGIBMGA005381-TA-Chilo
GGTCCAGTAGAAAATGCGTGGAAATTGAAAATTCCAAAATTCACGCCTGAAGATAACCCTCATGGTTTATTAGAGGAAAGTAAATTTGCTACTTTATTTCCAAAATACAGAGAACAATACCTCAAAGAATGTTGGCCGCTTATACAAAAAGTGTTGAAAGAACATCACATCGTATCTGAATTAGATCTAATAGAAGGAAGTTTAACAGTCAAAACAACTAGAAAAACTTGGGATCCATATATCATTATCAAAGCTAGAGATCTTATGAAACTGTTATCTAGAAGCGTGCCATTTGAACAGGCAGTAAGAGTGTTAGCAGATGAAATAGGTTGCGACATAATAAAAATAAATTCTTTTGTTAGGAAGAAAGAAACTTTTTTGAAAAGGCGTCAACGCTTAATTGGCCCAAATGGAGTCACATTGAAGTCAATAGAATTATTGACAGAATGTTATGTGCTCGTACAAGGTAATACTGTTTCTGCAATCGGTCCTTATAAGGGACTTGTTCAAGTAAGACGGATTGTGGAAGATACTATGAAAAATATACACCCAATGTATAATATAAAAAGCCTTATGATTAAAAGGGAATTAATGAAGGACCCTAAACTTAAAAATGAGAATTGGGATAGATTTTTGCCAAAGTTCAAGAGTAAAAATGTACCAAGGAAACAGCTTAAGAAAAAAATTAAAAAGAAACCTTATACTCCATTCCCACCACCACAAACTGAGAGCAAAGTTGACCAAGAACTTGCTACAGGAGAATATTTCCTAAAAGATGAGCAAAAGAGAGCTAAACGCAAACATGATAAAGATGAAAAACAAGCTGAAGCTAAAAGGGCGAAAAATGAGCAAAGACAAAAAGACTTTATACCACCTAAAGAGAAA
>BGIBMGA005381-TA-Spodoptera
GGCCCCGTAGATAATGCTTGGGCTATGAAAATACCGAAATTTACGCCTGAAGATAACCCACATGGTCTTTTAGAGGAAAGTAAATTTGCTACTTTATTCCCAAAGTACAGAGAGCAGTACTTAAAAGAATGTTGGCCGCTTGTGCAAAAGGTGTTAAAAGAACATCATATAGTCGCTGAGCTAGACCTCATCGAAGGCAGTATAACTGTGAAAACAACAAGGAAAACATGGGACCCATACATCATCATCAAAGCAAGAGATTTAATGAAGCTGCTGTCTCGAAGTGTTCCGTTTGAACAAGCTGTGCGAGTACTAGAAGATGAAATAGGATGTGATATCATTAAAATCAATTCATTTGTTCGTAAAAAGGAAACATTTTTGAAGAGGAGGCAGCGTTTGATCGGGCCGAATGGAGTTACCTTGAAATCCATAGAACTTCTAACTGAGTGTTATGTGTTAGTGCAAGGAAATACAGTTTCAGCTGTTGGGCCATACAAAGGCCTAGTGCAAGTCAGGAGAATTGTTGAGGACACAATGAAAAACATTCATCCAATGTACAACATTAAAAGTTTAATGATCAAAAGAGAATTAATGAAGGACCCTCGATTAAAAAATGAGAGTTGGGATAGATTTTTACCAACATTTAAAAGTAAAAATGTGCCAAGGAAACAACCTAAGAAGAAAGTTGAGAAGAAACCATACACTCCATTCCCACCACCACAACAGGAGAGTAAAATTGACCGAGAACTTGCTACTGGAGAATACTTCCTCAAAGATGAACAGAAGAAGGCCAAGAATAGACATCAAAAGGAAGAAAAGCAAGCACAAGCTAAGAGAGCTAAACAAGAACAACGACAGAAAGACTTTGTACCTCCTGAAGAGAAA
