# Supplementary material for: PCR primers for 30 novel gene regions in the nuclear genomes of Lepidoptera
Source: Zookeys. 2016 Jun 8;(596):129–41. doi: 10.3897/zookeys.596.8399 (PMC4926658; doi:10.3897/zookeys.596.8399)
Supplement: Supplementary material 2 — Sequences used for designing primers [file zookeys-596-129-s002.zip › Gene_regions/Successful/LeuZip.fst]

>BGIBMGA003300-Manduca
AATAAATTAAAATCGTCACAGAGAGACAAAGTGAAGAGGTTTGTCGCGTTCACGCAGACGAGCGAAAGCACCGCCATATACTGCCTATCCCAGAACGACTGGAAACTGGATCTAGCGAGTGACAACTACTTTCAAAATCCTGAAGCGTATTACAAAGACCCCGTAAAAGGGTCAGTGGATAGGAAAAAaCTGGAGCAACTCTTCAACAAGTACAGAGACCAACAAGAGAATGATAAAATAACAGCGGATGGAGTAATGAAATTTTTAGAAGACCTAAACCTTAGTCCAGAATCCATATTAGTTCTGATCATAGCATGGAAGTGCAAAGCAGCAGTGCAATGTGAGTTCACTAAAGAAGAGTTCACGACAGGACTGCTAGAGCTGGGGGTGGACAGCATAGATAAATTAAAAGCTAAATTGCCAACACTAGAGTCTGAATTGAAAGATACAAACAAATTTAAGGATTTCTATCATTTTACATTCAATTATGCCAAAAACGCGGGTCAGAAGGGTCTGGATTTGGACATGGCGATAGCTTATTGGAATATTGTGCTCCGTGGGAGATTTAAATTCCTTGATGCTTGGTGTAAATTTCTTACG
>BGIBMGA003300-Bombyx
AATAAATTAAAATCGTCACAGAGGGACAAAGTGAAGAAGTTCGTCGCTTTCACGCAGACGAGCGAAAGCACAGCTATATATTGTCTCTCACAAAACGATTGGAAATTAGATCTGGCCAGCGACAATTACTTCCAAAACCCCGATGCGTACTACAAAGATTCCATAAAAACCTCAGTGGATAGAAAAAAGCTTGAACAACTCTTCAACAAATACAGAGACCAACAAGAACTGGATAAAATTACGGCAGACGGGGTCATGAAATTCTTAGAAGACCTAAACTTAAGTCCAGAGTCAATTTTAGTTTTAATTATAGCGTGGAAATGCAAAGCAGCTGTACAATGTGAATTCACTAAAGATGAGTTTATTATGGGCATGGTTGAGTTGGCTGTTGACGGATTAGACAAATTAAAAGCTAAATTACCAACATTAGAATCAGAATTAAAAGATTTAAATAAATTTAAGGATTTTTACCACTTCACATTCAACTATGCTAAGAATGCTGGTCAGAAAGGTCTAGATCTAGACATGGCGATAGTTTATTGGAATATTGTATTGCGTGGAAGGTTTAAGTTCTTAGATGCTTGGTGCAAGTTTCTCACA
>BGIBMGA003300-Danaus
AATAAATTAAAATCATCACAGAGAGAAATAGTTAAGAAGTTCTTAATGTTTACACAAACGAGTGAAAGCACTGCCATATATTGCCTCTCACAAAATGATTGGAAATTGGATCTGGCGAGTGACAACTATTTTCAGAATCCAGATGCCTATTACAAAGGTTCCGTCAAAGCATCGGTAGATAGAAAAAAAGTAGAGCAGTTATTTAACAAATATCGAGATCAGCAAGAGAACGATAAAATCACAGTCGATGGTGTGATGAAATTTCTAGAAGATCTTAATTTAAGTCCTGAATCTATATTAGTTCTTATAATAGCATGGAAATGCAAAGCTGCTGTTCAATGCGAGTTCACTAAGGAAGAATTCATGACGGGTCTCATAGAGCTGGGAGTGGACAGCATAAACAAATTAAAAACTAAATTACCAACATTAGAAGTAGAAATAAAAGATCCAAATAAATTTAAGGATTTCTATCAATTCACATTCAATTACGCCAAAAATCCAGGCCAAAAGGGTTTAGAACTCGACATGGCTATAGCATATTGGAACATTGTTCTCCGTGGAAGATTCAAATTTCTAGATGCATGGTGTAAATTCCTAACG
>BGIBMGA003300-Heliconius
AATAAATTAAAATCATCACAGAAAGAAAAAGTGAAGAAATTCGTAGCATTCACTCAAACTAGCGAGAGCACTGCCATATACTGTCTCTCACAAAACGACTGGAAACTGGACATGGCCAGTGACAATTATTTTCAGAACCCTGATGCATACTACAAGGATTCAGTCAAAGCATCTGTAGATAGAAAAAAAGTAGAACAGTTATTCAATAAATATAGAGATCAACAGGAGAACGACAAAATAACTGTTGATGGTGTAATGAAATTTTTAGAAGACCTAAATTTAAGTCCCGAATCTATATTAGTTCTCATAATTGCGTGGAAATGCAAAGCAGCGGTACAATGTGAATTCACGAAAGAGGAATTTGTATGTGGTCTCATAGAGCTCGGAGTTGACAGTATAGATAAATTAAAAACAAAATTACCAACATTAGAAATGGAGATAAAAGATCCTAATAAGTTTAAAGATTTTTATCAATTCACATTTAATTATGCTAAAAACCCTGGACAAAAGGGCTTAGAACTTGATATGGCGGTAGCATATTGGAATATAGTGTTACGTGGGAGATTTAAATTTCTTGATGTTTGGTGCAAATTCCTTACA
>BGIBMGA003300-Melitaea
AATAAATTAAAATCATCACAGAGAGACAAAGTAAAGAAGTTCGTAGCATTCACGCAAACTACTGAAAGTACCGCTATATTCTGTCTCTCGCAGAACGACTGGAAACTTGAATTGGCGAGCGATAACTATTTTCAGAACCCTGACGCGTACTACAAAGATCCCGTCAAGGCATCAGTAGATAGAAAAAAGCTAGAACAACTATTTAACAAATACAGAGATCAACAGGAGAATGACAAAATCACCGTTGACGGTGTTATGAAATTTTTAGAAGACTTAAATTTAAGTCCTGAATCAATACTAGTTCTTATAATAGCGTGGAAATGTAAAGCTGCAGTTCAATGTGAATTCACTAAGGAAGAGTTCATGACGGGTTTCATAGAACTGGGGGTCGACAGCATAGACAAATTAAAAGCAAAGTTGCCTACTTTAGAATCAGAGATTAAGGATCCTAATAAATTTAAAGACTTCTACCAATTTACGTTTAATTATGCCAAAAATCTAGGTCAGAAGGGCTTAGAACTCGATATGGCCGTAGCCTATTGGAATATAGTACTCCGTGGGAGATTTAAGTTCCTTGATGCTTGGTGCAAGTTTCTAACT
>BGIBMGA003300-Chilo
AATAAATTAAAATCATCACAGAGAGATAAAGTGAAGAAATTCGTCGCATTCACGCAAACAAGTGAGACAACGGCAATATATTGTCTCTCGCAAAATGATTGGAAGCTGGATCTCGCGAGTGATAATTACTTCCAGAACCCTGAGGCATACTACAAAGACCCCGTGAAAGCTTCAGTGGATAGAAAAAAGCTCGAACAACTATTTAACAAGTATAGAGATCAGCAAGAGACGGATAAAATCACCGTGGATGGTGTTATGAAGTTCCTAGAAGATTTAAATCTTAGTCCTGAATCTATTTTAGTTCTTATTATTGCATGGAAATGCAAAGCTGCTGTGCAATGTGAATTTACAAAAGATGAGTTTACAACGGGTCTGCTTGAATTAGGGGCTGACAGTATAGACAAACTGAAAGCCAAACTGCCAACACTGGAATCAGAAATAAAAGATACAAATAAATTCAAAGATTTCTATCACTTTACATTTAATTATGCCAAGAATCCAGGTCAAAAAGGCCTTGAGCTTGATATGGCAATAGCCTATTGGAATATTGTGCTCCGTGGGAGGTTTAAATTTTTAGATGCTTGGTGTAAATTTCTCACA
>BGIBMGA003300-Spodoptera
AATAAATTAAAATCGTCACAGAGAGACAAAGTTAAAAAGTTCGTCGCGTTTACGCAGACGAGTGAGAGCACGGCGATATACTGTTTGTCTCAAAATGACTGGAAACTGGACTTGGCGAGCGACAACTACTTTCAGAACCCAGAGGCTTACTACAAGGACCCTGTCAAGGCGTCCGTGGACAGAAAGAAGCTCGACCAACTGTTTACAAAGTACAAAGACCAACAGGAGAACGATAAGATCACTGTTGATGGTGTTATGAAGTTTTTAGAAGACCTTAATTTAAGTCCTGAGTCAATTCTAGTTCTTATAATAGCATGGAAGTGTAAAGCAGCTGTGCAGTGTGAGTTCACGAAGGATGAGTTCATAACTGGTCTCATAGAGCTTGGAGTGGATAGCATAGACAAATTAAAAGGAAAGTTAGCAACCCTGGAGACAGAAATAAAGGATCAAAATAAATTCAAAGACTTTTATCATTTTACATTCAATTATGCAAAGAATCCGGGACAGAAAGGTCTTGAATTGGACATGGCGATAGCCTATTGGAATATAGTGCTCCGTGGGAGGTTTAAGTTCCTAGATGCTTGGTGTAAATTTCTCACG
