# Supplementary material for: PCR primers for 30 novel gene regions in the nuclear genomes of Lepidoptera
Source: Zookeys. 2016 Jun 8;(596):129–41. doi: 10.3897/zookeys.596.8399 (PMC4926658; doi:10.3897/zookeys.596.8399)
Supplement: Supplementary material 2 — Sequences used for designing primers [file zookeys-596-129-s002.zip › Gene_regions/Successful/MK6.fst]

>BGIBMGA005641-TA-Plutella
AGTCAGTCTCTGGAACAGAAACGTCTACTAATGGATCTCGATATCTCTATGAGAGCCAGTGCATGTCCGTACACTGTGCATTTCTACGGAGCTCTGTTCAGGGAAGGAGACGTCTGGATCTGCATGGAGGTCATGGACATGAGTCTTGACAAATTCTACACTAAAGTCTACAAAAACAACAGGACTATCCCAGAAAATATTCTTGGAAAAGTTGCCTTTTCAGTTGTAAGTGCCTTACACTACCTATACTCAAAGCTGAGAGTAATACACAGAGATGTGAAACCCTCGAATATTCTAATCAACAGAAAAGGTGAGGTCAAGATGTGTGACTTTGGTATATCTGGGTACCTTGTTGACTCTGTTGCTAAAACAGTTGATGCGGGGTGCAAGCCCTATATGGCACCTGAAAGAATTGACCCCACTGGGAACCCTGGGCAGTATGACATCAGAAGTGATGTTTGGTCACTAGGAATATCAATGATAGAACTGGCTACTGGCAAGTTCCCATACAAGACATGGGTGACACCATTTGAACAACTCAAGCAGGTGGTAACAGATGCACCGCCGAGACTGCCCAGTGGAGACTTCTCACCAGAATTTGAAGACATGATTACTAAATGTTTGCAGAAAGACTACAAGCTGAGACCCAACTATGATGCACTACTAGCACATCAGTTCTGCCAGGAACACAGTCAGAAGGAGACCAATGTTGCTTCCTTTGTTATAGAAATCCTAGACTTA
>BGIBMGA005641-TA-Manduca
AATCAGTCTCAGGAGAGGAAACGTTTACTCATGGACTTAGATGTGTCCATGAGGGCCAGTGCATGTCCATTTACAGTGCATTTTTATGGTGCAATGTTCAGAGAAGGTGATGTGTGGATATGCATGGAGGTTATGGACATGAGCCTTGACAAATTCTATTTGAAAGTGCACAAAAATGAACGCTCTATACCAGAAAACATTCTTGGCAAAATTGCGTTTTCTGTTGTGAGTGCTCTGCATTATTTGTATTCAGAGCTCAGAGTTATTCACAGAGATGTAAAGCCATCTAACATTTTGATAAATAGAAAAGGAGAAGTTAAAATGTGTGACTTTGGTATCTCTGGACATCTTGTTGACTCAGTTGCAAAAACCATAGATGCAGGATGTAAACCATATATGGCACCTGAAAGAATTGACCCTATGGGTAATCCAGGGCAATATGACATTCGTAGTGATGTTTGGTCACTTGGTATCTCTATGATCGAGCTTGCGACTGGCACATTTCCCTACAGCACTTGGGGTTCGCCTTTTGAGCAATTAAAGCAAGTGGTAAAAGATGATCCTCCCAGACTGCCAAGTGACAAATTCTCACCAGAGTTTGAGGATTTGATTGTAAAATGTTTGCAAAAAGATTACCGACAAAGACCTAATTACACAGCACTGTTGTCTCACCCATTCTGTAAGGAGCACAGTGAAAAGGAAACTGATGTAGCTTCTTTTGTTCAAGAGATACTGAATTTA
>BGIBMGA005641-TA-Bombyx
AATCAATCTTTGGAACAAAAACGTTTGTTAATGGATCTTGATGTATCAATGAGAGCAAGTGCGTGTCCGTATACAGTACATTTCTACGGAGCAATGTTCAGGGAAGGGGATGTTTGGATTTGTATGGAAGTAATGGATATGAGTTTAGACAAATTTTACACAAAAGTCTACAAAAATGATCGTACCATACCTGAGAATATTCTTGGAAAGATAGCATTTTCGGTTGTTAGTGCTTTACATTATTTATACTCCAAACTCAGAGTCATACATAGAGATGTGAAACCATCAAATATATTGATCAACAGAAAGGGTGAAGTGAAGATGTGTGACTTTGGCATTTCTGGTCATCTGGTAGATTCTGTTGCAAAAACAATTGATGCTGGCTGTAAACCTTATATGGCACCAGAACGAATTGATCCAACTGGAAATCCTGGGCAATATGACATTCGAAGTGACGTGTGGTCTCTGGGAATATCCATGATTGAATTAGCAACAGGAACTTTCCCATACAACACATGGGGCACACCTTTCGAGCAACTAAAACAAGTTGTTAAAGATGATCCACCAAGGCTTCCAGTGGGAAAATTTTCAAACGAGTTTGAGGATTTAATAGTGCAATGCTTACAGAAAGACTATAGACTCAGACCAAATTACGATGCATTGTTAGTGCATCCATTCTGCCAGGAACACAGTCAAAAGGAAACCGATGTTGCATCTTTTGTTCAGGAAATATTAGATTTA
>BGIBMGA005641-TA-Danaus
AGCCAATCATTAGAGTTGAAGCGTTTGTTAATGGATCTCGATGTGTCCATGAGGGCCAGTGCATGTCCTTACACTGTACATTTTTATGGTGCCATGTTCAGAGAGGGGGATGTTTGGATCTGTATGGAGGTTATGGATATGAGCCTTGATAAGTTCTATACAAAGGTATACAAGAACAATAAAACAATAACAGAGAATATTCTTGGGAAAATTGCATTTTCGGTTGTGAGTGCACTGCATTACCTCTATTCAAAGCTGAGGGTTATACACAGAGATGTGAAACCTTCAAATATATTGATAAATAGGAAAGGGGAGGTCAAAATGTGTGATTTTGGGATTTCAGGATATTTAGTAGATTCAGTAGCTAAGACCATAGATGCTGGCTGTAAGCCTTACATGGCACCCGAAAGGATTGATCCAAGCGGTAATCCTGGACAATATGACATCAGAAGTGACGTATGGTCCCTTGGAATATCCATGATCGAACTTGCTACGGGAAAGTTTCCTTACAACACCTGGGGAACACCATTTGAACAGCTCAAGCAAGTCGTAGAGGATGATCCACCAAGTCTTCCTATAGGACAGTTCTCACCCGAGTTTGAGGACATAATCACCCAATGCCTCAAAAAGGATTACAGGCAGAGACCGAATTATGACGCACTGCTTTCACATCAATTCTGCCAGGAACACAGCGAGAAAGAAACAGACGTGGCTTCCTTTGTCAAGGAGATACTTGATATA
>BGIBMGA005641-TA-Heliconius
AGTCAATCTTTGGAGCTTAAACGCTTGTTGATGGATCTCGATGTTTCAATGAGGGCCAGTGCGTGTCCCTACACAGTACATTTCTACGGTGCCATGTTTAGAGAGGGAGATGTATGGATCTGTATGGAAGTGATGGACATGAGCCTGGACAAGTTCTACACAAAGGCTTACAAGAACAACAAAACTATAACTGAAAATATTCTCGGCAAAATTGCATTTTCAGTCGTCAGTGCCCTCCACTACCTCTATTCGAAGTTAAGAGTTATCCACAGAGACGTAAAACCTTCAAACATCTTGATAAATAGAAAGGGGGAAGTGAAGATGTGTGATTTCGGCATTTCTGGTTATTTAGTGGACTCTGTGGCAAAGACTATTGATGCTGGCTGTAAACCTTATATGGCACCAGAGCGTATCGACCCGAGCGGTAATCCTGGACAGTATGACATACGCAGTGATGTTTGGTCACTGGGCATATCGATGATAGAATTGGCCACTGGTAAATTTCCTTACAACACTTGGGGCACGCCATTCGAACAATTGAAGCAAGTAGTCAAAGACGACCCTCCAAGTCTTCCAAGTGGCCAATTCTCGTCGGAGTTTGAGGATTTGATTACAAAATGTCTCAAAAAGGATTACAAGCAACGGCCTAACTATGATGCCCTGTTGACGCACCCATTTTGCCTCGAACACAGCCAGAAAGAAACAGACGTGGCCTCCTTCGTCCAGGAGATACTGGACCTG
>BGIBMGA005641-TA-Melitaea
GCTCAATCATTGGAGCTAAAGCGTTTGTTGATGGATCTCGATGTCTCTATGAGGGCTAGTGCATGCCCATACACTGTCCATTTTTATGGTGCCATGTTCCGAGAGGGTGATGTATGGATCTGTATGGAAGTTATGGATATGAGTCTTGATAAGTTCTACACTAAGGTCTACAAGAACAATAAGACTATAACAGAAAATATTCTTGGCAAAATTGCATTTTCAGTTGTAAGTGCCCTCCATTACTTGTATTCAAAACTGAGGGTCATTCACAGAGATGTAAAACCTTCCAATATCTTAATAAATAGGAAAGGGGAAGTGAAGATGTGTGACTTCGGTATCTCAGGATATTTAGTTGACTCAGTAGCTAAAACTATTGATGCAGGATGTAAACCATACATGGCACCAGAACGCATTGACCCAAGTGGTAATCCTGGTCAATATGACATTCGTAGCGACGTTTGGTCCCTTGGAATATCTATGATTGAACTAGCTACTGGTAAATTCCCATATAACACATGGGGCACACCATTTGAGCAACTTAAGCAAGTAGTAAAAGATGATCCTCCAAGTCTTCCAAGTGGTCAATTTACACCAGAGTTTGAAGATATGATTACAAAATGTCTCAAGAAAGATTATAAACAAAGACCTAATTATGATGCACTTTTAACACATCCATTTTGCTTGGAGCACAGTCAGAAAGAAACCGACGTGGCCTCGTTTGTTCAAGAAATACTAGATTTA
>BGIBMGA005641-TA-Chilo
AATCAGTCACAGGAGTTAAAACGATTGCTAATGGATTTAGATGTGTCCATGAGAGCTAGTGCTTGTCCATACACTGTACATTTTTATGGTGCCATGTTTAGAGAAGGTGATGTATGGATTTGTATGGAAGTGATGGACATGAGTCTTGATAAGTTCTACACAAAGGTCTACAAGAACAACAGAACTATACCTGAAAATATTCTTGGAAAAATTGCATTTTCAGTTGTGAGCGCATTACACTATTTGCACTCAAAATTGAAAGTAATACACAGAGATGTGAAACCATCTAACATTTTAATTAACAGAAAGGGGGAAGTAAAAATGTGTGACTTTGGTATATCAGGGTATCTTGTTGACTCTGTCGCAAAAACAATAGATGCTGGTTGCAAACCGTATATGGCACCAGAAAGGATTGACCCTGCTGGCAATCCTGGCCAGTATGATATCCGTAGTGATGTGTGGTCACTGGGTATATCAATGATAGAACTTGCTACTGGTAAATTCCCCTACAGTTCTTGGGGTACACCATTTGAACAGTTGAAGCAGGTTGTTAAAGATGACCCCCCAAGGTTGCCTAGTGGCCAGTTCTCAGCAGAATTTGAAGATATGATAGTAAAATGTTTACAGAAAGATTACAAACAAAGACCTAATTATGATGCACTTTTGGCACACCAATTTTGTCTAGAGCATAGTCAAAAGGAAACAGATGTAGCTTCCTTTGTGCAAGAAATACTTGATTTG
>BGIBMGA005641-TA-Spodoptera
AGTCAGTCTACAGAGCTGAAGCGTCTACTCATGGACCTGGATGTGTCCATGCGAGCCAGTGCCTGCCCTTACACGGTGCATTTCTACGGAGCCATGTTCCGCGAGGGAGACGTCTGGATCTGTATGGAAGTGATGGACATGAGCCTTGACAAGTTCTACATGAAAGTCTACCACAACAACCGCACCATACCAGAAAACATTCTCGGGAAAATCACGTTCTCCGTAGTCAGTGCTTTACACTATTTATATTCTAAGCTCAGAGTCATTCACAGAGACGTGAAGCCATCCAATATTCTGATCAATAGGAAAGGAGAGGTTAAGATGTGCGACTTTGGTATATCTGGATACTTAGTGGACTCTGTCGCTAAGACTATTGACGCGGGCTGCAAGCCGTACATGGCGCCCGAGAGGATCGACCCCAGCGGCAACCCGGGCCAGTACGACATCCGCAGCGACGTGTGGTCGCTCGGCATCTCCCTGATCGAGCTTGCCACCGGCAAGTTCCCGTACAACACGTGGGGCACGCCCTTCGAACAGCTCAAGCAAGTCGTCAAGGACGACCCCCCGCGGCTGCCGAGCGACCAGTTCTCCGAGCAGTTCGAGGACTTGATAGTGCAATGTCTGCAGAAGGACTACAAACAGAGACCCAATTACGACGCGCTGCTGACGCACCCGTTCTGCCTCGGCCACAGTCAGnnnGAGATCGACGTCGCGACCTTCGTTCAAGAAATATTAGACTTA
