# Supplementary material for: PCR primers for 30 novel gene regions in the nuclear genomes of Lepidoptera
Source: Zookeys. 2016 Jun 8;(596):129–41. doi: 10.3897/zookeys.596.8399 (PMC4926658; doi:10.3897/zookeys.596.8399)
Supplement: Supplementary material 2 — Sequences used for designing primers [file zookeys-596-129-s002.zip › Gene_regions/Successful/MMP41.fst]

>BGIBMGA007574-TA-Plutella
AAAGATGTAGCACCATTGTACTACAGGATACTATCAAGATTTCCCCAAAACCTCTCTTTCTGCTTTGCTTACGGATCAGCTGTCAAACCTCAAACTGGTAACCAGTCAAAACAGAGTATGATAGACCTCATCTACTGTGTGGAGAACTCGTTCCGGTGGCACGCCGCCAACATGGACCAAAACCCTACACATTACTCAGCACTCAAATATCTTGGTAAAGGATTTGTTGCAAGATTCCAAGAGAACTGGGGAGCCAAAGTGTACTTCAACACGCTAGTGGAGCTTAAGGAAGAGAATGTCATGATCAAGTATGGTGTGGTCTCACAGAAAGATCTAATAGCGGATCTTCTAGATTGGAAGGACTTGTACCTGGCAGGGCGCTTGCACAAGCCGGTGGAGATCATCAAGCAGACAACCAGCTCCCAGCTGCAGACGGCGCTGCAGAGCAACCTGCGCTCCGCCGTGCACACCGCGCTGCTCACGCTGCCCGAGACATTCTCAGAGTATGACTTCTACTTTGCCATCTCCAACTTGAGCTACGCTGGTGATTTTCGAATGACATTTGGGGAGAACAAAAACAAAGTGAAGAACATTGTCCAGCCCCAATTGTTAAACTTCCGTGAGCTGTACCGGCCAATCTTGCAACAATTCCATGTGTATGTGGACTTCTCCACTGGCGATACTCAGTGCCACCAGGATGTGCACCCGGAGACCAAGCTGCACCACCTCATGCAGCTCCCGATGGAGCCGCAGCAGAGGATCGTCAAGTTCTGGAACAAGGGCGGGCCCCAGCAGGACATGGAGGATGTGCTGCGGGCCATTGCTCACGACATAGACTGTGCTGTCATCATTAGACAAATCCTCAAGGACTTAGTGTGGCAGTCTAGTGTTAGACAGAGCCTGAAAGGAATTCTTACTGCAGGA
>BGIBMGA007574-TA-Bombyx
AGAGATGTGTCACCGATTTACTATAGAATCCTCTCCAAATTTCCTCAAAACTTCACATTTTGCTTCGCATATGGCTCTGCTGTGAAACCACAAGTCGGAAATCAGAATAAACATAACATGATCGACCTCATATACTGCGTCGATAACTCTTATAGATGGCACGGATCTAACATTGAACAAAATCCATCGCATTATTCAGCACTTCGATTTCTAGGCAAAGGATTTGTTGCAAGATTCCAGGAGAATTGGGGGGCGAAAGTATATTTCAACACCCTTGTTGAATTAAAAGAAGAAAATGTGACAATCAAGTATGGTGTTGTTTCTCAAAAGGACTTAGTTGGTGATCTACTCGACTGGACTGACTTATACCTTGCGGGCCGTCTACACAAACCAGTAGAGATCATTAAACAAACCAACAGTTCTCAATTGCAAAGTGCTTTACAATCCAATCTACGCTCTGCAGTTCACACAGCGCTACTTATTCTACCAGAAACATTTTCTGAATATGACTTCTATTTTGCCATTTCTAATTTGAGTTATGCTGGAGATTTTAGAATGACATTTGGGGAGAACAAAAACAAAGTGAGAAACATTGTCCAGCCCCAGTTAGTAAATTTTCGTGAACTGTACAGACCTATCTTGCAACAATTCCATACATATGTAGACTTTCCCTCGGGTGATGCTCAGTGCCATCAAGATTTACATCCAGAAACAAAATTACATCACCTCATGCAGCTACCAATGGTGCCACAACAAAGAATAGTCCAGTTCTGGAACCATGGTGGTCCTCAACAAGATATGGAGGATGTGTTACGTGCTGTAGCATATGATATTGATTGTCCTGTGATATTAAGGCAGATTTTAAAGGACTTAGTTTGGCAATCAAGCGTACGACAATCATTAAAAGGCATTTTAACAGCTGGT
>BGIBMGA007574-TA-Danaus
AGGGATATATCGCCCCTATACTATAGGATATTATCAAAATTTCCACAAAATTTTACGTTTTGCTTCGCTTATGGATCCGCTGTTAAGCCTCAAATAGGAAATCAAAAGAAACAGAATATGATCGACCTGATATACTGCGTCGATAATTCTTATCGTTGGCATGGTGCTAATATTGAGATGAACCCGTCCCATTACTCCGCACTCCGATTTCTGGGCAAGGGATTTGTTGCAAGATTTCAAGAAAATTGGGGTGCTAAAGTTTATTTCAATACTCTCGTTGACATAAAAGAAGAAAACGTAACTATTAAATATGGTGTAGTATCACAGAAAGACCTTATTGCAGATCTTCTGGATTGGAATGACTTATATCTCGCTGGTCGTCTTCACAAACCCGTAGAGATCATCAAACAAACCAACAGTTCCCAACTGCAAAATGCACTACAAGCTAATTTAAGATGTGCTGTTCACACAGCTCTACTTATTTTACCAGAAACATTTTCTGAGTATGATTTTTATTTTGCTATATCTAACTTAAGTTATGCAGGTGACTTTAGAATGACATTTGGAGAGAATAAAAATAAAGTTAGAAACATTGTACAACCACAGTTGTCTAATTTCCGGGAGCTCTACAGACCAATCTTGCAGCAATTCCATGCCTATGTGGATTTCCCAACTGGAGATACACAGTGCCATCAAGATACCAATCCTGAAACTAAGCTTCATCATTTAATGCAGCTACCAATGGTTCCACAACAAAGGATAGTAAAGTTTTGGAACCATGGTGGTCCGCAGCAGGACATGGAAGATGTTCTTAGAGCTGTTGCCTATGACATTGACTGTGCTGTTATTTTGAGACAAATATTAAAAGATTTAGTTTGGCAATCCAGTGTGAGACAATCCCTAAAAGGCATACCGACGGCAGGT
>BGIBMGA007574-TA-Heliconius
AAGGATATTTCACCTATTTATTATAGAATTTTGTCTAAGTTTCCCCAAAACTTTACTTTCTGCTTTGCATATGGTTCAGCGGTTAAGCCTCAAATAGGTAACCAGAAAAAGCAAAATATGATCGACCTTATATATTGTGTCGACAATTCTTATCGATGGCATGGCGCGAATATTGAAATGAATCCATCGCATTACTCAGCTCTTCGCTTTCTTGGTAAAGGATTTGTTGCAAGATTTCAAGAAAATTTTGGCGCAAAAGTTTACTTTAATACCTTAGTTGATATCAAAGAAGAAAATGTAACCATCAAGTATGGTGTAGTGTCTCAAAAAGATCTTATAGCTGATCTTTTAGACTGGAATGACTTGTACCTTGCAGGGAGACTTCACAAACCAGTGGAAATTATCAAACAAACCAACAGTTCCCACTTACGTGATGCACTTCAGTCTAATTTACGCTCGGCAGTCCATACCACTCTGCTCATTTTACCAGAAACTTTTTCTGAATATGATTTCTATTTTGCAATATCAAATTTAAGCTACGCCGGTGACTTTCGAATGACATTTGGTGAAAATAAAAATAAAGTCCGGAATATAGTCCAACCTCAGTTATTAAATTTCCGTGAGCTCTATAGACCAATCTTGCAGCAATTCCATGCCTATGTAGATTTTCCTACTGGAGAAGCTCAATGTCATCAGGATATAAATCCAGAAACTAAATTACATCATTTAATGCAATTGCCCATGGTTCCACAACAAAGGATTGTGAAGTTTTGGAATCATGGTGGGCTGCAACAAGATATGGAGGACGTACTTCGAGCTGTAGCATATGACATTGACTGTGCAGTTATATTAAGACAGATATTAAAAGATTTAGTGTGGCAGTCTAGTGTAAGGCAATCACTTAAGGGTATACCAACAGCTGGT
>BGIBMGA007574-TA-Melitaea
AAAGACATTTCCCCTATTTATTATAGAATTTTATCTAAATTTCCGCAGAATTTCACATTCTGCTTTGCTTATGGATCAGCTGTCAAACCTCAAATAGGCAATCAAAAGAAGCATAATATGATCGATCTCATATATTGTGTTGACAATTCCTATCGATGGCATGGTGCAAATATTGAAATGAATCCATCTCACTATTCTGCACTTCGTTTTCTTGGCAAAGGTTTTATTGCGAGATTTCAAGAGAACTGGGGTGCTAAAGTTTACTTTAATACTTTGGTAAACATCAAAGAAGAAAATGTCACTATCAAATATGGCGTTGTTTCACAGAAAGATCTTATTACTGATCTCCTGGATTGGAATCACTTGTATCTGGCTGGCCGCCTTCACAAACCTGTTGAAATCATCAAGCAAACTAACAGTTTCCACCTTCAAAATGCACTGCAGTCGAATTTACGTTCAGCCGTTCATACAGCTCTATTAATGTTGCCAGAATCTTTTTCTGAATATGACTTCTATTTTGCAATATCTAACTTAAGCTACGCTGGAGACTTTAGAATGACTTTTGGTGAAAATAAAAACAAAGTTCGAAACATTGTACAGCCGCAGTTACTGAACTTTCGAGAGCTGTATAGACCAATCTTGCAGCAATTCCATGCGTATGTAGACTTTCCAACAGGAGATGGTCAATGTCGCCAAGACATAAATCCAGAAACTAAACTCCATCATCTAATGCAGCTGCCAATGGTTCCACAACAAAGGATAGTGAAGTTTTGGAATCATGGTGGACTTCAACAAGACATGGAGGATGTTCTCCGAGCTGTAGCTTATGACATAGATTGTGCTATTATATTAAGGCAAATTTTAAAAGATCTAGTATGGCAGTCAAGTGTTAGACAATCATTAAAGGGGATCCCTACAGCTGGA
>BGIBMGA007574-TA-Chilo
AAGGATGTTTTGCCACTGTACTACAGAATTTTATCAAAATTTCCCCAAAACCTGGCATTTTGCTTCGCATACGGATCCGCCGTCAAACCCCAACTAAGCAATCAAAAGAAACAAAACATGATTGACCTGATTTACTGTGTAGAAAACTCTCATAGATGGCACGGGGCGAACATAGAAATGAATCCCTCACATTACTCAGCACTTCGATTCCTGGGAAAAGGCTTCATTGCACAGTTTCAAGAGAAATGGGGTGCTAGAGTGTATTTCAACACCCTCGTCGAAATGAAAGACGAAAATGTTACAATCAAGTATGGTGTTGTCTCACAAAAGGATTTAATTGCAGATTTGCTTGACTGGAATGATTTATATTTAGCAGGACGGCTTCATAAACCAGTAGAAATCATTAAGCAGACAACTAGTTCTCATTTGCAAAATGCTTTACAAACTAATTTAAAATCTGCTGTTCATGCAGCACTTTTGATGTTGCCAGAGTCATTCTCTGAATATGATTTTTACTTTACCATTTCCAACCTTAGTTATGCTGGTGACTTTAGAATGACTTTTGGAGAAAATAAAAACAAAGTTAGGAACATTGTACAACCACAACTTTCAAACTTCCGTGATTTGTATGCACCTATTCTACAACAATTTCATATGTATGTTGATATTCCCACGGGAGACTCCCAGTGCCATCAAGACGTACATCCTGAAACGAAACTCCATCACCTAATGCAATTGCCCATCATCCCACAACAGAGAATAGTAAAATTTTGGAATCATGGAGGGTTGCAACAAGACATGGAAGATGTACTCAGAGCTCTTGCTTATGACATAGACTGTGCTGTCATTTTAAGTCAAATACTGAAAGATTTAGTATGGCAATCTAGTGTAAGACAATCACTAAAAGGAATCCTCACAGCAGGA
