# Supplementary material for: PCR primers for 30 novel gene regions in the nuclear genomes of Lepidoptera
Source: Zookeys. 2016 Jun 8;(596):129–41. doi: 10.3897/zookeys.596.8399 (PMC4926658; doi:10.3897/zookeys.596.8399)
Supplement: Supplementary material 2 — Sequences used for designing primers [file zookeys-596-129-s002.zip › Gene_regions/Successful/MPP2.fst]

>BGIBMGA008312-TA-Plutella
ATGGCTCAAAGTAAACTAAACGATATGGCTGGCAAGTTTGCGAAGGGCGGCCCGCCGGGGTTGAACGTCGGACTAAAGGTTGCGGCCGTGCTTGGAGCGGCGGCCTACGGAGTCTCGCAGTCCCTGTTTACTGTTGAGGGAGGCCACCGCGCCATCATGTTCAACAGAATAGGAGGCATCCAGAAGGAAGTCATGAGCGAAGGCCTACACTTCCGCCTGCCGTGGTTCCAGTACCCAATCATTTACGATATCCGATCCAGACCCAGGAAAATTTCATCACCCACCGGATCCAAAGACTTGCAAATGGTAAACATCTCCCTCCGTGTGCTCTCGCGACCAGACGCCAACGCTCTCCCCGTCATGTACAGACAGCTGGGCACTGACTATGATGAGAAAGTTTTACCTTCCATTTGCAATGAAGTACTGAAGTCAGTGGTGGCTAAATTCAATGCCTCCCAACTGATAACACAGCGTCAGCAGGTATCACTGCTCATCAGGAGGGAGCTGGTTGAGCGTGCAGCTGATTTCAACATCATTCTTGATGATGTTTCTCTGACTGAGTTGAGTTTTGGTAAGGAGTACACTGCTGCGGTTGAAGCTAAGCAAGTTGCACAACAGGAGGCTCAGCGAGCTGCTTTCGTAGTCGAAAGAGCCAAGCAGGAGCGTCAACAGAAGATTGTGCAGGCCGAGGGAGAGGCGGAGGCTGCCGAGATGTTGGGTAAGGCCATGGGAATGAACCCAGGATACCTGAAGCTAAGGAAGATCCGTGCCGCACAGAGCATTTCCAGGATGATCGCTCAATCTCAAAACAGAGTGTTCCTTCCTGGTAACAGCTTGATGATCAACCTCCAAGACCCCACCTTCGACGACCTCTCGGAGAAGCTCACT
>BGIBMGA008312-TA-Manduca
ATGGCACAAAGTAAAATAAATGATATGGCAGGAAAGTTTGCCAAAGGCGGCCCACCTGGATTGGGTATAGGTCTAAAAGTAGTGGCTGTCGTCGGTGCGGCGGCCTATGGCATCTCTCAATCATTGTATACCGTTGAAGGTGGTCATCGTGCCATCATGTTTAACAGGATAGGCGGAGTGCAGCAACATGTCATGAGTGAAGGTATGCACTTTCGCGTTCCGTGGTTCCAGTATCCCATCATCTACGACATTAGATCAAGACCCCGCAAAATTTCCTCTCCTACCGGCTCCAAAGACTTGCAAATGGTGAATATATCATTGAGAGTTCTCTCACGCCCTAACTCCAGCACGCTGCCTACCATGTACAGACAACTTGGTACTGACTATGATGAAAAAGTGTTACCCTCTATTTGCAACGAAGTTCTTAAATCAGTAGTTGCTAAATTCAATGCTTCCCAGCTTATCACGCAACGTCAGCAAGTATCCCTGCTCATTAGGCGAGAACTGGTGGAACGCGCAGCTGATTTCAACATAATTCTTGATGATGTATCTCTCACCGAGCTAAGTTTTGGCAAAGAGTACACTGCTGCTGTTGAAGCTAAACAAGTAGCACAGCAGGAGGCTCAGCGTGCCGCTTTCGTGGTTGAAAGGGCTAAGCAGGAGCGCCAACAGAAGATTGTGCAAGCCGAGGGAGAAGCTGAAGCTGCAGAGATGTTGGGTAAAGCTATGGGAATGAACCCTGGATACTTGAAATTAAGGAAAATCCGTGCAGCTCAAAGCATTTCAAGAATGATTGCACAATCTCAAAATAGAGTATTCCTCCCTGGCAACAGTTTGATGATCAACCTGCAGGACCCCACCTTTGACGACTTGTCGGAGAAACTCACC
>BGIBMGA008312-TA-Bombyx
ATGGCACAAAGTAAGATAAATGACATGGCAGGAAAATTCGCTAAAGGTGGGCCACCTGGTCTTGGCATCGGTCTCAAAGTGGTAGCCGTTGTCGGCGCTGCGGCTTATGGCGTCTCCCAATCGGTGTTTACCGTGGAAGGAGGTCATCGTGCCATTATGTTCAACAGAATAGGAGGAGTACAACAGCACGTATTCACTGAAGGTATGCACTTCCGTATACCGTGGTTTCAATACCCCATCATTTATGATATCAGATCCCGACCTCGCAAGATATCTTCCCCGACTGGTTCAAAAGATTTACAGATGGTAAACATTTCCCTCCGAGTACTTTCTCGACCAGATGCCAATATGCTAGCAACAATGTACAGACAACTTGGAACAGATTATGATGAAAAGGTTTTGCCATCTATATGCAATGAAGTCCTAAAATCGGTTGTTGCCAAATTCAATGCCTCCCAGCTGATCACACAGCGTCAGCAGGTGTCTCTACTAATCAGAAGAGAGTTGGTTGAGCGTGCTGCTGATTTTAATATTATCCTTGATGATGTATCCCTCACTGAACTAAGCTTTGGTAAGGAATACACAGCTGCAGTAGAAGCTAAACAAGTTGCACAACAGGAGGCTCAGCGTGCAGCTTTTGTAGTTGAAAGGGCAAAGCAAGAGCGTCAACAGAAAATTGTGCAAGCAGAGGGAGAAGCTGAAGCTGCTGAGATGTTGGGTAAAGCCATGGGCATGAACCCTGGTTATTTAAAACTTAGGAAAATTCGTGCTGCTCAAAGTATTTCGAGAATGATTGCTCAATCTCAGAACCGTGTCTTCCTCCCTGGAAACAGTCTGATGATCAATCTTCAAGATCCTACTTTTGATGATTTGTCTGAGAAACTCACT
>BGIBMGA008312-TA-Danaus
ATGGCTCAAAGTAAGTTGAATGATATGGCAGGGAAATTCGCCAAAGGTGGCCCTCCCGGTCTTGGTATTGGATTAAAAGTAGTTGCCGTTGTCGGTGCAGCCGCTTACGGCATTTCACAATCTTTATTTACTGTTGAGGGTGGACACCGTGCGATCATGTTCAACAGAATAGGAGGTGTTCAACAGGAGGTTATGGCTGAGGGAATGCATTTCCGTATCCCTTGGTTCCAATACCCCATCATTTACGATATCAGGTCACGTCCTCGCAAGATTTCTTCTCCCACTGGTTCAAAAGACTTGCAAATGGTTAACATTTCACTGAGAGTGCTATCCCGTCCTGACTCCAAATACCTTTCCACTATGTACAGACAACTGGGTACCGATTATGATGAGAAGGTGTTGCCTTCCATTTGTAATGAAGTTTTAAAATCTGTTGTTGCTAAATTCAATGCTTCCCAGCTTATAACCCAAAGACAACAAGTATCTCTGTTGATTAGAAGAGAATTGGTCGAGAGAGCTGCTGATTTTAACATTATTTTGGATGATGTATCACTCACTGAATTAAGTTTTGGTAAAGAATATACAGCTGCTGTAGAAGCTAAACAGGTTGCTCAACAAGAAGCTCAACGTGCTGCTTTTGTAGTTGAAAGGGCCAAGCAAGAGCGTCAACAGAAGATTGTGCAAGCAGAAGGAGAGGCTGAGGCTGCAGAGATGTTGGGTAAAGCCATGGGAATGAACCCCGGTTACCTAAAGCTGCGTAAGATCAGGGCCGCACAAAGCATATCTCGTATGATTGCTCAGTCTCAGAACCGAGTGTTCCTGCCCGGTAACAGTCTTATGATCAATCTTCAAGATCCCTCCTTCGATGATTTGTCAGAAAAGCTTACA
>BGIBMGA008312-TA-Heiconius
ATGGCCCAAAGTAAATTAAATGATATGGCGGGCAAGTTTGCTAAAGGGGGCCCACCTGGACTTGGTATTGGATTGAAAGTAGCTGCTGTACTAGGCGCAGGGGTCTACGGTATTTCACAGTCCTTATTTACTGTCGAGGGTGGTCATCGTGCAATTATGTTTAACAGAATAGGAGGAGTGCAACAGCATGTTATGTCTGAAGGTCTACATTTTCGTGTTCCATGGTTCCAGTATCCTATCATTTATGACATCAGGTCACGACCTCGTAAAATATCTTCTCCGACCGGCTCAAAAGATTTACAAATGGTAAACATTTCGTTGAGAGTGTTATCTCGTCCTGATTCTAGCAACTTATCTACTATGTACAGACAATTGGGTACTGATTATGATGAAAAAGTCCTTCCATCAATTTGTAATGAAGTGTTGAAATCAGTTGTAGCCAAGTTTAATGCATCCCAACTTATTACCCAACGTCAGCAAGTGTCATTATTAATAAGAAGAGAATTAGTTGAGAGGGCAGCAGATTTTAATATAATTTTAGATGATGTATCTCTAACAGAATTGAGTTTTGGTAAAGAATATACAGCTGCAGTTGAAGCTAAACAAGTAGCCCAACAAGAAGCTCAGCGTGCTGCTTTCGTTGTTGAAAGGGCTAAGCAAGAGCGCCAGCAGAAAATTGTACAAGCTGAAGGAGAAGCTGAAGCAGCAGAAATGTTGGGTACATCTATGGGAATGAATCCTGGGTACTTAAAGTTGCGCAAAATCCGTGCAGCTCAAAGTATTTCTAGGATGATTGCTCAGTCACAAAATAGAGTCTTCTTGCCTGGTAATAGTTTGATGATTAACCTGCAAGACCCATCCTTTGACGACTTATCAGAGAAACTCACA
>BGIBMGA008312-TA-Melitaea
ATGGCTCAAAGTAAGTTGAACGATATGGCAGGGAAGTTTGCAAAAGGAGGACCACCTGGTCTTGGAATTGGCTTAAAAGTTGCAGCGGTACTAGGCGTTGGAGCTTATGGAATTTCACAGTCCTTATTCACAGTTGAGGGTGGTCATCGAGCGATCATGTTTAACAGAATAGGAGGAGTGCAACAGCACGTAATGACTGAAGGCTTACACTTCCGTATCCCGTGGTTCCAATATCCCATCATTTATGACATCAGATCCAGACCTCGCAAAATTTCTTCTCCAACTGGTTCCAAGGATTTACAAATGGTAAACATTTCATTGAGAGTTTTATCACGCCCTGACGCTAACAACCTGGCTATCATGTACAGACAACTTGGTACTGATTATGATGAAAAAGTATTGCCTTCAATTTGTAACGAAGTTTTAAAATCGGTAGTAGCTAAATTCAACGCATCACAGCTTATTACTCAGCGTCAGCAAGTATCGCTGTTAATTAGAAGAGAGTTAGTGGAGAGAGCATCCGACTTCAATATTATTTTAGATGATGTGTCACTCACTGAGTTGAGCTTTGGAAAAGAATATACGGCTGCTGTGGAAGCTAAACAAGTGGCCCAACAGGAGGCTCAGCGTGCTGCTTTCGTTGTTGAAAGAGCTAAGCAGGAGCGTCAACAGAAAATTGTTCAGGCTGAGGGAGAAGCTGAAGCTGCTGAGATGTTGGGCAAAGCCATGGGAATGAACCCCGGATACTTAAAACTGAGAAAAATCCGCGCCGCTCAGAGTATTTCAAGAATGATTGCTCAGTCACAGAACAGAGTATTCCTTCCTGGTAACAGTTTAATGATTAACCTTCAAGATCCCTCATTTGATGATTTGTCAGAAAAGCTTACT
>BGIBMGA008312-TA-Spodoptera
ATGGCACAAAGTAAGCTTAACGATATGGCGGGCAAATTCGCCAAGGGTGGACCTCCTGGCCTGAACGCTGGAATAAAAGTGGTGGCCGTCTTAGGTGCGGCAGCTTATGGCGTCTCACAATCCTTGTTTACCGTTGAAGGTGGTCATCGTGCCATCATGTTCAACAGAATAGGAGGTATACAGCAACACGTTATGAGTGAAGGTATGCACTTCCGCGTTCCTTGGTTCCAGTACCCCATCATTTACGACATCAGGTCCCGTCCTCGCAAGATTTCATCACCCACCGGATCCAAGGATTTGCAAATGGTTAACATTTCCTTGAGAGTACTCTCTCGTCCCGATGCGAGCTCACTCCCTACCATGTACAGACAGCTCGGCACTGACTATGATGAAAAAGTGTTGCCCTCAATTTGCAATGAAGTACTGAAGTCTGTGGTTGCAAAGTTCAATGCATCACAGCTGATTACACAGCGTCAGCAGGTCTCACTTTTAATCAGAAGAGAGTTGGTGGAACGTGCGGCTGATTTCAATATTATTTTGGATGATGTATCTCTAACTGAATTGAGCTTTGGTAAGGAATACACAGCTGCAGTTGAAGCTAAGCAGGTAGCCCAGCAGGAGGCTCAGCGTGCTGCTTTCGTAGTGGAAAGAGCCAAGCAGGAGCGTCAACAAAAGATTGTACAGGCTGAGGGTGAAGCTGAAGCAGCTGAAATGTTGGGTAAAGCTATGGGAATGAACCCTGGTTACCTGAAACTGAGAAAGATCCGTGCTGCTCAAAGCATTTCTAGAATGATTGCCCAATCTCAAAACCGTGTATTCCTCCCTGGCAACAGCTTGATGATCAACCTCCAGGATCCTACCTTTGACGACCTGTCCGAGAAGCTGACT
