# Supplementary material for: PCR primers for 30 novel gene regions in the nuclear genomes of Lepidoptera
Source: Zookeys. 2016 Jun 8;(596):129–41. doi: 10.3897/zookeys.596.8399 (PMC4926658; doi:10.3897/zookeys.596.8399)
Supplement: Supplementary material 2 — Sequences used for designing primers [file zookeys-596-129-s002.zip › Gene_regions/Successful/NC.fst]

>BGIBMGA005035-Plutella
ATGGGGGACTTATCGGAGCCGATCAAGAAATGCATTCTCATACTGAAATCTGCGAAGAGCGACACGGAAAAGTTCGCCGCGCTCTTCATGGTCACAAAGCTAGTGAAGGGAAAGGACTGTAACTCACAGGCCAAGAAGGCACTATTTGAAGCCATCGGGTTCAAGTTCCTGAAGAAGCTGCTCACCAACAACAATGTGCAAGAAGACTGCCCTCCCGCTGTTTACAAGTCAGTGGCCCTGTCCATCCTCACATGCTTCTGCAAGGACCCCGAGCTGGCCACACACCCGGAGATGCTCGCCAACATACCAGTGTTCCTCGACATTGTGCAGACTTCAGACAATGACGACTATGATGATAACCTAATCATCATCAGTGAAGCATACACATGCCTCCAGTGTATTGCTGAACAAACTGCTGGACAGAGAGCCTTGATTGAAGTTGGTGCCATCACAAAAATGTCTGAAATTTACTCGCAACAAAGCTTCCAGACTGATGAAGCTTTGAATATTCTTGTGAAGCTAGTAAGCCGCTATGGCCCTATTAGTTGGGGTAATGACCCAAAGCCTTTCCATGCATTGGTGAGCAAAATAGCCCTGGACTTTGCCACGGATCAGTCGGAGAGAAAATTTGAACTCGCTACAATATTGAGTGCCCTTCTGTACAGCTGCAACAAAGCAACAGTGGTACCCACAGCCTCTGAAGAAACATGGCCTCTGAGTATTTACAAGGCACTCCATGATATACTCACCAGCAAAATAGGCAAAAACCAAAGAGATCCTGCTCTCAAGCTTGCGGCTAATATTGTTGACCTTCTTGGAATAGAGTGGACCCTCAGT------GATGAAGAAAATCCCAAGAAATTCTTCCTACTGCTTCTGCAACTTTGTGCTATTGAAGTGAGAATGCAACTGGATGACCGCAGTTTCAAACAAGCTTTTGCTAATGCTGAGTTGGTGACCTCTTGTTTTATAGTACTGGAGTTATCTATTAATTTTATGGCTACTGACCAACTTGATTTGGAACAAAAAGAAAAACAGTCTGTATACACTAGTCTTAAAGGAGCTTTTAATGCCATTGTATCAATTTTAACTAAGGTATCAAATGACAAGAACCGTGAAAAGTTACCAGATGCAGAGAAAGTGTTTGTGTGTGCCATGGTAAGAGTTTTGGTGGCTTGGATTGCACAGGAGACCACAGCAATGAGGGAACAAATCTATGCTTTATTACCATTTATTTTCACTCTGGCCAATGACTCCTTCCATGCATACCGTTCAAGGAAACTTTCTGAAAAGAACAAAACTGATGGTGAACCAATGGAAGCAGAAGTTTGTTTAATGGGTCAAATAGACCTATTGCGTTTGATGCTTCCTGCTCTCTGCCATCTGGTTGTTGAAGATAAAGCCAGGGATATTGTTCTGAATTTGAAGCAGGAAGACATTTTATATGAGGCAATGAACTTCCATTGGTCAATAGTGCACTATAAGAAACCCCCAGTACCAAAATCAGAAAGATTGAAACCCAGAACTCAACCGGAGCCTGAACTTGATCCTGATGTTCTTGAAGATATGAAAGATTCCCGCGCTGCCATGGTGAGCCTGTGCAACATCTTCATGAATCTTACAGTACTGGCTCCCAAGGTTGTAGACAACAGCCTCTTATTCAACACATTGCTAAAATTCATTTTCAACAATCTGCCTGAACTAAAGAATATCCCTGAAAATCTTGTGCTTCATGGACATCTTGGAGTTTTAGGTTTGTTGTTGCTCAAGCAACTAGCAAGCAAAGTAAAGAAGAATGACTTCTCAATATGCAGATACATTCAAGCTACTATAAGATTTTTGTGGGATGCTTACAATGTGGATGAGTCCAATGACCCTAATGCCTTAGTTGTTTCTATGTCTTACAAAGAATACTGGAGTGAAATTGCAGACCTGTGGTTCCTAGGCATGCAAACCATGAGTGGAGTTTTAGCCATAGTGCCTTGGATTTCCGAATTTGCTTTAGAGAGTGGTTGGGCTGAAGGCATAGTAGAAATGCTAGTTAAAGTAAAAGTGGGCACCCTTCCCCCTAATGTTAAATCAGCCTTTGAAGACTTCCTCTGCAGGCTGGTGGATTCCAATGAAAATGTTATTGCTGTCCTGAAGAAGGCAGGCGCACTGAAGATGTGCAGGAACCACCGCTTCATGGACTTGGGAAAGAAACTGTTTGGAGAT
>BGIBMGA005035-Manduca
ATGGGTGACATATCGGAACCTATTAAAAAGTGCATTCTCATATTGAAGAATGCTAAAAGCGATACGGAGAAATTCGCCGCGCTTTTCATGGTGACTAAACTCGTGAAAAGCAAGGACTGCAACTCGACCGCCAAAAAAGCCCTATTCGAAGCAATCGGATTCAAGTTCTTGAAGAAACTCCTTACAAACACCAATGTTGAAGATGACTGTCCACCTTCAGTGTATAAGTCGGTTGCACTCTCCATCCTCACAAACTTCTGCAATGACCCTGAACTCTCCACTCATCCGGAGATGCTTGCCAACATACCAGTTTTCTTAGAAATAGTGCAGGCATCTGAAAACGAGGACTATGATGACAACCTTATCATCATCAGTGAAGCATACACTTGCCTCCAGTGTATAGCAGAACATGAGGCCGGACAAAAAGCACTCATTGAAGTTGGAGCCATCACAAAGATGTCTGAAATTTACTCGCATCAAAGCTTCCAAACAGATGAGGCTCTGAATATCCTTGTCAAGCTAGTAAGTAGATATGGACCTGCAGCTTGGGGTAATGACCCAAAACCCTTCCATGCTCTAGTGAACAAAATAGCATTAGATTTTGCCACTGATCAATCAGAAAGAAAATTTGAATTAGCAACCATACTCAGTGCTCTATTATACAGCTGTAACAAGGCTACTGTGCTGCCAGGAGCTTCAGATGAGACATGGCCACAGAGTATTTACAAAGCCCTACATGACATACTAACAAGCAAAATTGGCAAAAACCAAAGGGATCCTGCGCTAAAGTTAGCTGCCAACATTGTTGACCTCCTGGGTATTGAATGGACACTGAAT------GATGAAGAAAATCCAAAGAAATTTTTCCTTCTATTGCTTCAACTCTGTGCCATTGAAGTAAGGATGCAATTGGAAGACAGGAGTTTCAAACAAGCCTTTGCAAATGGAGATCTGGTCACATCATGCTTTATTGTTCTGGAGTTGTCAATCAACTATATGGCCACAGACCAACTGGACTTGGAGCAAAGAGAGAAGCAGTCAGTTTACACCAGCCTGAAGGGTGCATTTAATGCTGTTGTGTCTATTTTAACCAAAGTATCCAATGACAAAAATAGGGATAAATTACCCGATGCTGAAAAAGTGTTTGTGTGTGCTATGGTCAGGGTTTTGTTTGCCTGGATTGCCCAAGAAACTACCGCTATGAGGGAACAAATTTACGCCCTGCTTCCTTTCATGTTTTCCCTTGCAAATGACTCGTTCCATGCATACAGATCAAGAAAATTAGCAGAGAAAAATAAATCTGAGGGAGAATCCATGGATATGGACACAACTTTAATGGGGCAAGTTGACTTGCTTCGTCTGATGTTGCCAGCTCTGTGCCACTTGGTGGTTGAAGACAGGGCTAGAGATATTGCACTCAACCTGAAACAAGAAGATATTCTCTATGAAGCCATGAACTTCCACTGGTCCATAGTACATTACAAGAAACCACCCATCCCCAAGTCAGAACGAGGTAAAGTAAAGACCCAACCTGAACCAGAGTTAGACCCAAGGTTATTGGAAGATATGAAGGACTCCAGGGCAGCCATGGTCAGCCTTTGCAACATCTTCATGAATCTAACAGTACTAGCACCTAAAATAGTAGAAAACAGCATGTTGTTTAACACACTTCTTAAATTTATATTTAACAACCTGCCAGAATTAAAGGATATCCCTGAAAACCTAGTACTTCATGGCCATCTAGCTGTCCTTGGATTACTGTTACTCAAACAGCAAGCCAGTAAAGTGAAGAAGAATGACTTCTCCATCTGCAGATACATTCAGTCTACAATCAGATTCCTATGGGACGCATACAATGTTGACGAATCTAATGATCCCACTGCTCTAGTTGTCTCCATGAGCTACAAAGAAAATTGGAATGAAATCGCAGACTTGTGGTTCTTGGGAATGCAGACCATGAGTGGAGTTCTCACGATCGTCCCTTGGATATCTGAGTTCGCCATCGAAAGTGGTTGGGCGGAGGGCATCGTCGTGATGCTCGTTAAAGTGAAAGTGGGCACCCTCCCGCCAAACGTCAAATCTGCATTTGAGGACTTCCTCTGCCGACTAGTCGACTCCAACGAAGCCGTCATCCCAGTTCTCAAAAAAGGCGGAGCACTCAAAATGTGCCGAAACCACCGACTAATGGAGTTAGGCAAAAAATTATTTGGCGAT
>BGIBMGA005035-Bombyx
ATGGGTGATGTATCAGAACCAATCAAGAAATGCATACTCATCTTAAAAAATGCAAGAAGCGACACCGAAAAATTTGCTGCCCTGTTTATGGTGACGAAACTGGTAAAAAGCAAGGACTGCAATTCTACAGCGAAGAAAGCACTTTTTGAAGCCATCGGATTTCAATTCCTCAAGAAGTTGTGGACAAGCAACAGTGTAGAAGATGATTGCCCTCCGTCTGTATATAAATCGGTGGCATTATCTGTACTCACCAACTTCTGTAATGAACCTGAACTTGCAACCCATCCAGAAATGCTGGCAAACATACCAGTATTCCTTGATATAGTACAAACATCAGATAATGATGACTACGATGATAACCTTATCATTATTAGTGAAGCATACACCTGCCTACAATGCATAGCTGAACATGAAGCTGGCCAAAGAGCTCTTATTGATGTTGGTGCTATAAAGAAAATGTCTGAAATCTACTCTCACCAAAGTTTCCAGACAGATGAAGCACTAAATATCCTTGTGAAATTGGTTAGTCGCTATGGCCCTGCTGCGTGGGGAAGCGATCCTAAACCATTCCATGCATTGGTAAACAAAATTGCTTTAGATTTTGCAACAGATCAGTCAGAGAGGAAATTTGAATTAGCCACAGTACTTAGTGCACTCTTGTACAGTTGCAACAAATCTACCGTTTTGCCTGGATCATCAGATGAAACATGGCCTCAAAGTATCTACAAAGCTCTTCATGATATTCTCACAAGTAAAATAGGTAAAAATCAGAGAGATCCTGCTTTGAAGTTAGCTGCCAACATTGTTGATCTGCTTGGTATAGAATGGACTTTTAAT------GATGAAGAAAATCCTAAGAAATTCTTCCTACTTCTTTTACAACTTTGTGCCATTGAAGTAAGAATGCAATTGGAAGATAGAAGCTTCAAGCAAGCATTTGCTAATGGAGAGTTAGTAACTGCCTGTTTCATTGTCCTGGAATTGTCTATCAACTACATGGCTACTGATCAATTGGACTTGGAGCAAAAAGAAAAACAATCTGTTTACACTAGCTTAAAAGGAGCATTCAATGCTGTAGTTTCATTACTGACAAAAGTGTCGAATGATAAAAACAAGGATAAACTTCCAGAAGCTGAAAAAATATTTGTTGGAGCAATGGTTAGAGTGCTGTTTGCCTGGATAGCTCAAGAGACAACAGCGATGAGAGAACAAATCTACGCTTTACTGCCTTTTATGTTTTCCCTTGCCAATGATTCGTTTCATGCATACAGATCGAGAAAACTCGCTGAGAAAAATAAATCTGAAGGTGAACCATTAGATGATAACTCCGGACTCATGGGCCAAATAGATTTACTTCGTCTGATGTTACCAGCACTTTGTCACTTAGCTGTTGAAGATAAAGCCCGAGATATCATGTTTAACCTAAAACAGGAAGACATCTTATATGAAGCTATGAATTTCCACTGGTCTATTGTGCATTATAAGAAACCTCCTATTCCTAAGTCAGAAAGAGGCAAAGCTAGGACTCAACCAGAGCCAGAACTGGATCCCAAGTTATTGGAAGATATGAAGGATTCAAGAGCTGCCATGGTTAGCCTGTGCAACATTTTCATGAACCTGACAGTGTTGGCACCTAAAATTGTTGACAATAGCATGCTGTTTAACACTCTACTCAAATTCATTTTCAACAATTTACCAGAATTGAAGGACATCCCTGAAAATCTTGTCTTACATGGACACTTGGCAGTACTGGGATTAGTATTGTTCAAACAACAAGCAAACAAAGTGAAAAAGAATGATTTTTCAATTTGTAGATATATTCAATCAACTATCAGGTTTCTTTGGGATGCATACAATGTAGATGAATCAAATGATCCGACTGCTTTAGTTGTGTCCATGAGCTATAAGGAACACTGGAATGAAATTGCAGATTTATGGTTCCTAGGAATGCAGACAATGAGTGGAGTATTAACTATAGTTCCTTGGATATCAGAATTTGCTATTGAAAGTGGTTGGGCCGGTGGAATAATTGAAATGCTTGTGAAAGTTAAGATTGGTACACTGGCTCCAAACGTTAAGTCAGCCTTTGAAGATTTTCTTTGTAGATTAGTTGACTCAAACGAAAGTGTTATACCTGTCCTCAAAAAAGCAGGTGCCCTAAAAATGTGTCGGAATCATCGACTAATGGATCTTGGCAAGAAATTATTTGGTGAC
>BGIBMGA005035-Danaus
ATGGGAGACATATCTGAGCCAATACAAAAATGTATACTGATACTTAAATCAGCAAAGACTGATACAGAGAAGTTTGCAGCTTTGTTTATGGTGACGAAACTAGTGAAAAGCAAAGATTGTAATTCTACAGCGAAGAAAGCTTTGTTTGAAGCAATAGGTTTCAAATTCTTAAAGAAGTTGTTAACTGGAACCAATGTGCAAGATGATTGTCCGCCGTCTGTTTATAAATCCGTCGCACTGTCTATTCTTACAAATTTCTGTAATGAACCTGAGCTTTCTTCACATCCTGAAATGCTTGCAAATATACCAGTTTTTCTAGATATAGTACAAACATCAGACAATGAAGATTATGATGATAACCTCATTATCATAAGTGAAGCATACACATGCTTACAATGCATTGCAGAACATGAAGCTGGTCAAAAGGCTCTAATAGAAGTTGGTGCCATTACTAAAATGTCTGAAATTTATTCTCACCAAAGTTTTCAAACTGACGAAGCTCTTAATATTCTCGTCAAATTAGTAAGTCGTTATGGCCCTGCTGCATGGGGTAATGATCCCAAGCCCTTTCACTCTTTAGTCAATAAAATTGCTCTTGACTTTGCAACTGATCAATCTGAAAGGAAATTTGAACTAGCTACCATACTCAGTGCTCTATTATATAGTTGTAATAAGTCAACGGTTGTACCAGGTTTTGCCGATGAAACCTGGCACTTGAGTATATATAAAGCCCTATATGATATTTTAACAAGTAAAATAGGTAAGAATCAAAGAGACCCAGCTTTGAAATTAGCAGCCAACATTATTGATTTACTTGGAGTTGAATGGACATTCAAC------GATGAAGAAAATCCAAAAAAATTCTTCCTGTTACTATTGCAACTGTGTGCTATTGAAGTAAGGATGCAGTTGGAAGATAGAAGCTTTAAACAAGCATTTGCAAATGCTGAACTCGTTACAGCCTGTTTCATTGTGTTAGAATCTTCAATTAACTATATGGGTACAGATCAACTAGATTTAGAACAAAAAGAGAAACAATCTGTGTACACCAGTCTCAAGGGAGCATTTAATGCTGTTGTATCTATTTTAACAAAAGTCTCAAATGACAAAAACAAAGATAAGCTTCCTGATGCTGAGAAAGTTTTCATCTGTGCTATGGTCAGAGTTTTAGTTGCATGGATTGCTCAAGAAACTACTGCAATGAGAGAACAGATTTATGCACTATTACCATATATTTTTACCCTTGCAAATGATTCCTTCCATGCTCATCGATCCAGAAAAATGGCTGAGAAGACCAAAACTGAAGGTGAGCCTATGGATATGGACATATCTTTATTGGGTCAAATAGATTTACTACGCTTAATGTTACCAGCTTTGTGCCATCTTGTTGTTGAAGATAAAGCTAGAGATATAGTACTTAACCTTAAAGAGGAAGATATTCTATATGAAGCTATGAATTTCCATTGGTCAATTGTTCATTATAAGAAACCACCCATCCCAAAGTCAGAAAGAGGAAAAGCAAGGACACAACCAGAACCTGAATTAGATCCAAAAGTTTTGGAAGACATGAAGGATTCAAGAGCTGCAATGGTCAGCCTTTGCAATATTTTTATGAACTTGACAGTTTTGGCTCCTAAAGTTGTTGAAAACAGTATGTTATTTAACACTTTACTTAAATTTATTTTTAACAATTTACCAGAATTAAAAAATATACCTGACAACCTTGTACTTCATGGCCATCTAGCTGTGCTAGGTTTACTTTTGTTAAAACAACAGGCTAGCAAAGTGAAAAAGAATGATTTTTCAATATGCAGATACATACAATCAACAATCCGATTCCTCTGGGATGCATACAATGTTGATGAGTCCAATGATCCTAATGAACTTGTTGTGTCAATGACCTATAAGGAACATTGGAATGAAATAGCTGATTTGTGGTTCTTGGGAATGCAAACTTTAAGTGGAGTCTTGCAGACAATCCCTTGGATCTCTGAATTTGCTATAGAGAGTGGATGGGCTCAAGGAATAGCCGAAATGCTCGTAAAAGTCAAAGTTGGTACTTTACCCCCCAATGTTAAGTCAGCATTTGAAGATTTTCTTTGCAGGCTTGTTGACTCGAATGAAGGTGCTATTCCTGTCTTGAAAAAGGGTGGTGCTTTGAAAATGTGCAGAAACCATAGATTAATGGATTTGGGCAAAAAACTCTTCGGAGAT
>BGIBMGA005035-Heliconius
ATGGGAGACATATCCGAGCCAATAAAAAAATGTATACTCATTTTAAAATCTGCTAAAAGTGACACTGAAAAATTTGCTGCTCTGTTTATGGTGACAAAATTGGTGAAGAGCAAGGATTGTAATGCTGCAGCAAAGAAAGCATTATTTGAGGCGATTGGTTTTAAATTTTTAAAGAAGCTTTTGACAGGCAATAATAGCCAAGATGACTGTCCGCCGTCCGTTTACAAATCCGTCGCCTTATCCATACTCACTTGTTTTTGCAACGAACCTGAACTATCAACGCATCCTGAAATGCTGGCCAACATACCTGTGTTCCTTGACATAGTGCAAACATCAGACAATGAAGATTATGATGATAACCTAATTATCATTAGTGAAGCTTACACTTGCCTACAATGCATTGCAGAACATGAAGCTGGACAAAAGGCTCTCATCGAAGTTGGTGCTATTACCAAAATGTCAGAAATTTACTCTCATCAAAGCTTCCAAACTGATGAAGCTCTTAATATTCTTGTGAAACTAGTTAGTAGATATGGTCCTGAGGCATGGGGTAATGATCCAAAGCCTTTTCATGCATTGGTAAACAAAATTGCATTGGATTTTGCTACAGATCAATCAGAGCGAAAATTTGAATTGGCTACCATATTGAGTGCTTTACTGTATAGCTGTAACAAAGCAACTGTATTACCAGGGTCGTCGGATGAGACTTGGCCACAAAGTATCTATAAGGCCCTATATGATATTTTAACAAGTAAAATTGGCAAAAATCAAAGAGATCCTGCTCTTAAGCTTGCAGCAAATATTATTGATTTGCTTGGTGTAGAATGGACATTCAAT------GATGAAGAAAACCCCAAAAAGTTCTTTTTATTATTATTACAATTATGTGCTATTGAGGTAAGAATGCAGCTTGAAGATAGAAGTTTTAAACAAGCCTTCTCAAATGCTGAACTTGTCACTGCTTGCTTTATTGTGTTAGAATCTTCTATCAACTATATGGGCACTGATCAGTTAGACTTGGAACAAAAAGAGAAGCAGTCTGTGTACACTAGTCTTAAAGGGGCATTCAACGCTGTTGTATCAATTTTAACTAAAGTATCAAATGACAAAAACAAAGACAAACTTCCAGACGCTGAAAAAGTTTTTATATGTGCCATGGTAAGAGTATTAGTTGCATGGATTGCTCAAGAAACTACTGCTATGAGAGAACAAATTTACAACTTGTTGCCATTTATATTTACCCTTGCAAATGATTCTTTCCATGCATATAGAGCAAGGAAGTTAGCTGAAAAGAACAAATCTGATGGAGAAGCCATGGACTCTGATATATCTTTGATGGGCCAGATTGATTTATTACGCTTGATGCTTCCTGCTTTATGTCATCTTGTTGTGGAAGACAAAGCTAGAGATATTGTTTTAAACTTGAAACAAGAGGATATTTTATACGAAGCAATGAATTTCCACTGGTCAATTGTGCATTACAAAAAACCTCCCATTCCTAAGTCAGAGAGAGGAAAAGTTAAAACTCAACCAGAACCAGAGTTAGACCCTCAGGTACTTGAAGATATGAAAGATTCAAGAGCTGCAATGGTTAGTCTTTGCAACATATTTATGAACCTGACAGTATTGGCACCAAAAGTGGTAGAGAATAGCATGTTATTTAATACTCTGCTTAAATTCATATTCAATAACTTACCTGAATTGAAAAACATCCCAGAAAACCTTGTTCTTCATGGGCACCTAGCAGTTTTAGGACTCCTCCTTCTTAAGCAACAGGCGAGTAAAGTAAAGAAAAATGATTTCTCTATATGCCGTTATATACAATCAACTATAAGATTTCTTTGGGATGCCTACAATGTTGATGAGTCAAATGACCCTAATGCATTAGTTGTATCAATGACATATAAGGAAAACTGGAACGAAATTGCAGATTTATGGTTTTTGGGAATGCAAACCTTAAGTGGTGTTTTAACTACAATCCCTTGGATCTCAGAGTTTGCTATAGAAAGTGGTTGGGCGCAAGGAATAGCAGAAATGTTGGTTAAAGTCAAAGTTGGTACATTAGCTCCTAATGTAAAGTCTGCATTTGAAGACTTCTTATGCAGATTAGTAGATTCAAATGACAGTGCCATACCGGTCCTTAAAAAAGGTGGTGCCTTAAAAATGTGTCGGAATCACAGAATGATGGATTTAGGCAAAAAACTATTTGGTGAC
>BGIBMGA005035-Melitaea
ATGGGAGACATATCCGAGCCAATAAAAAAATGCATACTCATTTTAAAGACGGCAAAAAGTGACACTGAAAAATTTGCTGCTTTATTTATGGTTACAAAATTAGTGAAGAGCAAAGATTGTAATGCTGCTGCAAAGAAGGCTTTATTTGAAGCAATCGGATTCAAATTTTTAAAGAAACTCTTAACTGAAAATAATACTCAAGATGATTGCCCCCCATCAGTTTACAAATCCGTCGCTTTATCAATCCTTACGAACTTCTGTAATGAACCGGAACTCTCCACGCACCCTGAAATGCTCGCCAACATACCCGTGTTCCTTGACATTGTGCAGACATCAGACAATGAAGATTATGATGATAACCTAATTATTATTAGTGAAGCTTATACTTGCCTACAGTGCATCGCAGAACATGAAGCAGGTCAAAAAGCCCTAATAGAGGTTGGTGCTATAGCAAAAATGTCTGAGATTTACTCTCACCAAAGTTTTCAAACCGATGAAGCACTCAATATTCTTGTTAAGTTGGTCAGCCGCTACGGACCCGATGCTTGGGGTAATGATCCTAAGCCTTTCCATGCTTTGGTAAACAAAATAGCATTAGATTTTGCAACAGATCAATCTGAAAGAAAATTTGAGCTAGCTACAATATTAAGTGCATTATTATACAGCTGTAATAAGGCTACCGTCATACCTGGATCATCTGATGAAACTTGGCCGCAGAGCATTTATAAAGCACTTTATGATATATTAACTAGTAAAATAGGTAAAAACCAAAGAGACCCTGCATTGAAACTTGCAGCGAACATAATTGATCTTCTCGGAGTTGAGTGGACATTTAAT------GACGAAGAAAATCCCAAAAAGTTCTTCCTATTGCTGCTTCAGCTATGTGCAATTGAGGTAAGAATGCAGCTTGAAGATAGGAGTTTTAAACAAGCTTTTGCTAATGCTGAACTTGTCACAGCTTGTTTCATTGTTCTTGAGCTATCAATTAACTACATGGGAACTGACCAACTAGACTTAGAACAAAAAGAAAAACAGTCAGTTTACACTAGTCTTAAAGGTGCCTTCAATGCTGTTGTTTCCATATTAATAAAAGTATCTAATGACAAAAACAAAGATAAGCTTCCTGATCCAGAAAAAGTGTTTATATGTGCTATGGTAAGAGTTTTAGTAGCCTGGATTGCTCAAGAAACTACAGCAATGAGAGAACAAATCTATGCCTTACTTCCATTCATGTTTACACTTGCAAATGATTCTTTCCACGCATACAGAGCTCGGAAATTAGCAGAAAAAACTAAACCTGTTGGAGAGTCAACGAGTATAGAAATATCTTTAATGGGTCAAATTGATTTGTTACGCTTGATGTTACCAGCTCTTTGTCATCTTGTTGTGGAAGATAAAGCCAGGGATATTGTTCTGAATCTCAAACAAGAAGACATTCTTTATGAAGCGATGAACTTCCACTGGTCCATTGTTCATTATAAAAAACCACTCATTCCAAAGTCTGAAAGAGGAAAAGTAAAAACTCAGCCTGAACCAGAATTAGATCCCCAAGTATTAGAAGACATGAAAGATTCAAGGGCTGCAATGGTCAGTCTTTGCAATATATTTATGAATCTTACAGTGTTGGCACCAAAAATTGTAGAAAATAGCATGTTATTCAATACTTTGCTCAAATTCATATTTAACAACTTACCAGAGCTTAAAAATATTCCTGAAAATCTTGTACTACATGGTCACCTTGCTGTATTAGGGCTGCTTCTTCTTAAACAGCAAGCAAGCAAAGTAAAGAAAAATGATTTTTCTATATGCCGGTATATTCAATCTACTATCAGATTCCTCTGGGATGCATACAATGTTGATGAATCAAACGATCCCAATGCCCTTGTTGTATCAATGACTTATAAGGAAAATTGGAATGAAATAGCAGATTTGTGGTTCTTAGGTATGCAAACTTTAAGTGGAGTTTTGACAATTATACCTTGGATCTCAGAATTTGCTATCGAAAGTGGATGGGCAGAAGGAATAGCTCAAATGCTTGTTAAGGTCAAAGTTGGCACATTAGCCCCAAATGTCAAGTCTGCATTTGAAGATTTCCTATGTAGACTAGTCGACTCAAATGAAAATGCTATTCCTGTGCTGAAAAAAGGCGGTGCCTTAAAAATGTGCAGAAACCACAGATTAATGGATTTAGGAAAGAAACTGTTTGGAGAT
>BGIBMGA005035-Chilo
ATGGGTGATATATCAGAACCTATAAAAAAATGCGTTCTCATTCTGAAGTCTGCAAAAAGCGACACAGAAAAGTTCGCTGCTTTGTTCATGGTGACAAAGTTGGTGAAAAGCAAAGATTGCAATTCGGCGGCAAAGAAGGCACTATTTGAAGCCATTGGATTCAATTTTCTGAAGAAACTATTGACCAGCAACACTGTTCAAGATGACTGCCCACCTTCGGTCTACAAATCTGTTGCTTTATCAGTTCTTACCACATTTTGTAAAGATCCAGAGTTATCGGTGCATCCTGAGATGTTGGCAAACATACCATTCTTTTTGGACATTGTGCAAACATCAGACAACGATGATTATGATGACAATCTCATAATTATTAGTGAAGCATACACTTGCCTCCAGTGTATTGCTGAACATGAAAGTGGACAAAAAGCATTAATAGAAGTTGGTGCCATTACTAAAATGTCAGAAATTTACTCTCACCAAAGTTTCCAAACAGATGAGGCACTCAACATTCTTGTGAAACTGGTTAGTAGATATGGACCCGCCGCCTGGGGAAATGATCCTAAACCGTTCCATGCTTTAGTAAACAAAATTGCATTGGATTTTGCAACAGACCAATCAGAAAGAAAATTTGAACTAGCTACTATTTTGAGTGCACTATTATATAGCTGTAATAAAACTACAGTATTGCCTGGTTTTGCAGAGGAGACATGGCCTATGAGTATCTATAAAGCCCTCTATGATATTCTTACCAGTAAAATTGGTAAAAATCAAAGAGATCCAGCATTGAAACTTGCAGCTAATATTCTTGACCTACTTGGAATTGAGTGGTGCATTGAATGTGGTGATGAAGAAAATCCAAAGAAGTTCTTCCTGTTACTGTTGCAACTGTGTGCCATTGAAGTAAGGATGCAATTAGATGACAGAAGTTTCAAGCAAGCCTTTTCTAATGCAGATTTAATTACAGCTTGCTTCATTGTCCTTGAACTGTCTATAAATTATATGGCTACAGACCAACTTGATTTGGATCAGAAAGAAAAGCAATCAGTGTACACCAGTCTCAAAGGAGCTTTTAATGCTGTTGTTTCTAATTTAACTAAAGTTTCTAATGACAAAAACAAAGATAAATTACCTGATGCTGAAAAAGTTTTTGTCTGTGCTATGGTCAGAGTTCTAGTTGCGTGGATTGCACAAGAGACTACAGCAATGAGGGACCAAATATATGCTTTGCTGCCATTTATATTCACTCTAGCGAATGATTCTTTCCATGCATATAGAGCTCGGAAACTGGCAGAAAAAAATAAATCTGAGGGTGAATCTATGACTGCAGATACTTCTCTTATGGGTCAAATAGATTTATTGAGATTAATGTTGCCAGCTCTTTGCCATTTAGTAGTTGAAGACAAAGCCAGAGATATTGTTTTGAACCTGAAACAAGAGGACATCTTATATGAAGCTATGAATTTCCACTGGTCAATTGTTCACTACAAGAAGCCTCCTATACCCAAGTCTGAACGGGGTAAAGTGAGGACCCAACCAGAACCTGAACTTGACCCTAAAGTATTAGAAGATATGAAGGACTCCAGAGCTGCCATGGTCAGCCTTTGTAATATTTTCATGAACTTAACAGTATTAGCACCAAAGGTGGTTGAAAATAGCATGTTGTTCAACACTTTACTTAAGTTTATTTTCAATAATTTACCAGAACTGAAAGATATTCCTGATAATCTTGTGCTTCATGGACACATGGCTGTATTAGGGCTATTATTACTGAAGCAGCTAGCAACCAAAGTCAAAAAGAATGATTTCTCTATATGTAGATACATCCAATCAACAATCAGATTTCTTTGGGATGCATACATTGTTGATGAATCCAATGACCCTACTGCACTAGTAGTGTCAATGACATACAAAGAACATTGGAATGAAATTGCTGATTTGTGGTTCCTGGGTATGCAAACTATGAGTGGTGTACTCACCATAGTCCCATGGATATCAGAGTTTGCCATAGAGAGTGGTTGGGCTGAGGGTATATCTGTAATGCTTGCCAAAGTTAAAGTTGGAACTCTACCTCCTAACATTAAATCTGCCTTTGAAGATTTTCTGTGTAGATTAGTAGATTCAAATGAGAGTGTAATACCAGTGCTGAAAAAGGGCGGAGCCCTGAAAATGTGCAGAAGTCACAGGATGATGGATTTGGGAAAGAAATTGTTCGGTGAT
>BGIBMGA005035-Spodoptera
ATGGGTGATATATCGGAACCGATAAAGAAATGTATACTAATATTAAAAGCCGCCAAAAGCGATACGGAAAAGTTCGCGGCGCTGTTCATGGTGACCAAACTTGTAAAGGCCAAGGATTGCCAAACGCAAGCTAAGAAGGCACTCTTCGAAGCCATTGGATTCAAATTCTTGAAGAAGCTGCTGACTAGTAACGCCGTGCAGGATGATTGCCCGCCGTCTGTGTACAAGTCAGTTGCCCTCTCTATACTCACCACCTTCTGCAATGATCCTGAACTTGCAACCCACCCGGAGATGCTGGCCAACATACCAGTGTTCCTTGAAATAGTGCAAAAATCTGAAAGTGAAGACTATGATGATGACCTTATCATTGTCAGTGAAGCGTACACATGCCTGCAGTGTATTGCTGAACAAGAGGCTGGCCAGAAGGCTCTCATTGAGGTTGGTGCTATCACTAAAATGTCAGAAATTTACTCCCATCAAAGTTTCCAGACTGATGAGGCCCTTAATATCCTTGTCAAGCTAGTCAGCAGGTATGGGCCTGCCGCTTGGGGTGATGATCCGAAGCCTTTCCATGCTTTGGTAAACAAAATAGCACTAGACTTTGCCACTGACCAGTCAGAGAGGAAGTTTGAATTAGCTACGATCCTGAGTGCACTTTTGTACAGCTGTAATAAAGCAACCGTCATACCTGGCTCTGCAGATGAAACATGGCCACAGAGTATCTACAAAGCTCTACATGATATTCTTACCAGCAAAATTGGTAAGAACCAAAGAGATCCTGCTCTTAAACTTGCTGCAAACATTGTTGACCTTCTTGGAATTGAGTGGACCTTGAAT------GATGAGGAGAATCCGAAGAAGTTCTTCCTACTGCTACAACAACTGTGTGCCATAGAAGTGAGAATGCAACTTGAAGATAGGAGCTTCAAACAAGCATATGCAAATGCTGAATTGGTAACAGCCTGCTTTATTGTATTAGAATTATCTATCAACTACATGGCTACAGACCAACTGGATTTGGAACAAAAAGAAAAGCAATCAGTTTACACTGGTCTCAAAGGTGCTTTCAACGCTATAGTGTCTATGTTAACCAAAGTGTTCAATGACAAGAACAGAGACAAACTTCCTGATGCTGAGAAGGTTTATGTTTGTGCTATGGTCAGGGTACTGGTTGCTTGGATTGCTCAAGAAACAACAGCCATGAGAGAACAAATCTACACCCTCCTGCCATTTATCTTCTCCCTTGCCAATGACTCGTTCCATGCCTACAGAGCCAGAAAGATGGCTGAAAAGAATAAATCTGAAGGTGAAGCTATGGAAACTGAAGTAAGTCTGATGGGACAGATTGATCTTCTCCGCTTAATGTTGCCAGCTCTATGCCATTTAGTAGTTGAAGACAAAGCCAGAACCATTGTATTAAACTTGAAGCAAGAAGATATTTTATATGAAGCTATGTGCTTCCACTGGTCTATTGTGCACTACAAGAAGCCTCCTGTACCTCGATCTGAAAGATTAAAAGTCCTGAACCAACCTCCTCGTGAACTTGATCCCCAAGTATTAGAAGATATGAAGGACTCTAGAGCAGCCATGGTCAGTCTATGCAATATCTTCATGAACCTTACAGTGCTGGCACCAAAGGTAGTGGAAACTAGTATGTTGTTCAACACACTCCTTAAGTTCATCTTCAATGACTTGCCGGAACTCAAGGATATCCCTGAAAACTTAGTTCTCCATGGACATCTGGCAGTCTTGGGCTTGCTCTTACTGAAACAACAAGCCAGTAAAGTGAAGAAGAATGACTTCTCTATATGCAGATATATCCAGTCCACTATCAGATTCCTGTGGGATGCTTACAACATTGATGAGTCTAATGACCCCAGTGCGCTTGTTGTATCAATGAGTTATAAAGAACACTGGAATGAAATAGCTGACCTGTGGTTCTTGGGCATGCAAACTATGAGTGGAGTGCTCACAATGGTGCCATGGATATCAGAGTTTGCCATTGAGAGTGGATGGGCCCAGGGCATTGCCGAGATGCTGGCTAAGGTTAAAGTTGGTACTCTGCAACCTAATGTGAAGTCAGCATTTGAAGATTTCCTGTGCAGACTAGTAGATTCCAATGAAGCTGTTATCCCAGTGTTAAAGAAAGCAGGAGCACTAAAGATGTGCAGGAACCACCGGTTAATGGAATTAGGCAAGAAATTGTTCGGAGAT
