# Supplementary material for: PCR primers for 30 novel gene regions in the nuclear genomes of Lepidoptera
Source: Zookeys. 2016 Jun 8;(596):129–41. doi: 10.3897/zookeys.596.8399 (PMC4926658; doi:10.3897/zookeys.596.8399)
Supplement: Supplementary material 2 — Sequences used for designing primers [file zookeys-596-129-s002.zip › Gene_regions/Successful/Nex9.fst]

>BGIBMGA001032-Plutella
AAGGTTAGTGGTGAGAGTTACCTTCTTGGCACCCTTAATGTTGAAGTACCAGACTCCGAAAAAGTGTACATAGTTCAGGAGGAAGAAGGGTATGCCTGGTCGCCCATACCAAACCCATTTTCAGTCACAGTCGCATCACCTAAAAAGGAATCCAAATTCAAAGGAATTAAAAGTTTCATAGCCTACCAGCTGACTCCATCATTCAACAACATTCAAGTGTCAAGGAGATACAAACACTTTGATTGGCTACATGAAAGGTTACAAGAGAAGTTTACACTGATTCCTATACCACCATTGCCAGACAAACAAATATCTGGCAGATATGATGAACAGGTGATTGAGCGTAGAAGAATTCAACTGCAAGAATTTGTTGATTGGATGTGCAAGCACCCTGTGCTGTCTAAATGTGAGGTGTGGCAACATTTCTTAACATGCACAGATGAAAAGCGCTGGAAGGCAGGCAAGCGACAAGCCGAGAAAGACAATTTACTTGGGCTCAATTACTGCATATCACTAGTAGTACCTGAGAAAGCTTTACTTCAATCCCAGGTGGATCAAGTTACTGAGCAGTGTCATACATTCATCAACAGTATGGACACATCTGTTAAGAATATAACAAGCATGTGCCTAGCGCAAACCAAGAGGTGCCAGGGGCCCTACAAGAGTGACTGTCAGAAGGTGGGTGAAGCATTTTATAGTTTAGGCAATGCGCTGGGCTTAGATGAAGGTACGATGGTATCGCGCTCCAAGCTGACATCAGCTATAAAGATGACCGGTGGTGCTTACATAGAGATAGGCAGGATGTATGACGAGCAGCCGAAATACGACTGGGAGCCGTTGGGGGATAAGTTTCATTTGTACAAAGGGATTGTGGGGAGCTTCCCCGACGTGCTGGCCAATCACAAGGGCGCGGTGCAGAAGAAGCGCGAGTGCGAGCGGCTGACGGCCGAGCACAAAATGGAGGTGGCCCAACTGAACGAGGTGCTGCGAAGGACCGACGTCATCTCCTACGCTCTGCTCGCTGAAATCAACCACTTCAAAGTCGAACGGACGGAAGACCTTAAAGCCACTATGCAGAAATTTTTACAACAACAAATCATGTTTTACAAACGAGTCGTTGATAAGCTAGAAAATACACTACATCTATACGATGAT
>BGIBMGA001032-Manduca
AAAATCAGCGGAGAGAGCTACCTACTGGCCACACTTAATGTTGAAGTGCCAGACTCAGATAAGGTATATATTATACAGGATGAAGAAGGTTATGTATGGTCACCTTTATCGCAGCCATACACTGTTACAGTAGCTTCTCCAAAAAAGGAGTCAAAATTCAAAGGAATAAAAAGTTTCATAGCATATCAGCTGACACCTTCGTTCAATAATATACAAGTATCAAGAAGATACAAGCATTTTGACTGGCTACATGAGAGATTACAGGAAAAGTTCACTCTTATTCCAATACCACCATTGCCAGATAAGCAAATTTCTGGTAGGTATGATGAGCAATTGATTGAACGTAGAAGAGTTCAACTTCAAGAATTTGTTGATTGGATGTGTAAGCACCCAGTACTGTCAAAAAGTGAAGTGTGGCAGCATTTTTtAACTTGCACTGATGAAAAGCGGTGGAAGGCTGGCAAAAGGCAAGCAGAGAGGGACAATTTGTTAGGTCTTAACTACTGTGTGTCATTGATAGTACCTGAGAAAGCTTTACTACAGTCTCAAGTGGATCATATAACTGAACAGTGCCACATCTTTATTAACAGCATGGATGCCTCGGTTAAAGCCGTATCAAACATGTGTGTACTGCAAACAAAGAGATTCCAGGGACCATACAAAAGTGACTGCCAGAAAATTGGTGAAGCCTTCTACAGTCTAGGTAATTCGTTAGGCTTAGATGAAGGCTCTATAGTGTCCAAATCTAAGTTAACATCTGCGATAACTATGACAGGTGGGATATACATTGAAATCGGAAGAATGTATGATGAACAACCCAAaTATGACTGGGAACCACTTGGTGATAAATTCCATTTATACAAGGGAATTGTAGGCAGCTTTCCTGATGTTTTGGCCAATCATAAGGGTGCAGTTCAAAAGAAAAGGGAATGTGAAAGACTGACAGCTGAACACAAGATGGAAGTGGCGCAGTTAAATGAAGTATTGAGGAGAACTGATGTTATATCATATGCACTTCTTGCCGAAATCAATCACTTCAAGTCTGAAAGAACTGTTGATTTAAAAGCTACAATGCAAAAATTCCTGAGACAGCAAATCACTTTTTACAAAAAGATTGTTGATAAGTTAGAAACAACTCTGAGATACTATGATGAA
>BGIBMGA001032-Bombyx
AAGATTAGTGGAGAAAGCTACCTGCTGGCAACCCTTAATGTAGAAGTACCAGACTCTGAAAAGGTCTACATTATCCAAGATGAAGATGGATATATTTGGTCCCCAATTACTCAGCCATATATTGTGACTGTGGCCTCTCCAAAAAAGGAATCTAAATTCAAAGGGATCAAGAGTTTTATAGCCTATCAACTGACTCCTTCATTCAATAATATTCAAGTGTCCAGGAGATACAAACACTTTGACTGGCTCCATGAGAGACTACAAGAAAAGTTCACACTTATTCCAATCCCCCCTCTGCCTGACAAACAGATATCTGGAAGATATGATGAGCAACTAATCGAACGCAGGCGAGTTCAGCTCCAAGAGTTTGTAGATTGGATGTGCAAGCACCCTGTGCTCTCCAGAAGCGAGGTTTGGCAACACTTCTTAACATGTACTGATGAAAAGAGATGGAAAGCTGGTAAAAGGCAAGCTGAAAAAGATAATTTGCTAGGTCTAAATTATTGTGTTTCACTAGTGGTACCTGAGAAAGCATTATTGCAATCACAAGTTGATCATATCACAGAACAGTGCCACACTTTCATTAACAGTGTCGACACAGCCATCAAGTCTGTGTCTAGCATGTGCATTGTGCAAACAAAACGTTTCCAAGGACCATACAAGAGTGACTGCCAGAAAATAGGAGAAGCATTTTATAGTCTTGGCAATGCCTTAAGCTTGGATGAAGGTACCATAGTATCAACATCTAAGCTGACTTCAGCTATTAAAATGACAGGTGGTGTCTACATTGATATTGGTAGGATGTATGATGAACAACCGAAGTATGATTGGGAGCCACTGGGTGATAAATTTCATTTATACAAAGGAATTGCAGCTAGTTTTCCTGATGTCCTGGCCAATCATAAGGGTGCAGTGCAAAAGAAAAGAGAGTGTGAAAGACTGACTGCTGAAAACAAAATGGAGGTTGCACAATTAAATGAAGTCTTGAGAAGGACCGATGTTATATCATATGCGCTTCTTGCCGAAATCAACCATTTCAAATCAGAACGGACTGTTGATATAAAAGCCACCATGCAAAAATTCTTGAAGCAACAAATCAACTTTTACAAGAAAATAGTAGATAAGTTGGAAACCACGCTAAGATACTATGATGAT
>BGIBMGA001032-Danaus
AAAGTCAGCGGTGAGAGTTACCTTTTAGGTACTTTAAATGTTGAAGTACCAGATGCTGATAAAATATACATAGAACAAGAAGGGGATGCATATATTTGGTCGCCCATACCACAACCATATAATGTAACTGTTGCATCACCAAAAAAGGAATCCAAATTTAAGGGTATTAAGAGCTTCATAGCATATCAATTGACTCCCTCCTTTAATAATATTCAAGTATCCAGAAGATATAAGCATTTTGACTGGCTTCATGAGAGATTGCAGGAGAAATTTACACTCATCCCAATCCCACCTTTACCTGACAAACAGATCTCTGGAAGATATGACGAACAATTGATTGAGAGAAGAAGAGTTCAGTTACAGGAGTTTGTGGATTGGATGTGTAAACATCCAGTACTATCCAGATCGGAGGTCTGGCAACATTTCCTAACTTGCACAGATGAGAAACGTTGGAAGGCTGGTAAAAGACAAGCGGAGAGAGATAATTTATTAGGACTTAACTACTGTATATCATTAGTTGTACCTGAAAAAGCTTTACTTCAATCACAAGTAGACCACATCACGGAACAATGCCACATTTTCATGAATAGCATGGATAGTTCTGTTAAATCTCTGACAAATATGTGTATAGCACAAACAAAACGATTCCAAGGGCCTTATAAGAGCGATTGTCAAAAAGTAGGAGAGGCTTTTTACAACTTAGGAAATGCACTAAGTTTAGATGAAGGCACAATAGTTTCTACTTCAAAACTAACTTCAGCTATCAAAATGGCTGGCGGGGCCTACATTGAAATAGGCAGAATGTATGAGGAACAACCAAAATATGATTTCGAACCACTCGGTGATAAATTTCATCTTTACAAAGGTATAGTTGGCTCATTTCCTGATGTATTAGCAAATCACAAAGCAGCTGTGCAGAAGAAAAAAGAGTGTGAGAGATTGAGAGCTGAAAATAAAATGGAAAGGGAACAATTAAATGAAGTGTTTAGAAGAAATAATGTCATATCATATGCCCTTCTTGCCGAAATAAACCACTTCAAGTCGGAGAGGACGGTCGATTTAAATGCAACAATGCAGAAATTTCTCAAGCAGCAAATAACATTTTATAAGAAGATAGTTGATAAATTGGAAACAACACTACAACAGTTCCAAGAA
>BGIBMGA001032-Heliconius
AAAGTTAGTGGTGAAAGTTACCTGTTGGCAACACTAAACGTTGAAGTCCCAGACTCTGACAAAGTGTATATAGTTCAAGAAGGAGACAGTTATATATGGGCACCAATTACCCAGCCGTACCATGTGACTGTAGCTTCACCTAAAAAAGAATCTAAATTTAAGGGTATTAAGAGCTTCATTGCATATCAGTTAACTCCCTCCTTTAATAATATACAAGTTTCTAGAAGATATAAACATTTTGACTGGCTACATGAAAGATTACAGGAAAAATTTACACTTATTCCCATTCCACCTCTACCTGATAAGCAGATATCTGGCCGCTATGATGAGCAGTTGATTGAGCGTAGACGAGTACAGCTACAAGAGTTTGTAGACTGGATGTGCAAACACCCAGTACTATCAAAATGTGAAGTGTGGCAGCACTTCCTCACTTGTACTGATGAAAAACGGTGGAAAGCTGGTAAGAGGCAGGCAGAGAAAGACAACCTATTAGGACTTAACTACTGCATATCATTAGTTGTACCTGAAAAAGCTTTATTGCAATCGCAAGTGGATCACATAACTGAACAATGTCACACATTCATCAACAGCATGGACTCGTCAGTGAAATCTGTTACAAACATGTGTTTAGCACAAACAAAAAGATTCCAGGGTCCTTACAAAATTGATTGCCAAAAAACTGGTGAAGCCATCTATAATTTAGGAAATGCACTTAGTTTAGATGAGGGCACAATCATATCTACATCTAAACTGACTTCTGCTATCAAATTAACTGGTGGTGCCTATATAGAAATTGGCAGAATGTATGAAGAACAGCCTAAGCATGATTGGGAGCCGCTCGGTGACAAATTTCACTTATACAAAGGAATCGTGGGCTCTTTTCCAGATGCTTTAGCTAATCATAAAGGAGCCGTTCAAAAAAAGCGAGAGTGTGAAAGATTGACGGCCGAAAGCAAAATGGAAGTAGCACAGTTGAATGAAGTATTAAGAAGAACTGATGTTATATCATATGCGCTTCTTGCCGAAATCAATCATTTCAAAGGTGAAAGAACAGAAGATTTAAAAGCAACTATGCAAAAATTTTTAAGGCAGCAAATTACTTTCTATAAGAAAATTGTGGACAAATTGGAGTCTACACTGCAGCAGTATGATGAA
>BGIBMGA001032-Melitaea
AAAGTTAGTGGAGAGAGCTACTTACTGGCCACGTTAAATGTTGACGTCCCTGACTCGGATAAAGTTTACATAATCCAAGAAGGTGACTGTTATGTTTGGGCACCGATCACACAGCCATATAGTGTTACAGTTGCATCTCCAAAAAAAGAATCAAAATTCAAAGGCATCAAGAGCTTTATTGCATATCAGTTAACCCCGTCATTTAATAATATACAAGTTTCTAGAAGATATAAGCATTTTGATTGGCTCCATGAAAGATTACAAGAAAAATTTACACTCATACCCATCCCACCTCTACCGGACAAACAAATATCAGGTCGCTACGATGAACAATTAATTGAACGCCGGCGAGTACAATTACAGGAATTTGTCGATTGGATGTGCAAACACCCAGTTTTGTCAAAAAGTGAAGTCTGGCAACATTTCCTCACCTGCACTGATGAAAAACGTTGGAAAGCTGGTAAAAGACAAGCGGAGAGGGATAATTTATTAGGCCTTAACTATTGTATATCCTTAGTTGTACCTGAAAAAGCTTTATTACAATCCCAAGTGGACCACATCACAGAGCAGTGTCACACATTTATAGGTAGTATGGATACCTCAGTAAAATCTGTGACTAATATGTGTCTAGCACAAACAAAGAGGTTCCAAGGCCCATACAAGTCAGATTGCCAAAAAATTGGTGAAGCATTTTATAGTTTAGGAAACGCTCTTGGCTTGGATGAAGGGACAGTCATATCTACATCAAAACTTACATCTGCGATAAAGATGACAGGTGGTGCTTATATTGAAATTGGTAGGATGTATGAAGAACAACCTAAATATGACTGGGAACCGCTCGGAGATAAATTTCATCTATATAAAGGTATTGTAGGCTCATTCCCAGATGCCTTAGCAAATCACAAGGCAGCTGTGCAAAAGAAACGTGAATGTGAGAGATTAACATCCGAACACAAAATGGAAGTAGGACAACTAAATGAAGTATTAAGAAGAACCGATGTCATATCTTATGCCCTTCTTGCCGAAATTAATCACTTCAAATCAGAACGAACTGAAGACTTGAAAGCTACAATGCAAAAATTCTTGAGGCAACAAATTAGTTTCTATAAAAAAATTGTTGAAAAATTGGAAATAACTTTGAACCAGTATGATGAA
>BGIBMGA001032-Chilo
AAAGTCAGTGGAGAAAGTTATCTTCTGGGTACTTTAAATGTTGATGTGCCTGACTCTGACAAGGTTTACATAGTACAAGATGAAGAAGGATATGTTTGGTCACCTCTTTCGCACCCTTACTCAGTAACTGTTGCCTCTCCTAAAAAAGAATCTAAATTCAAAGGAATTAAGAGCTTTATAGCATATCAGTTAACACCATCATTTAATAATATACAAGTATCAAGAAGATATAAGCACTTTGACTGGTTACATGAGAGATTACAGGAAAAATTTACACTCATACCCATACCACCATTGCCAGACAAACAAATATCAGGTCGATATGATGAACAACTCATTGAAAGGCGAAGAGTGCAACTTCAGGAATTTGTAGATTGGATGTGTAGACATCCAGTTTTGTCCAAAAGTGAAGTATGGCAGCACTTCTTGACATGCACAGATGAAAAAAGATGGAAAGCTGGCAAGAGACAAGCTGAAAGAGACAACTTATTAGGTTTAAATTATTGTATTTCACTAGTTGTACCTGAAAAAGCTTTATTGCAATCACAAGTAGATCACATCACTGAACAGTGCCACACTTTTGTTGCTAGTATGGATACATCGGTAAAAGCTGTAGGCAACATGTGCATAGCACAAACAAAGAAATTCCAAGGTCCATATAAAACTGACTGTCAGAAAGTTGGTGAAGCATTCTATAACTTAGGTAATGCCCTCAGTTTAGATGAAGGCACTATAGTTTCTACCTCTAAACTAACATCAGCCATTAAACTAACTGGTGGAGCTTACATAGAAATTGGCCGCATGTATGATGAGCAACCTAAATATGACTGGGAACCATTGGGTGATAAATTTCATTTATACAAAGGAATTGTAGGTAGCCTCCCAGATGCTCTTGGAAATCACAAAGCAGCTGTTCAGAAAAAGCGAGAATGCGAAAGATTAACAGCTGAAAACAAAATGGAAGTGGCACAATTAAATGAAGTATTGAGAAGAACCGATGTCATATCTTATGCACTTCTTGCCGAAATCAACCATTTCAAGGCTGAACGAACGACTGACATCAAAGCAACAATGCAGAAATTCCTCAGACAGCAGATAACATTTTACAAAAAGGTTGTGGATAAGTTGGAGGCAACTCTTCGACAGTATGATGAG
>BGIBMGA001032-Spodoptera
AAGGTTACTGGTGAGAGTTACCTACTTGCCACATTAAATGTAGAGGTACCAGACTCTGAAAAAGTTTACATAGTTCAAGAAGAAGATAGATACGAGTGGTGGCCAATAACACAACCATACACTGTCACGGTGGCCTCTCCAAAGAAAGAATCCAAGTTCAAGGGCATCAAAAGTTTTATTGCTTATCAATTGACACCATCATTCAATAACATTCAAGTCTCTAGAAGATACAAACACTTTGATTGGCTACATGAAAGATTACAAGAAAAGTTTACACTCATCCCCATTCCACCATTGCCAGACAAGCAGATCTCTGGCAGATATGATGAACAACTAATAGAACGTAGAAGAGTACAACTTCAGGAATTTGTAGACTGGATGTGCAGACATCCAGTGCTATCCAAATGTGAAGTATGGCAACATTTTCTCACTTGCACTGATGAGAAAAGATGGAAAGCCGGTAAACGGCAAGCAGAAAGAGATGCCTTATTAGGTCTAAATTATTGCATATCAATAGTAGTACCTGAAAAAGCTTTATTGCAATCCCAAGTGGACCATATTGCTGAGCAATGCCATATGTTCATCAACAGTATGGACACTTCAGTCAAGTCAGTCGCTAACATGTGTATGGCCCACACCAAGAAACTTCAAACCTCCTACAAGGCAGATTGCCAAAAAGTTGGTGAAGCTTTTTGTAGCCTGGCAGCCTCACTAAGTTTAGATGAAGGATCACTAGCGTCAACCTCGAAACTAACTACTGCAATCAAAATGACTGGTAGTGCATACATTGACATAGGCAGAATGTATGATGACCAACCAAAATATGATTGGGAACCATTAGGTGACAAATTTCATCTATACAAAGGAATTGTGGGAGGTTTCCCTGATGTTCTAAATACACACAAGAGTGCAATTCAGAAAAAACGTGAGTACGAGAGACAGACGGCTGAGAACAAGATGCAAGTAGCACAACTTAATGAAGTAATACGAAGAACCGATGTTGTATCTTATTCACTTCTTGCCGAAATTAATCACTTCAAGGCCGAAAGAACAAAAGACCTGAATGCAACAATGCAGAAATTCTTAAGGCAGCAAATCACTTTCTACAAAAGAGTGGTTGAGAAGCTAGAAACTACTCTCAAATATTATGACGAA
