# Supplementary material for: PCR primers for 30 novel gene regions in the nuclear genomes of Lepidoptera
Source: Zookeys. 2016 Jun 8;(596):129–41. doi: 10.3897/zookeys.596.8399 (PMC4926658; doi:10.3897/zookeys.596.8399)
Supplement: Supplementary material 2 — Sequences used for designing primers [file zookeys-596-129-s002.zip › Gene_regions/Successful/PolII.fst]

>BGIBMGA004994-TA-Manduca
ATGCCATACGCTAATCAGCCTTCTGTTCATATAACCGAACTCACAGATGACAATGTTAAATTCGTTGTGGAAGATACCGAACTAAGTGTTGCGAATAGCATGAGGCGAGTATTCATTGCCGAAACGCCAACGATGGCTATTGATTGGGTCCAACTTGAGGCCAACTCCACAGTACTCAGTGACGAGTTTCTGGCTCATCGTATTGGACTTATACCTCTAATATCTGACGACGTCGTTGACAAAATCCGATACTCAAGAGATTGTATGTGCGCCGATTTCTGTTCAGAGTGCAGTGTGGAGTTTACTCTTGATGTGAAGTGCACAGACGACCAGACACGCCATGTCACCACTGCAGATTTAAAGTCTAGCGATCCGAGAGTGGTGCCTGTGACATCGCGCCACCGTGATGAAGACCAGGCTGATTATGGTGAGGCTGATGAAATATTAATAATCAAATTGCGTAAAGGACAAGAATTGAAGTTACGCGCATATGCAAAGAAGGGGTTTGGAAAGGAGCATGCTAAATGGAACCCGACAGCAGGTGTTTCGTTTGAATATGATCCAGATAATGCAATGAGACACACTTTGTACCCTAAACCTGATGAATGGCCCAAGAGTGAGCACACAGAACTTGACGAGGACCAGTATGAAGCAGAATTCAATTGGGAAGCAAAACCAAATAAGTTTTTCTATAATGTAGAGTCATCGGGAGCTTTGAAGCCAGAGAATATTGTCTTGATGGGTATAGTTGTATTGAAAAACAAACTATTGAATCTACAAGTGCAATTAGCACAAGAAGCACAGCATGATGCACTGGCAATTAAT
>BGIBMGA004994-TA-Bombyx
ATGCCTTACGCAAATCAACCCTCTGTTCACATAACAGAACTATCTGATGAAAATGTAAAATTCGTTGTGGAAGATACCGAATTAAGCGTAGCAAACAGTATGAGACGCGTATTTATCGCTGAAACACCAACAATGGCCATCGATTGGGTACAGTTAGAAGCTAATTCCACCGTTTTGAGCGATGAATTCTTAGCACACCGCATCGGTCTCATTCCGCTCATATCAGACGACGTTGTAGACAAAATCAGGTACTCGCGTGATTGCATGTGTGTTGATTTTTGTTCCGAATGCAGTGTCGAATTTACATTAGACGTAAAATGCACAGATGAACAAACAAGACATGTAACAACTGCTGATTTGAAATCGAGCGATCCTAGAGTTGTCCCTGTTACATCACGACATAGAGATGAAGACCAGGCCGATTATGGTGAAGCAGATGAAATATTGATCATTAAGTTACGCAAGGGTCAGGAATTGAAGCTTCGGGCATATGCAAAAAAAGGTTTTGGGAAAGAGCATGCAAAATGGAATCCAACTGCTGGTGTGTCCTTTGAATATGACCCTGATAATATAATGAGACATACGTTATATCCAAAACCAGATGAATGGCCCAAAAGCGAGCACACTGAACTTAATGAAGATCAGTATGAGGCGGACTTCAACTGGGAAGCGAAACCAAACAAATTCTTTTATAATGTAGAATCATCAGGAGCTCTTAAACCAGAGAATATTGTATTAATGGGAATAGTTGTACTGAAAAACAAATTACTGAATCTTCAAGTGCAGTTAGCGCAAGAGGCACAAAATGATGCCTTAGCAATTAAT
>BGIBMGA004994-TA-Danaus
ATGCCGTACGCAAATCAACCATCAGTACATATAACAGAATTAACAGACGACAATGTTAAATTTGTCGTCGAAGATACAGAGCTCAGCGTTGCCAACAGCATGCGACGAGTTTTCATAGCAGAGACGCCGACAATGGCTATTGACTGGGTTCAACTGGAAGCAAACTCAACAGTTCTAAGTGACGAATTCCTCGCTCATCGTATTGGTTTAATACCCCTGATATCTGATGACGTCGTTGATAAAATACGTTACTCCAGGGACTGCATGTGTGCAGATTTCTGTACTGAATGCAGTGTGGAATTTACATTGGATGTAAAGTGCACTGGCGATCAAACAAGACATGTGACAACTGCTGATTTAAAATCTAGTGACCCACGAGTGGTGCCGGTCACTTCACGCCATAGAGATGAAGACCAGGCAGATTATGGTGAACTTGATGAAATCTTGATTATCAAGCTACGTAAGGGACAAGAATTAAAGTTGCGAGCATATGCCAAAAAGGGGTTCGGAAAAGAGCATGCCAAATGGAATCCAACATCCGGTGTGTGTTTTGAGTATGATCCTGACAATATAATGAGACATACATTATACCCAAAGCCAGACGAGTGGCCGAAGAGTGAGCATACAGAGCTGGATGAGGATCAGTATGAAGCTGATTTCAACTGGGAAGCAAAACCAAACAAATTCTTCTATAATGTAGAATCCTCGGGAGCATTGAAACCGGAGAATATAGTGTTGATGGGCATTGTTGTATTAAAAAATAAACTTCTAAACTTACAAGTTCAACTAGCACAAGAAACACAAAACGATGCTCTAGCTATTAAT
>BGIBMGA004994-TA-Heliconius
ATGCCGTATGCAAACCAACCTTCCGTACATATAACAGAGTTAACTGATGATAATGTGAAATTTGTTGTGGAAGATACAGAATTAAGCGTTGCTAATAGTATGCGGCGTGTGTTTATTGCTGAAACTCCAACAATGGCGATAGATTGGGTACAACTCGAAGCAAATTCGACAGTTCTAAGTGATGAATTCTTATCACATCGAATCGGCCTCATTCCTCTTATTTCGGATGATGTTGTAGACAAAATTCGTTACTCTAGAGATTGTATGTGTGCAGATTTTTGCACAGAATGTAGTGTTGAATTTACATTAGATGTCAAATGTACAGGTGATCAAACAAGGCATGTCACAACTGCAGACCTAAAATCTAGTGATCCCCGGGTAGTACCCGTTACATCGCGACATAGAGATGAAGACCAAGCTGATTATGGGGAGCTTGATGAAATTTTAATTATTAAATTGAGAAAAGGACAAGAGTTGAAACTAAGAGCATATGCTAAAAAAGGGTTTGGTAAGGAACATGCAAAATGGAATCCTACTGCAGGAGTTTCCTTTGAATATGACCCTGACAATATTATGAGGCATACTTTATATCCAAGACCAGATGAGTGGCCGAAAAGTGAACACACTGAGCTTGATGAGGATCAATATGAAGCAGAATTTAATTGGGAAGCTAAACCAAACAAATTCTTTTACAATGTAGAATCATCAGGAGCACTTAAACCAGAAAATATAGTCTTAATGGGTATTGTAGTTTTGAAAAACAAACTATTAAATTTGCAAATTCAACTCGCTCAAGAAACTCAAAATGATGCATTAGCTATTAAT
>BGIBMGA004994-TA-Melitaea
ATGCCTTATGCAAATCAGCCATCCGTGCATATAACAGAATTAACTGACGATAATGTGAAATTTGTCGTTGAAGATACAGAACTAAGTGTAGCTAACAGTATGCGTCGTGTGTTTATTGCTGAAACACCTACAATGGCTATAGATTGGGTACAATTAGAAGCGAATTCTACCGTTCTTAGCGATGAATTCCTTGCACACCGCATCGGTCTGATACCTCTCATATCTGACGATGTTGTCGACAAGATTCGCTATTCAAGAGATTGCATGTGCGCAGATTTCTGCACAGAATGTAGTGTTGAATTTACATTGGACGTAAAATGCACAGGTGACCAAACAAGACATGTTACTACTGCTGATTTAAAATCGAGTGATCCCCGAGTGGTACCGGTTACATCACGTCATAGAGACGAAGATCAAGCTGATTATGGTGAGCTTGATGAAATTCTAATCATTAAATTACGTAAAGGACAAGAGTTGAAGTTACGAGCTTATGCTAAAAAAGGATTCGGCAAGGAACACGCAAAATGGAACCCAACTGCTGGAGTTTGTTTTGAATATGACCCCGATAATGCAATGAGACACACATTGTATCCAAGACCAGATGAATGGCCAAAAAGTGAACACACAGAGCTGGATGAGGATCAATATGAAGCTGAATTTAATTGGGAAGCTAAACCAAATAAGTTTTTCTATAATGTTGAGTCATCAGGAGCATTAAAACCAGAAAATATAGTTCTCATGGGCATTGTAGTGTTGAAAAATAAACTTTTAAATTTACAAGTACAGTTAGCACAGGAAAGTCAAAATGATGCCTTAGCAATTAAT
>BGIBMGA004994-TA-Chilo
ATGCCGTACGCAAACCAGCCCTCCGTGCACATAACGGAGTTGACTGATGATAATGTGAAATTCGTTGTAGAAGATACAGAATTAAGTGTAGCTAACAGCATGCGTCGAGTATTCATAGCTGAAACGCCTACAATGGCCATCGACTGGGTACAGCTTGAGGCGAATTCCACTGTTCTGAGTGATGAGTTCCTGGCTCACCGTATCGGCCTCATTCCTCTCATATCGGACGATGTTGTCGACAAAATTCGTTACTCGCGAGATTGCATGTGTGCTGACTTCTGTACAGAGTGTAGTGTCGAGTTTACATTGGTTGTGAAATGTACTGACGATCAAACTAGACACGTCACGACAGCAGATCTTAAAACTAGCGACCCACGCGTTGTGCCCGCCACATCACGACATAGAGATGAAGACCAAGCAGATTATGGTGAAGCTGATGAAATTTTAATCATAAAACTTCGTAAAGGGCAAGAATTAAAGTTAAAGGCTTATGCCAAGAAAGGCTTTGGAAAAGAACATGCCAAATGGAATCCAACTGCTGGGGTTTCATTTGAATATGACCCTGATAATATTATGAGACATACATTATACCCAAAGCCAGATGAATGGCCAAAGAGTGAACACACTGAACTCGATGAAGATCAATATGAAGCTGAGTTCAACTGGGAAGCAAAACCCAACAAGTTTTTCTACAATGTAGAATCATCAGGTTCTCTCAAACCAGAAAATATTGTAATGATGGGTATTGTTGTATTGAAAAACAAATTGTTGAATCTTCAAGTACAATTAGCGCAAGAAGCACAAAATGATGCTCTTGCTATTAAT
>BGIBMGA004994-TA-Spodoptera
ATGCCTTACGCTAATCAACCTTCAGTTCATATTACAGAACTGACAGACGACAATGTAAAGTTTGTCGTTGAAGACACCGAACTTAGCGTCGCTAACAGTATGAGACGTGTGTTTATAGCCGAAACACCGACGATGGCTATTGACTGGGTGCAGCTGGAAGCCAATTCCACTGTTCTCAGCGATGAATTCCTAGCTCACCGCATCGGCCTCATTCCGTTGATATCAGATGACGTCGTCGACAAAATTCGGTATTCCCGAGATTGTATGTGCGCAGACTTCTGTTCAGAATGCAGTGTAGAGTTTACCCTCGATGTCAAATGTACAGGCGACCAGACACGACACGTTACTACGGCCGACTTAAAATCGAGCGACCCCCGAGTGGTGCCGGTGACGTCACGACATAGGGACGAGGACCAGGCCGATTATGGTGAGACTGACGAAATATTAATCATTAAACTTCGTAAAGGACAGGAGTTGAAACTGAGAGCATATGCGAAGAAAGGTTTTGGAAAGGAACATGCAAAATGGAACCCCACTGCCGGTGTCTCCTTTGAATATGACCCGGACAACATGATGAGGCATACACTGTACCCGAAACCTGATGAGTGGCCTAAAAGTGAACACACCGAGTTGGATGAGGATCAGTATGAAGCAGAGTTTAATTGGGAAGCTAAGCCAAACAAATTCTTTTACAATGTTGAGTCGTCCGGGGCACTCAAACCAGAGAACATAGTACTGATGGGTATAGTTGTGTTGAAGAACAAATTGCTCAATTTACAAGTACAGCTAGCACAAGAAGCCCAGAATGATGCGTTAGCTATCAAT
