# Supplementary material for: PCR primers for 30 novel gene regions in the nuclear genomes of Lepidoptera
Source: Zookeys. 2016 Jun 8;(596):129–41. doi: 10.3897/zookeys.596.8399 (PMC4926658; doi:10.3897/zookeys.596.8399)
Supplement: Supplementary material 2 — Sequences used for designing primers [file zookeys-596-129-s002.zip › Gene_regions/Successful/ProSup.fst]

>BGIBMGA004645-TA-Plutella
CGTATTGCTCTGTCCCCAAACAACAATGAAGTCCACATCTATGAAAAAGAAGGAAATGATTGGAAACAAACCAATAACTTGGTGGAACATGACTTGAGGGTCATGGGCATTGACTGGGCACCAAACACCAATCGTATTGTAACCTGCTCTGTGGACCGCAATGCCTATGTGTGGACGCAGGGGGAGGATGGCAAGTGGACCACCACACTAGTGCTGCTCCGTATAAACCGGGCTGCCACCTGCGTGAAATGGTCCCCAATGGAAAACAAGTTTGCAGTTGGCTCAGGAGCTCGCCTGATCTCCATCTGCTACTTTGAGAAGGAAAACAACTGGTGGGTGTCCAAGCATATTAAGAAGCCTATCAGATCTACTGTTACCAGCCTAGATTGGCATCCAAACAACATTCTTCTGGTGGCTGGATCAGCTGATTTTAAGGTCAGAGTCTTCTCTGCCTACATCAAGGATATTGAGGACCAGCCTGGACCTAATGTGTGGGGGTCAAAGCTGCCCCTCGGACAGCTCCTTGCAGAGTTTCCCAACACTCAGTCAGGAGGAGGATGGGTCCACAGTGTGTCATTCTCAGCTGATGGAAACAAAGTGGCCTGGGTCGGCCATGACAGCTCTATCAATGTGGCTGATGCTACACAAGGGAAGTCAGTAATCAAGATTAAGACTGAATACTTGCCATTCTTGGGGTGTCATTGGATTTCCAACAACTCTATTGTAGTGGCAGGTCACAGCTGCATTCCACTTCTATACTGCCACGAGGGCAACAGCCTCAAGTTTGTTGCTAAGCTGGACAATACTCAGAGGAAGGAGTCTGGAGGTTTGTCTGCAATGAAAAAGTTCCAGTCCTTGGATCGTCAAGCTCGTATTGAGACCAATGATACTTATCTGGATTCAATCCATCAAAATGCTATCACTGCTATTAACCTGTACAAGGGGTCCAAGGCTGGTGCTGATAAGTTCAGCACCTCGGGACTAGATGGACAGCTAGTCATCTGGGATCTCCGCTCCCTTGAAAAGACTATGGATGGTCTCAAGATTGTC
>BGIBMGA004645-TA-Manduca
GAAATCGCGTTCTCGCCAAACAACAATGAAGTTCATATTTACCAAAAGGAAGGTGGTGATTGGAAGCAAACCAACAACCTGGTGGAGCACGACCTGAGGGTTATGGGCATAGACTGGGCTCCGAACACAAACCGCATAGTGACGTGCTCCGTGGACCGCAATGCGTACGTGTGGACCCAGGGGGAGGACGGCAAGTGGTCTACCACTCTCGTACTGCTGCGTATCAACAGAGCTGCCACTTGTGTGAAATGGTCGCCCATGGAAAACAAGTTCGCGGTCGGCTCAGGAGCGAGACTCATCTCGATTTGCTACTTCGAGAAAGAGAATAACTGGTGGGTGTCTAAGCACATCAAGAAGCCTATCCGCTCAACCGTCACTTCCATCGATTGGCATCCGAATAACATCTTACTTGTCGCTGGATCTGCTGATTTTAAGGTGCGGGTCTTCTCGGCGTACATCAAGGACATTGAGGACCAACCAGGCCCTAACGTTTGGGGTTCGAAACTCCCCCTAGGGCAGTTGTTGGCAGAGTTCCCGAACTCCAGTTCTGGTGGTGGATGGGTGCATAGCGTCTCGTTCTCTGCCGACGGGAACAAGGTGGCCTGGGTGGGTCATGACAGCTCCATCAACGTAGCCGACGCTACTCAAGGAAAAGCTGTCATCAAACTAAAGACTGAATATCTGCCATTTTTGGGATGCAGTTGGATTTCCAACAATTCCCTTATTGTGGCAGGGCATAGCTGCATTCCACTGCTGTACTGCCATGATGGTGATGAGATCAAGTTCATTGCCAAACTAGATAATACTCAGAGGAAGGAGTCTGGGGGTTTGTCAGCCATGAAGAAGTTCCAGTCGCTGGACCGACAGGCGCGCATTGAGACCAGCGACACCTTCCTGGATTCCATTCACCAGAATGCTATATCTTGCATAAGCATTTACCaAGGTACTAAGGATAGCGTGAAGAAATTCAGTACTTCAGGTCTGGACGGCCAACTAGTCATCTGGGACTTCGACTCCTTGGAGAGAGCTATAGAAGGACTGAGGATTGTC
>BGIBMGA004645-TA-Bombyx
GAAATTGCATTCTCACCAAACAATAATGAAGTTCACATATACAAGAAGGAAGGAAATGACTGGAAGCAAACAAACAACCTTGTGGAACACGACCTTAGAGTGATGGGGATTGATTGGGCTCCCAACACCAACCGTATTGTTACGTGTTCTGTTGACCGTAATGCTTACGTCTGGACTCAAGGAGATGATGGGAAATGGGCAACTACTCTTGTTCTTCTGCGTATCAACCGAGCAGCGACTTGCGTGAAATGGTCTCCCATGGAGAACAAGTTTGCTGTCGGGTCAGGAGCTAGATTGATATCAATTTGCTATTTTGAGAAGGAAAATAATTGGTGGGTGTCTAAGCATATTAAGAAGCCCATTCGTTCGACTGTGACATCTATTGATTGGCATCCCAATAACATTTTGCTCGTCGCTGGCTCTGCTGACTTCAAAGTACGAGTCTTCTCTGCCTATATCAAGGATATCGAAGATCAGCCTGGACCGAATGTGTGGGGCTCTAAGTTGCCTTTAGGACAACTGTTAGCAGAGTTTCCCAATTCGCCTTCAGGTGGCGGTTGGGTCCACAGCGTTTCCTTCTCTGCGGACGGAAATAAAGTTGCCTGGGTCGCCCACGACAGCTCAATCAACGTAACCGACGCTACTAAAGGAAGGGCTGTCATAAAACTAAAGACTGAATACCTGCCATTCTTGGGATGCAGTTGGATCACCAACAATTCCCTGATAGTAGCAGGCCACAGCTGCATTCCGTTATTGTACTGCCACGACGGTGACGATATTAAGTATGTCGCCAAACTCGACAATACTCAGAGGAAGGAGTCTGGGGGACTGTCTGCTATGAAGAAGTTCCAGTCCTTGGATCGTCATGCTCGTATCGAGACCAGCGATACATTCTTGGACTCGATACACCAGAACGCTATCTCGTGCATCAATATTTACAAAGGAACTAAATCGCACACTAACAAGTTCAGTACTTCAGGTCTCGACGGCCAGCTCGTCATATGGGACTTGGACACTTTGGAGAGGTCATTTGAAGGAATCAAGATTGTC
>BGIBMGA004645-TA-Danaus
GAAATCGCTTTTTCTCCCAATAACAATGAAGTGCATATTTACCAAAAGGAGGGAAATGAATGGAAGCAAACTAATAATCTGGTGGAACATGATATGAGGGTCATGGGAATAGACTGGGCTCCGAATACTAACAGGATTGTAACATGCTCTGTGGACCGTAATGCTTATGTCTGGACCCAAAGTGAAGATGGGAAGTGGACTACTACCCTGGTATTGTTGCGTATAAACAGAGCAGCAACATGTGTTAAATGGTCTCCGATGGAAAACAAATTTGCAGTTGGCTCTGGAGCTCGCCTGATATCCATTTGCTATTTTGAAAAGGAAAACAATTGGTGGGTGTCTAAACATATTAAAAAACCAATTCGCTCAACTGTAACCACTTTAGATTGGCATCCAAATAATATTCTATTGGTTGCTGGCTCGACTGATTTTAAAGTAAGAGTTTTTTCCGCGTATATTAAGGATATTGAGGATCAACCTGGACCTAATGTCTGGGGGTCTAAGTTGCCTTTAGGTCAATTATTGGCTGAGTTTCCATCTnnnnnnGCTGGAAATGGATGGGTGCATAGTGTTTCCTTTTCTGCAGATGGCAACAAAGTTGCTTGGGTGGGCCATGACAGCTCTATAAATGTAGCCGACGCTTCTAATGGAAGGGCTGTTATCAAGCATAGGACTGAATATCTACCATTCCTAGGATGCATTTGGATCTCAAATAATTCTTTGGTAGTGGCAGGCCATAGCTGCATTCCATTACTCTACTGCCATGACGGAGGGGAGATTAAGTTTGTTGCAAAGTTGGACAATACTCAGAGGAAAGAGTCTGGTGGTTTATCTGCTATGAAGAAGTTCCAGTCGTTGGATAGACAAGCTCGTATTGAAACCAATGATACCTACTTGGACTCCATACATCAAAATGCTATAACCAGTATTAATTTGTACGAGGGTACCAAGGCTAATGCTGTCAAGTTCAGTACTTCTGGTCTAGACGGTCAGCTGGTCGTTTGGGATTTGGTCTCCCTCGAGAAGTCCATTGAATCCCTGAAGATT
>BGIBMGA004645-TA-Heliconius
GAAATAGCCTTTTCACCTAACAATAATGAAGTCCACATTTATCAAAAAGAAGGTACCGAGTGGAAACAGACTAACAATCTTGTCGAACATGACATGAGAGTGATGGGCATTGACTGGGCACCTAATACAAACCGAATAGTCACTTGTTCAGTCGACCGTAATGCCTATGTCTGGACACAGGATGAAGACGGGAAGTGGAATACAACTTTAGTATTGCTACGTATTAATAGGGCTGCCACATGTGTTAAATGGTCACCCATGGAGAACAAATTTGCTGTAGGTTCTGGAGCTAGATTGATATCTATCTGTTATTTTGAGAAAGAAAATAATTGGTGGGTCTCCAAGCATATTAAGAAACCGATACGTTCCACTATAACCACTTTGGATTGGCATCCTAACAATATACTTTTGGTTGCCGGTTCAACTGATTTCAAGGTGCGAGTATTCTCAGCTTATATTAAAGATATTGAAGATCAGCCCGGACCTAATGTCTGGGGATCTAAGCTTCCTCTTGGGCAATTATTAGCCGAGTTTCCTTCGnnnnnnACCGGCAGTGGGTGGGTCCATAGTGTTTCTTTCTCAGCCAGTGGTAACAAAGTGTCATGGGTTGGCCATGACAGTTCAATTAACGTGGCCGACGCGGCTGAAGGCAAGACTGTTTACAAAATAAAGACTGAATATCTGCCATTTTTGGATTGCATTTGGATATCTGACAACTACCTCATTGTCGCTGGTCATAGCTGTATACCGTTGCTTTACTCCCATGAAGGGGATGAAATTAAATTTATTGCCAAATTAGATAATACTCAAAGGAAAGAGTCCGGTGGATTATCAGCTATGAAGAAATTCCAGTCGTTGGATCGTCAAGCACGTATCGAGACCAGCGATACCTTCTTGGATTCTATACATCAGAATGCTATTACTTGTATTAATCTGTATAAAGGAACTAAGGCTGATGCAGTCAAGTTCAGCACTTCAGGTTTAGATGGTCAACTAGTTATATGGGACCTGGTCTCCCTAGAAAAAACCTTTGACGGTCTCAAAATA
>BGIBMGA004645-TA-Melitaea
GAAATTGCTTTCTCACCTAACAACAATGAAGTCCATATTTATCAGAAGGACGGAAGCGAGTGGAAACAAACTGACAATCTTGTTGAACACGACATGAGAGTGATGGGTATAGATTGGGCTCCCAACACGAATCGAATCGTCACTTGTTCTGTCGACCGTAATGCCTACGTTTGGACTCAAGGAGATGACGGAAAGTGGACAACTACTCTCGTTTTGTTGCGCATTAACCGAGCCGCTACTTGTGTGAAATGGTCACCCAATGAAAACAAATTTGCGGTTGGTTCAGGAGCCCGCCTTATCTCAATTTGTTACTTTGAGAAGGAAAATAATTGGTGGGTGTCTAAGCACATTAAGAAACCTATTAGGTCCACTGTGACCACTGTAGACTGGCACCCTAATAATATTCTTCTTGTGGCTGGATCTACTGATTTTAAGGTCAGAGTGTTCTCTGCCTATATTAAGGACATTGAGGACCAACCTGGACCTAATGTTTGGGGATCAAAACTTCCTTTGGGGCAGTTGTTAGCGGAGTTTCCTTCAnnnnnnACTGGAAGTGGTTGGGTACATAGCGTATCATTTTCTGCTGATGGTAATAAAGTAGCCTGGGTTGGACATGATAGCTCAATTAATATTGCTGATGCCACTCAAGGCAAAGCTGTAATTAAACTAAAGACTGAATATTTGCCATTCTTGGGGTGCATTTGGGTATCCAACAATTCTCTCATTGTAGCAGGACACAGTTGCATTCCATTACTTTACTGCCACGAGGGTGATAATATTAAGTTTGTTGCCAAATTAGACAATACTCAGAGGAAAGAGTCTGGAGGCTTGTCGGCTATGAAGAAGTTCCAGTCGTTAGATCGTCAAGCTCGTATTGAGACTAGTGACACATACTTGGATTCCATCCACCAGAATGCTATAACATGTATCAATCTTTATAAAGGAACAAAAGCCGATGTCATCAAATTCAGTACTTCAGGTCTCGATGGTCAACTAGTCATTTGGGAC
>BGIBMGA004645-TA-Chilo
GAAATTGCCTTCTCACCTAACAATAATGAAGTTCATATTTATCAGAAAGAAGGAAGTGAATGGAAACAAACTAATAATTTAGTTGAGCATGATTTAAGAGTTATGGGCATTGATTGGGCCCCAAATACCAACCGCATTGTAACATGCGCTGTTGACCGCAATGCATATGTTTGGACTCAAGGTGAGGATGGCAAGTGGACAACTACTCTTGTGTTGTTACGTATCAACCGTGCTGCTACTTGTGTGAAATGGTCTCCAATGGAAAACAAGTTTGCTGTGGGCTCAGGTGCAAGACTTATTTCAATATGCTATTTTGAAAAAGAAAATAACTGGTGGGTTTCCAAGCATATTAAAAAACCCATTCGCTCAACTGTTACTACATTAGATTGGCACCCAAATAATATGCTATTAGTAGCTGGTTCTGCTGATTTTAAAGTAAGAGTTTTCTCTGCATACATCAAAGATATCGAAGATCAACCTGGTCCAAATGTGTGGGGATCAAAGCTACCACTGGGCCAATTATTGGCAGAGTTCCCCAACTCTCCATCAGGTGGTGGTTGGGTGCACAGCGTTTCCTTTTCAGCTGATGGAAACAAAGTTGCTTGGGTAGGACACGATAGTTCAATTAACGTTGCTGATGCTACACAAGGCAAGGCCGTTATCAAACTTAAGACTGAATATCTGCCATTCTTGGGTTGTAACTGGATCACCAACAATTCCCTTGTTGTGGCAGGACATAGCTGCATTCCATTACTGTATAGCCTTGAAGACAATGAGATTAAATTTGTTGCCAAATTGGATAATACTCAAAGGAAAGAGTCTGGTGGGTTGTCAGCCATGAAGAAGTTCCAGTCTCTGGACAGACAGGCTCGTATTGAAACCAATGACACCTTGTTGGATTCTATTCATCAAAATGCCATAACTACTATAAGCCTTTATAAAGGAACCAAAGCAAATGCTGTTAAGTTCAGCACTTCCGGATTGGATGGTCAGCTGGTCATTTGGGATCTTGAATCTTTGGAGCGGAGCATTGAAGGACTGAGGATTATC
>BGIBMGA004645-TA-Spodoptera
CGTATAGCATTTTCTCCAAACAACAATGAAGTCCATATCTATCAAAAGGAAGGCAATGATTGGAAGCAAACCAACAACCTGGTGGAGCATGACTTGAAGGTAATGGGCATTGACTGGGCGCCAAACACCAACCGCATTGTCACCTGCTCTGTTGACCGTAATGCTTACGTCTGGACCCAGGGGGACGATGGCAAGTGGACTACCACACTTGTCCTTCTCCGTATCAACCGTGCTGCCACCTGTGTCAAATGGTCACCCATGGAGAACAAGTTTGCTGTTGGTTCTGGAGCCAGGTTGATTTCTATCTGTTATTTTGAAAAAGAAAACAATTGGTGGGTGTCCAAGCATATCAAGAAGCCAATACGCTCCACTGTGACCAGCATTGACTGGCACCCAAACAACATACTGTTGGTTGCTGGCTCAGCTGACTTCAAAGTTAGGGTTTATTCTGCATACATCAAGGATATTGAAGATCAACCTGGACCAAATGTTTGGGGCACCAAGCTGCCTTTGGGACAAATGTTAGCTGAATTCCCCAACTCACCCAATGGTGGTGGATGGGTGCACAGTGTGTCTTTCTCAGCAGATGGGAACAAAGTTGCATGGGTGGGACATGATAGCTCCATAAATGTAGCTGATGCTACTCAAGGGAAAGCTATCATAAAATTGAAGACTGAGTACCTGCCTTTCCTGGGATGCAGTTGGGTAACCAACAACTCCCTGGTTGTGGCAGGACATAGCTGCATTCCTCTAATGTATTGCCATGAAGGTGATCAGATTAAGTTTGTTGCCAAGTTGGATAATACTCAGAGAAAGGAGTCTGGTGGACTATCTGCCATGAAGAAGTTCCAGTCTCTGGATCGCCAAGCGCGCATTGAAACCAATGATACTCTCTTGGATTCTATTCACCAGAATGCTATCACTTCCATCCGCATTTTCGAGGGTACTAAGGCTAACACTCACAAGTTTAGCACCACTGGACTGGATGGACAGTTGGTCATCTGGGACTTGGACTCCTTGGAGAGGTCCATTGAGGGACTGAAGATTGTT
