# Supplementary material for: PCR primers for 30 novel gene regions in the nuclear genomes of Lepidoptera
Source: Zookeys. 2016 Jun 8;(596):129–41. doi: 10.3897/zookeys.596.8399 (PMC4926658; doi:10.3897/zookeys.596.8399)
Supplement: Supplementary material 2 — Sequences used for designing primers [file zookeys-596-129-s002.zip › Gene_regions/Successful/PSb.fst]

>BM000201-TA-Plutella
ATGTTGAACGTCGAAGGAAACTTCCCCGAGTATGCCGTGCCCGGCGCCGTGCAGCACCGCTTCGAGCCGTACGCGGACAACGGCGGCAGTGTGGTGGCCATCGCCGGCGACGACTACGCGGTGATCGGGGCCGACACGCGGCTCAGCACCGGCTACTCCATCTACACGCGCGAGCAGAAGAAGCTGTTCCAGCTGGGCGCGCGCACCGTGCTGGGCGCCACGGGCTGCTGGTGCGACACGCTGACGCTCACGCGCCTGCTGACCGCGCGCCTGCAGATGTACCAGCACGAGCACAACAAGCCCATGTCCACGCCCGCCGTGGCGCAGATGCTGTCCACCATGATGTACTACAAGCGCTTCTTCCCCTACTACGTGTCCAACGTGCTGGCGGGGCTGGACGCAGAGGGCAAGGGCTGCGTGTACAGCTACGACCCCATCGGCCACTGCGAGCGCTCCAACTACCGCGCGGGCGGCTCGGCCGGCGCGCAGCTGCAGCCGCTGCTCGACAACCAGATCGGCCTCAAGAACATGCAGAATGTGGAGAAGGTCCCCTTCCCTAAAGAGAAGGCTCTAGCTCTCATCAAGGATGTGTTCATCAGTGCAGCCGAGAGAGACATCTACACTGGGGACAGTATTTACATGCTTATCATCACAGCTGATGGTATACAGGAGGAGAAGTTTGAATTGCGTAAAGAT
>BM000201-TA-Manduca
ATGTTGAGTCTTGATGGAAATTTCCCTGAATATGCTGTACCTGGAGCCAAACAAGTGCGCTTCGAGCCATACGCAGACAACGGCGGTAGCATTGTGGCCATCGCCGGTGAAGATTACGCGGTGATTGGGGCAGACACTCGGCTCAGCACTGGATTCTCCATATATACTCGAGATCAGAAGAAGCTATTCAAGTTATCAGACCGCACCGTGCTTGGCGCCACCGGATGCTGGTGCGACACGCTCACTCTAACGCGGCTGCTGAAGGCGCGTATGCAGATGTACGAACACGAGCACAACAAGTCGATGTCGACACCCGCAGTCGCTCAGATGCTCTCCACCATGCTGTACTACAAGCGTTTCTTCCCATACTACGTGTCCAACGTGTTAGCGGGCATCGACGCGGACGGTAAGGGGTGCGTGTACAGCTACGATCCTATTGGACACTGCGAGCGCTCTAACTACCGTGCCGGGGGCTCTGCAGGCGCTCAACTGCAGCCCCTGCTCGATAACCAGATAGGATTGAAAAATATGCAGAATGTGAGCGAGGCCCCACTCCCCAGGGAGAAGGCCCTCGCGCTCCTGAAGGATGTGTTCATCAGCGCAGCAGAGCGCGACATCTACACAGGAGACTCTATATACATACTCATTATTACAGCTAATGGAATGCAAGAAGAGAAGTTTGAACTGAGAAAGGAT
>BM000201-TA-Bombyx
ATGTTGAGCGTTAACGAGAACTTTCCTGAATATGCTGTGCCTGGTGCGAAACAGCATCGTTTCGAGCCCTACGCGGACAACGGAGGTAGTATTGTAGCCATCGCCGGCGATGATTATGCCGTTATCGGAGCAGACACTCGTCTCAGCACTGGATTTTCCATATATACCAGAGACCAAAAAAAGCTGTTCAAATTATCTGAGAGTACAGTATTGGGAGCGACTGGCTGCTGGTGTGACACATTAACCTTGACGCGTCTTCTACAAGCGAGGATGCAGATGTACGAACACGAGCATAACAAATCTATGACCACTCCGGCAGTCGCACAGATGCTCTCAACTATGTTGTATTACAAACGATTTTTCCCATACTACGTATCCAACGTGTTGGCGGGTTTGGACAGCGACGGTAAGGGATGTGTATATAGTTACGACCCTATCGGACACTGTGCGCGCCATAACTTCCGCGCTGGTGGTTCCGCTGCTGCACAGCTGCAACCGCTCCTCGACAATCAAATTGGCTTAAAGAATATGCAGAATGTAACAGAAGCTCCTTTGCCTAGGGAAAAGGCCCTTGCTCTTCTGAAGGATGTGTTCATCAGTGCTGCAGAACGTGACATTTACACTGGAGACTCCATCTACATTCTCATCATCACTGCAAGTGGTATTCAAGAAGAGAAATTTGAACTTCGCAAAGAT
>BM000201-TA-Danaus
ATGTTAAGTTTAAATGAAAATTTTCCTGAGTATGCCGTTCCCGGAGCCAAACAAGTTCGCTTCGAACCCTATGCTGACAACGGAGGCAGCGTTGTAGCAATTGCCGGTGATGACTACGCTGTAATTGGAGCCGATACTCGTCTAAGCACTGGTTTTTCGATATATACAAGAGAACAAAAGAAGCTCTTTAAACTCTCCGACCGCACTGTTCTTGGGGCTACAGGCTGCTGGTGCGACACATTAACACTCACCCGTCTTTTGCAAGCTCGTATGCAGATGTACGAGCATGAACATAACAAAGCCATGTCAACACCAGCGGTAGCTCAAATGTTGTCAACTATGTTGTATTACAAGAGATTTTTCCCTTACTATATCTCTAATGTACTAGCTGGCTTGGATGCTGAAGGAAAAGGATGTGTTTACAGCTACGACCCTATCGGTCATTGTGAGAGATCAAACTACCGCGCGGGAGGATCTGCTGGAGCTCAGCTACAACCCTTACTGGACAATCAAATAGGACTTAAAAATATGCAGAATGTCACTGAGGCACCTCTATCCAGGGAAAAAGCTCTGGCGCTTCTTAAAGATGTTTTTATAAGTGCAGCTGAGCGTGACATCTATACTGGAGACAGTATCTACATACTCATCATCACCGCTAATGGTATTCAGGAGGAAAAGTTTGAACTTCGTAAAGAT
>BM000201-TA-Heliconius
ATGTTGAGTGTAAACGAGAATTTTCCTGAATATGCAGTGCCTGGCGCCAAGCAGCATCGATTTGAGCCTTACGCGGACAACGGAGGCAGCGTCGTGGCCATCGCCGGCGACGATTACGCCGTGATCGGAGCTGACACACGTCTCAGTACTGGTTTCTCCATTTACACGAGGGAACAGAAGAAGCTTTTTAAACTATCAGACAAAACTGTCCTCGGCGCCACGGGGTGTTGGTGCGACACGCTCACACTGACCCGATTGCTGCAGGCGAGAATGCAAATGTATGAACATGAACACAATAAATCTATGACGACCCCCGCGGTCGCACAGATGCTGTCAACTATGCTGTACTACAAGAGGTTCTTTCCTTATTATATATCTAATGTTCTAGCTGGCTTGGACGCTGACGGAAAGGGATGCGTTTACAGCTACGATCCAATTGGTCACTGTGAAAGATCCAACTATCGCGCTGGAGGTTCAGCTGGGGCTCTTCTACAACCCCTACTTGATAATCAAATAGGGTTAAAAAATATGCAAAATGTAACAGAAGCACCCATTCCAAAAGACAAAGCCCTGGCTCTTGTGAAAGATGTGTTCATCAGTGCAGCAGAACGTGACATCTACACTGGAGATAGCATCTATATTTTAATAATCACTGCAAGTGGGATTCAAGAAGAGAAATTTGAACTCCGTAAAGAT
>BM000201-TA-Melitaea
ATGCTTGGACTTAATGAAAATTTTCCTGAATATGCAGTGCCTGGTGCTAAACAGCATCGTTTCGAACCCTACGCAGACAACGGAGGAAGCGTTGTGGCCATCGCCGGCGAAGACTATGCTGTAATTGGAGCGGATACTCGTCTGAGTACCGGTTTCTCTATCTACACAAGAGAACAGAAGAAACTGTTTAAGCTCTCCAATCAGACCGTCCTCGGCGCCACAGGATGTTGGTGCGACACTCTCACACTAACTCGGTTACTTCAAGCTCGCATGCAGATGTATGAGCACGAACATAACAAGTCAATGTCCACTCCTGCAGTAGCTCAGATGTTATCTACTATGTTATACTACAAAAGATTCTTTCCCTACTACATCTCCAATGTTTTGGCCGGACTAGATGCAGAGGGAAAAGGTTGTGTGTACAGTTATGATCCTATCGGCCATTGCGAACGTTCCAACTATCGTGCTGGTGGCTCTGCTGGAGCTCAGTTACAACCTCTTCTGGACAATCAGATAGGATTGAAAAATATGCAGAATGTGACAGAGGTACCGCTGCCCAGAGAAAAAGCTTTGGCACTTTTAAAGGATGTGTTCATCAGTGCCGCTGAACGTGACATCTACACCGGTGATTGTATCTATATACTGATTATTACTGCAAATGGCATTCAAGAAGAGAAATTTGAGCTTCGTAAAGAT
>BM000201-TA-Chilo
ATGTTGAACGTGAGTGATAATTATCCTGAATATGCCGTCCCTGGAGCTAAACAACATCGTTTCGAACCGTACGCAGACAACGGAGGCAGCGTCGTTGCCATCGCCGGTGAAGACTATGCTGTTATTGGAGCTGATACGCGTCTCAGCACCGGGTTTTCTATTTATACGAGAGAACAGAAGAAGCTATTTAAGCTGTCTGACCGAACTGTGCTAGGTGCTACTGGATGTTGGTGTGATACACTTACTCTTACACGCCTGCTCCAAGCTCGCATGCAAATGTATGAGCACGAGCATAACAAATCAATGTCCACTCCGGCGGTCGCTCAGATGCTCTCAACTATGCTGTACTACAAAAGATTTTTCCCCTACTATATATCCAATGTTTTAGCAGGCTTAGATGCTGATGGCAAGGGCTGTGTGTATAGTTATGATCCAATTGGTCATTGTGAGAGGTCCAACTACCGCGCTGGTGGATCTGCAGGTGCTCAGTTACAACCATTACTTGACAACCAAATTGGTTTGAAGAACATGCAGAATGTAACAGAGGCACCATTGCCAAGAGAAAAGGCACTCGCTCTTCTGAAAGATGTTTTCATTAGTGCAGCTGAGCGTGATATCTACACTGGTGACTGTATCTATATTTTAATTATTACAGCAAATGGTATTCAAGAAGAGAAATTTGAACTGCGCAAAGAT
>BM000201-TA-Spodoptera
ATGTTGAGTGTTAATGAAAACTTTCCCGAATATGCAGTGCCTGGAGCTAAACAAGTTCGCTTTGAACCCTACGCTGATAATGGCGGCAGCATTGTTGCCATCGCCGGTGATGACTTTGCTGTTATTGGTGCTGATACACGTCTGAGTACGGGTTTCTCCATCTATACAAGGGAACAGAAGAAACTATTTAAGCTTTCGGACAAAACTGTCTTGGGTGCAACAGGCTGCTGGTGCGACACTCTCACTCTGACCCGGCTGCTTTCAGCAAGGATGCAAATGTACGAGCACGAACATAACAAGTCAATGTCTACACCAGCCGTCGCTCAAATGCTCTCCACGATGCTGTATTACAAGCGTTTCTTTCCATATTATGTATCGAATGTCCTGGCTGGTTTGGACGCGGACGGCAAGGGGTGTGTCTACAGCTACGATCCTATTGGTCATTGTGAGCGCTCCAACTACCGCGCTGGTGGATCTGCAGGTGCTCAGCTACAGCCATTGCTGGACAATCAAATAGGTCTCAAGAACATGCAGAATGTAACTGAAGCTCCCATACCTAAAGAAAAGGCTTTGGCCTTGTTGAAGGATGTTTTTATTAGTGCTGCTGAGCGTGATATTTATACTGGAGACTGCATCTACATTCTAATTATCACTGCAAGTGGCATCCAAGAAGAAAAGTTTGAGTTGCGTAAAGAT
