# Supplementary material for: PCR primers for 30 novel gene regions in the nuclear genomes of Lepidoptera
Source: Zookeys. 2016 Jun 8;(596):129–41. doi: 10.3897/zookeys.596.8399 (PMC4926658; doi:10.3897/zookeys.596.8399)
Supplement: Supplementary material 2 — Sequences used for designing primers [file zookeys-596-129-s002.zip › Gene_regions/Successful/Ssu72.fst]

>BM000925-TA-Plutella
ATGAATAGAAGCATGGAAGCACACGCATTTCTAGCAAAGAAAGGATTTAAAGTAAAATCATTTGGAACAGGAGACAAGGTAAAGCTACCGGGAGCGTCGGCCGACAGACCCAACTGTTATGAGTTTGGAGTACCCTATGACGATATTTATAACGACTTGATGGAGAAAGACAAAGCCTACTACACACAGAATGGATTATTACATATGTTGGACAGAAATAGGAGAATAAAGCCAAGCCCGGAGAGGTTCCAAGTGAGCACAGAACGGTTTGATGTGATCATCACTTGTGAAGAGCGGGTGTATGATCAAGTCATAGAGTGGTTTGGGACCAGGAGATCCGTGTACAACCAGCCTGTACATGTGATCAACTTCGACATTCAAGACAACCATGAGGAGGCTACTATAGGTGCATTCTTAATAAGTGATATGGTTACAAAAATGGCACAGAGTGAAGACTTGGACAATGATATTGATGAACTACTACATGACTTTGAAGCTAAATGCAATAGGCCTATATTAAACTGTATCATGTTTTAC
>BM000925-TA-Manduca
ATGAATCGTAGCATGGAAGCTCATGCATTCCTCGTCAAAAAGGGTTTTAAAGTTAAGTCGTTTGGTACAGGCGAGAAAGTGAAATTACCTGGGGCTTCTGCTGATAGGCCGAACTGTTACGAATTCGGCGTTCCGTATGATGATATTTACAATGACCTATTGGAAAAAGACAAGAACTACTACACTCAAAATGGGTTATTACATATGGTGGATAGAAACAGAAGAATAAAACCCTCGCCCGAGAAATTTCAAGTGTCTACTGAACGTTTTGATGTTATAATAACTTGTGAGGAAAGAGTGTATGATCAAGTAATAGAATGGTTTGGATCAAGGAGGTCTGTTTACAACCAGCCTGTTCACGTAATCAACATTGATATTCAAGATAACCATGAAGAAGCGACTATTGGTGCATTTTTGATTAGTGACATGGTTACAAAAATGGCTCAAAGTGAAGATTTGGACAATGATATTGATGAATTGTTGCATGAGTTTGAAGCTAAATGCCACCGGGCGATATTGAACTGTATAATGTTTTAC
>BM000925-TA-Bombyx
ATGAATCGTAGCATGGAAGCTCACGCGTTTCTCGTAAAAAAGGGTTTTAATGTGAAATCTTATGGAACTGGCGAAAAAGTCAAACTACCTGGAGCCTCGGCAGATAGGCCTAATTGTTACGAATTTGGTGTTTTATACGATGAGATTTACAATGATCTTATGGAAAAAGACAAAAATTACTACACTCAAAATGGACTGTTACATATGTTAGACAGGAATAGAAGAATAAAGCCTTGTCCAGAAAAATTTCAGGTGTGTAATGAAAGATTTGATGTCATAATAACTTGTGAAGAAAGAGTATATGATCAAGTAATTGAATGGTTTGGCTCTAGAAGGTCAATCTATAATCAACCTGTTCACGTAGTAAACATTGACATCCAGGATAATCACGAAGAAGCAACGATTGGTGCATTTTTAATAAGTGATATGGTAACAAAAATGGCTCAAAGCGATGATTTGGACAATGATATAGATGAATTACTACACGAGTTTGAATCAAAGTGCCACAGACCTATTTTGAACTGTATAATGTTTTAT
>BM000925-TA-Danaus
ATGAATAGGAGTATGGAAGCACATGCTTTCTTAGCCAAAAAAGGTTTCAAAGTGAAATCTTACGGGACCGGAGAGAAAGTGAAGTTGCCCGGTGCATCCGCAGACCGACCTAATTGTTATGAATTCGGTGTTCCCTACGACGATATATACAATGATCTGTTAGAAAAAGACAAGGCTTATTATACCCAGAATGGTCTGTTACACATGTTAGATAGGAATCGAAGAATAAAACCTTGCCCAGAGAAGTTCCAAGTGTCAACAGAGCGTTTCGATGTCATAATAACATGTGAAGAAAGAGTTTACGATCAAGTCATAGAATGGTTCGGATCCAAGAGGTCTGTTTACAACCAACCCGTACACGTTGTGAATGTGGACATTCAAGACAATCACGAGGAAGCCACTATAGGAGCTTTCCTGATAAGCGACATGGTCACTAAGATGGCTCAGAGTGACGACTTAGACAATGACATTGACGAGTTACTTCATGAATTTGAATCCAAGTGCCACCGACCCATTCTGAACTGTATCATGTTTTAT
>BM000925-TA-Heliconius
ATGAATAGAAGCATGGAAGCCCATGCTTTCCTTGCAAAAAAAGGATTTAAAGTTAAATCATATGGAACAGGTGAAAAGGTTAAGTTGCCAGGAGCATCAGCTGATCGTCCAAATTGTTATGAATTTGGAGTTCCTTACGATGATATTTATAATGATTTATTAGAGAAAGATAAAGCTTATTACACTCAAAATGGACTACTCCACATGCTAGATAGAAATCGAAGAATAAAACCATCACCTGAAAAATTTCAAGTAACCACTGAGCGCTTTGATGTTATTATAACTTGTGAAGAAAGGGTCTATGATCAAGTAATTGAATGGTTTGGTTCTAGAAGATCAATATATAATCAACCCGTACATGTTATCAATATCGATATTCAAGATAACCATGAAGAAGCCACTATTGGAGCATTCTTAATAAGTGACATGGTCACGAAAATGGCACAAAGTGAAGACTTAGACAATGATATTGATGAATTGTTACATGACTTTGAATCCAAGTGTCATAGATCAATTTTAAACAGCATTATGTTTTAT
>BM000925-TA-Melitaea
ATGAACAGAAGTATGGAAGCGCACGCCTTTCTAGCTAAAAAAGGCTTTAAGGTTAAATCATTCGGAACTGGCGAAAAGGTTAAGTTACCCGGAGCATCGGCTGATCGTCCAAACTGTTACGAATTCGGTGTCCCCTACGACGATATTTACAACGATTTACTAGAAAAAGACAAGGCATATTACACTCAAAACGGTCTCCTACACATGTTAGACAGAAATCGGAGAATAAAGCCATGTCCAGAAAAATTTCAAGTCAGTAAAGAACGTTTTGACGTAATTATTACGTGCGAAGAGAGAGTTTACGATCAAGTAATCGAATGGTTTGGATCGAAGAGATCAGTACATAACCAGCCAGTTCATGTGATAAATATAGATATTCAAGATAACCACGAAGAGGCTACCATTGGTGCTTTCCTCATAAGTGACATGGTTACTAAAATGGCACAGAGTGATGACTTAGATAATGACATTGATGAACTTCTGCATGACTTCGAATCAAAGTGCCATAGACCAATCTTGAACTGTATTATGTTTTAT
>BM000925-TA-Spodoptera
ATGAATCGAAGTATGGAAGCTCATGCATTTCTGGCGAAGAAAGGCTTCAACGTAAAGTCTTATGGAACAGGAGAAAAGGTTAAGTTACCAGGTGCTTCTGCAGATCGACCGAATTGTTATGAATTTGGAGTCCCGTACGACGACATTTACAACGATTTGTTGGAGAAGGACAAAGTATACTATACACAGAATGGCATTCTACATATGTTAGATAGAAACAGAAGAATCAAGCCCAGCCCAGAGAAGTTTCAGATATCAACAGAGAGATTTGATGTTATAATTACGTGTGAAGAAAGGGTGTACGACCAAGTTATTGAGTGGTTTGGATCAAGGAGATCAGTGTATAACCAGCCAGTCCATGTTGTGAATATGGACATACAAGACAACCATGAAGAAGCAACTATTGGTGCGTTCTTGATCAGTGACATGGTCACTAAGATGGCTCAAAGTGATGATTTAGATAACGATATTGATGAACTATTACATGAGTTTGAAGGAAAATGTCACCGGCCAATTCTTAATTGTATAATGTTTTAT
