# Supplementary material for: PCR primers for 30 novel gene regions in the nuclear genomes of Lepidoptera
Source: Zookeys. 2016 Jun 8;(596):129–41. doi: 10.3897/zookeys.596.8399 (PMC4926658; doi:10.3897/zookeys.596.8399)
Supplement: Supplementary material 2 — Sequences used for designing primers [file zookeys-596-129-s002.zip › Gene_regions/Successful/TIF3Cb.fst]

>BGIBMGA012851-TA-Plutella
GACTCTGAAATCGACGCGGCACTGGTCGTGAAGAAGCTCGGCGAGATCAGCGCGGCGCGAGGCCGCAAGCGCACGGACCGACGCGCACAGCTCGAGCTGCTTCACGAGCTGCGCACCGTCGCCGCCGCGCACGACCTCGGCGACGCCTTACAGCTGAAACTACGCGCTGCGACAGTAGCCGCACTCTTCGACTACAACCCTAAGGTCTCCGACGCGATGAAGCCGGAGTACTGGTCGAAGCTCGTTGAGAACGTCGACCAGATGGTCACCCTACTGCTGGCTCACGAAGACATGGTGTTGAGCGAAAGTATTACCGAGGAGAATGAGCAGCTAGTCGCGCCCCCGTACCATGTCAGGGGATGTCTGTTGACTGCTTTGGAGCGTCTGGATGATGAGTTCACGAAGCTGCTGAAGGAGTGCGACCCTCACTCCAATGAGTATGTGGAGCGTTTGAAGGATGAGGTGCGAGTGTCGGCGTTGATCGACCGCGTTTGTCAAGTAGTGGAGCGCGATGGCAGCCCACAAGAAGTGTGCCGTGCGTACCTGAGGAAGATCGACCATCTCTACTACAAGTTTGACCCCCGCGCCGTCAAGAAAGACGCTCCGGCCGGCGAGGACAACTCCATCAAGAAGATGGAAAAGCTCTGCAAGTACATCTACGGCAACGACGAGTCCGACCGTCTCCGTACCCGCGCTATTCTGTGCCACATCTACCACCACGCTCTCCACGACAACTGGTTCCAAGCGCGCGACTTACTCCTCATGTCGCATCTGCAAGAGACGGTCCAGCACTCGGACCCCAGCACTCAGATCCTGTACAACCGTACGATGGCCAACCTCGGTCTGTGCGCGTTCCGTCGCGGCAACGTCAAGGAGGCTCACGGCTGTCTGGCCGAGCTGATGATGACGGGCAAGCCCAAGGAGCTGCTAGCCCAAGGTCTGCTGCCGCAGAGACAGCACGAGCGCTCCAAGGAGCAGGAGAAGATCGAGAAGCAGCGCCAGATGCCGTTCCACATGCACATTAACTTGGAGCTGCTGGAGTGCGTGTACCTCGTGTCTGCTATGTTGATTGAG
>BGIBMGA012851-TA-Manduca
GACAGTGACATTGATGCTGCTCTGGTAGTGAAGAAGCTTGGAGAAATTAGCGCAGCCCGCGGGCGCAAGCGTACCGATCGCCGCGCTCAACTGGAACTCTTGCATGAGTTGCGTACTGTTGCCTTAGCACATAACCTGGGTGATGCGCTCCAACTGAAACTTCGAGCAGCTATCGTCGCCGCGCTCTTTGATTATAACCCTAAAGTATCTGATGCTATGAAGCCTGAATATTGGTCTAGACTTGTGGAGAATGTTGATCATATGGTCACACTTCTTTTGGCTCATGAAGACATGGTCCTCAGCGAAACTATCACTGAGGATAATGAGGAATTAGTGACTCCACCCTACCGTGTCCGCGGCTGTCTTCTCACCGCTTTGGAGCGTTTGGACGATGAGTTTACTAAGTTGCTCAAGGAGTGTGACCCGCACTCCAATGAATATGTCGAGAGGTTAAAGGATGAAGTTAGGGTTTCGGCACTTATCGATCGCGTGTGTCAGGTCGTGGAGCGTGATGGCTCTCCTCAGGAAATATGTCGCGCATACCTTCGTAAGATTGACCATCTTTATTATAAATTTGATACTCGCGCTGTGCGTAAAGATCTACCTCCTGGCGAGGAGACTACTATCAAGAAAATGGAGCGTTTCTGCAAATATATTTACGCTCACGATGAGACCGATCGTCTTAGAACCCGCGCTATCCTGTCTCATATCTACCATCACGCATTGCATGACAACTGGTTCCAAGCACGCGATCTGTTGCTGATGTCGCATCTCCAGGAAACTGTCCAGCATTCTGACCCAAGCACTCAAATTCTTTACAATCGTACTATGGCTAACTTGGGACTTTGTGCCTTTCGACGAGGCAACGTTAAGGAAGCTCACGGTTGTCTCGCCGAGCTTATGATGACTGGAAAACCTAAAGAGCTACTCGCTCAAGGTTTGCTACCGCAACGCCAACACGAGCGTTCCAAAGAACAAGaAAAAATCGAGAAGCAGCGTCAAATGCCATTCCACATGCATATCAATCTAGAGTTACTTGAGTGCGTTTACTTAGTGTCTGCTATGTTGATTGAA
>BGIBMGA012851-TA-Bombyx
GATAGTGATATTGATGCTGCACTTGTCGTGAAGAAACTTGGTGAAATAAGCGCAGCCAGAGGTCGAAAAAGAACTGATCGTCGTGCTCAGTTAGAACTTTTACATGAGTTGCGTACTGTTGCGCTTCAACATAATTTGGGAGATGCACTACAACTAAAACTACGCTCGGCCATCGTGGCTGCCCTCTTTGACTATAATCCTAAAGTCTCTGATGCAATGAAACCGGAATATTGGTCAAAACTGGTTGAAAATATTGATCACATGGTAACTCTTCTTCTGGCTCACGAAGATATGGTTCTGAGTGAGACAATCCTTGAAGAGAATGAACAACTCGTCACACCACCATACCAAGTTCGCGGTTGTCTACTTACTTATCTGGAAAGACTTGATGATGAATTTACCAAGTTGCTAAAAGAATGTGACCCACATTCTAATGAGTATGTAGAGAGATTAAAAGATGAAGTGCGAGTTTCAGCTCTCATTGACCGTGTATGTCAAGTTGTTGAACGTGATGGTACACCTCAAGAAATTTGTAGGGCGTATCTAAGAAAAATAGATCATTTGTACTACAAATTTGATCCACGTGCAGTTCGAAAAGATCTTCCGCCTACTGAGGAAACAACTATTAAGAAAATGGAACGTTACTGCAAATACATTTATGCCCATGATGAGACCGATCGTCTGAGAACTCGTGCTATACTTTCTCATATCTATCACCATGCCCTGCATGACAACTGGTTCCAAGCCCGTGATTTGTTACTCATGTCTCATCTTCAAGAGACCGTACAACACTCTGATCCTAGTACACAGATTTTGTATAATCGGACAATGGCTAATTTAGGTCTGTGTGCTTTTCGCCGAGGTAACGTGAAAGAAGCTCATGGCTGTTTGGCCGAGTTAATGATGACTGGAAAGCCTAAAGAGCTATTGGCTCAAGGTCTACTACCTCAACGTCAACATGAGCGCTCAAAGGAGCAGGAGAAAATTGAAAAACAACGCCAGATGCCTTTTCACATGCACATTAATCTGGAATTACTCGAGTGTGTCTATTTAGTATCAGCGATGCTGATTGAG
>BGIBMGA012851-TA-Danaus
GACAGTGACATTGATGCAGCGTTAGTAGTGAAGAAACTTGGCGAAATCAGTGCAGCTCGTGGTCGGAAAAGAACAGACCGAAGGGCACAACTGGAACTACTTCATGAACTCCGAACTGTGGCACAACAGCACAACCTCGGTGATGCTCTCCAGCTCAAACTGCGCGCTGCAACTGTTGCGTCACTTTTCGATTACAACCCCAAGGTCTCTGATGCCATGAAACCCGAATACTGGTCGCGCCTTGTAGAGAATGTGGATCAAATGGTCACTCTCCTTCTAGCCCATGAGGATATGATGCTAAGTGAAACAATCACCGAGGAGAATGAACAGCTAGTTACTCCACCATTTAAAGTCAGGGGCTGTCTGCTGACCGCATTGGAGAGACTTGACGACGAGTTCATAAAGCTGCTTAAAGAATGCGACCCTCATTCCAACGACTACGTAGAGAGATTGAAAGATGAAGTAAGGGTGTCCGCTCTTATCGATCGAGTCTGCCAGGTCGTAGAACGAGATGGAAGCCCTCAGGAAATCTGTCGCGCATATTTACGTAAAATTGATCATCTTTACTATAAATTTGATCCTCGTGCTATCAAGAAAGATTTGTCACCAGGTGAAGAAACAACTATTAAAAAGATGGAACGTCTATGCAAGTATATTTATGCTAACGATGATTCCGACCGTCTGAGAACTCGAGCGATACTATCGCATATATACCATCACGCCTTGCACGACAACTGGTTCCAGGCGAGGGATCTTCTTCTCATGTCCCATCTTCAAGAGAACGTTCAACACTCCGATCCCAGCACTCAGATATTGTACAACCGTACAATGGCTAATCTTGGGTTATGTGCTTTCCGTCGGGGCAATGTCAAGGAAGCCCATGGTTGTTTGGCCGAACTCATGATGACGGGCAAACCGAAAGAGTTACTCGCTCAGGGCTTGCTGCCACAGCGTCAACATGAGCGTTCTAAGGAACAGGAGAAAATAGAGAAGCAGCGCCAAATGCCGTTCCATATGCACATTAACTTGGAACTTTTGGAGTGCGTCTACTTGGTATCGGCCATGCTGATTGAA
>BGIBMGA012851-TA-Heliconius
GATAGTGACATTGATGCAGCGTCAGTTGTTAAAAAACTGGGTGAGATAAGTGCTGCGCGTGGCCGCAAGAGAACTGACCGCCGCGCTCAGCTGGAACTGCTTCATGAACTGCGAACTGTCGCCCAGCAACATAATCTGGGGGATGCCTTACAGTTAAAGCTTCGAGCTGCTACCGTCGCTGCCCTCTTCGATTACAACCCCAAGGTGTCTGATGCAATGAAACCAGAATACTGGTCGAGACTCGTAGAGAATGTGGACCATATGGTGACATTGCTGCTTGCCCACGAAGACATGCTTCTTAGCGAAACTTTTACTGAAGAGCATGAGGAACTCGTAACTGCGCCGTTTAAGGTTCGAGGTTGTCTGCTCACCGCTCTTGAACGCTTGGACGATGAGTTCACTAAACTACTGAAGGAATGCGATCCACATTCCAATGAGTATGTAGAGAGGCTGAAGGATGAAGTACGCGTGTCGGCTTTGATCGACCGTGTGTGCCTGGTTGTTGAACGGGACGGGTCACCCCAGGAAATTTGTCGCGCTTACCTCCGCAAAATTGATCATCTTTACTATAAATTTGACCCGCGCGCAGTCAAGAAAGACCTTCCTGCAGGTGAAGACACAACTATTAAGAAAATGGAGCGTCTCTGCAAATATATTTACGCTAATGACGACAGTGATCGTCTGAGAACACGCGCCATACTGTCTCATATATATCACCACGCCTTACATGACAATTGGTTCCAAGCCAGAGATCTGTTGCTGATGTCTCACTTGCAAGAAAACGTTCAGCATTCGGATCCCAGTACTCAGATTCTGTACAACCGTACAATGGCAAATTTGGGACTGTGTGCGTTCCGCCGAGGCAATGTGAAGGAAGCCCACGGATGCTTGGCTGAGCTGATGATGACGGGTAAGCCCAAGGAGCTGCTCGCCCAAGGTCTTCTACCGCAACGGCAACACGAAAGGTCTAAAGAGCAAGAAAAGATTGAAAAGCAACGTCAAATGCCATTCCATATGCATATAAACTTGGAGTTATTGGAGTGTGTCTACTTGGTTTCCGCAATGTTGATTGAG
>BGIBMGA012851-TA-Melitaea
GATAGTGATATAGATGCTGCTCTCGTTGTAAAGAAGTTAGGTGAGATTAGTGCAGCACGTGGTCGTAAAAGAACGGACCGTCGTGCACAACTCGAGCTCCTTCACGAACTGCGTACTGTTGCGCAGCAGCACAATCTTGGAGACGCTCTCCAACTTAAGTTGCGCGCTGCTACTGTTGCAGCACTATTTGATTACAATCCAAAAGTTTCTGATGCAATGAAGCCAGAGTATTGGTCTCGTCTTGTCGAGAATGTCGACCACATGGTTACTCTCTTACTTGCTCACGATGACATGATTCTCAGTGAAAATATCACTGAAGACAACGAGCAACTTGTTACTCCTCCATATAAAGTGCGTGGTTGTCTTCTCATAGCCTTAGAACGTTTGGATGACGAATTTACAAAACTATTAAAAGAATGTGATCCTCACTCAAATGAATATGTGGAGAGGTTGAAGGATGAAGTGAGAGTCTCGGCTCTCATTGAACGTGTATGCCAAGTGGTGGAACGTGATGGGACACCTCAAGAAATCTGTCGCGCATATCTGCGCAAAATCGATCATTTATATTATAAATTCGATACACGTGCTATGAAAAAAGATCAGCAACCAGGCGAAGAAACCAGTATTAAGAAGATGGAGCGTCTATGCAAATACATTTATGCCAATGACGACACCGATCGCTTGAGAACTCGAGCGATTCTGTCGCATATTTACCACCACGCTTTGCATGACAACTGGTTCCAAGCTAGAGACCTTTTGCTTATGTCTCATCTTCAAGAAAATGTACAACATTCTGATCCAAGCACGCAGATCTTGTACAATCGTACAATGGCTAATTTGGGTTTATGCGCATTCCGACGTGGTAACGTTAAGGAGGCTCACGGCTGTCTAGCAGAATTAATGATGACGGGAAAACCTAAGGAACTACTAGCCCAAGGGCTTTTACCTCAACGTCAACACGAACGCTCAAAGGAACAAGAAAAAATAGAGAAACAACGCCAAATGCCCTTCCACATGCACATTAACCTCGAGCTTCTTGAATGCGTCTATTTGGTATCGGCTATGCTGATTGAA
>BGIBMGA012851-TA-Chilo
GACAGCGACATTGACGTTGCTCTAGTAGTGAAGAAACTAGGTGAGATCAGTGCTGCTCGTGGACGTAAACGCACGGATCGTCGAGCACAACTAGAGCTCTTGCATGAATTACGAACTGTAGCTCAACAACACAATCTTGGCGACGCCCTACAACTGAAACTCCGTGCTGCCACTGTTGCTGCACTCTTTGATTACAATCCTAAAGTTTCAGATGCAATGAAACCAGAATATTGGTCCAAGCTGGTAGAGAATGTTGACCATATGGTTACTTTACTTCTAGCTCATGAAGATATGATCTTGAGTCAATCCATACTTGAAGAGAACGAACAACTTATTACCGCGCCGTTTACGGTGCGCGGCTGCTTACTGACGGCATTGGAGCGACTTGACGATGAGTTCACCAAATTGTTAAAAGAATGTGATCCTCACTCAAATGAATACGTCGAGAGGTTGAAAGATGAAGTCAGGGTGTCCGCTTTGATCGATCGCGTATGTCAGGTAGTCGAGCGTGATGGAACACCTCAAGAAATTTGCAGGGCTTACCTCCGCAAAATAGACCATCTTTATTACAAATTTGATCCTCGTGCTGTCAGGAAAGACTTACCGCCGGGTGAAGAAACCACCATCAAAAAAATGGAACGTCTCTGCAAGTTCATATATGCGAACGACGAATCGGATCGTCTGAGGACTCGCGCTATCTTGTCGCATATTTACCACCACGCCCTGCACGATAACTGGTTTCAAGCGAGAGACCTGTTGCTGATGTCTCATCTCCAAGAGAACGTGCAACATTCTGATCCTAGCACTCAGATCTTGTATAATCGTACAATGGCGAACTTGGGTTTGTGTGCGTTCCGGCGGGGCAACGTGAAAGAAGCACACGGTTGCCTAGCGGAGTTAATGATGACCGGGAAGCCGAAAGAGTTGTTGGCGCAAGGATTGCTTCCTCAGAGACAGCACGAGCGCTCTAAAGAGCAGGAGAAAATAGAAAAGCAGCGACAAATGCCATTCCACATGCATATAAATTTGGAGTTGCTGGAGTGCGTGTACCTCGTGTCGGCGATGTTGATCGAG
>BGIBMGA012851-TA-Spodoptera
GATAGTGACATTGATGCAGCTCTGGTAGTAAAGAAACTGGGTGAAATCAGCGCAGCCCGTGGTCGCAAACGTACTGATCGCCGCGCCCAACTGGAGCTGTTGCATGAGTTGCGTACTGTGGCTGCAGCCCACAACTTGGGTGATGCTCTCCAACTCAAGCTGCGCGCCGCCACTGTTGCTGCTCTCTTCGACTACAATCCTAAAGTGTCAGATGCCATGAAACCCGAGTATTGGTCAAAACTCGTCGAAAATGTGGACCACATGGTCACCCTACTTTTAGCTCACGAAGATATGCAATTGAGTGAAAGTATCACTGAGGAAAATGAATCACTAGTGACTGCACCCTTCCTCGTTCGGGGTTGCCTGTTAACTGCTTTAGAACGACTTGATGACGAGTTCACTAAGCTGCTCAAGGAGTGCGATCCTCATTCTAATGAATATGTTGAAAGATTGAAGGACGAAGTTCGCGTTTCTACACTAATTGACCGTGTGTGTCAAGTGGTCGAACGTGACGGCACTCCACAAGAAATTTGTCGTGCGTATCTCCGTAAAATTGACCACTTGTACTACAAGTTTGATCCTCGCGCAGTGCGCAAGGACCTTCCTCCTGGTGAGGAAACTACCATCAAAAAGATGGAAAAATTCTGCAAATATATTTACGCTCACGACGAGACTGACCGACTTCGAACTCGTGCCATCCTGTCACACATCTACCACCACGCCCTGCACGATAACTGGTTCCAAGCTCGAGACTTGCTCTTGATGTCACACTTGCAAGAGACTGTTCAACATTCAGACCCGAGCACTCAGATTCTGTACAATCGTACTATGGCCAATCTAGGTTTGTGCGCTTTTCGAAGGGGCAATGTTAAAGAAGCCCATGGCTGCCTAGCTGAACTGATGATGACTGGCAAACCCAAGGAACTGTTAGCTCAAGGTCTGCTACCTCAGCGTCAACACGAGCGTTCTAAGGAACAGGAAAAGATAGAGAAGCAACGCCAAATGCCGTTCCACATGCACATCAACTTGGAACTGCTTGAATGTGTGTATTTAGTGTCTGCCATGCTGATTGAA
