# Supplementary material for: PCR primers for 30 novel gene regions in the nuclear genomes of Lepidoptera
Source: Zookeys. 2016 Jun 8;(596):129–41. doi: 10.3897/zookeys.596.8399 (PMC4926658; doi:10.3897/zookeys.596.8399)
Supplement: Supplementary material 2 — Sequences used for designing primers [file zookeys-596-129-s002.zip › Gene_regions/Successful/TIF6.fst]

>BGIBMGA009830-TA-Plutella
ATGGCAGTTCGCGTCCAATTTGAGAATAATAATGAAGTCGGGGTGTTCAGTAAACTCACAAACTCGTACTGCCTAGTCGCCATCGGCGGGTCGGAGAACTTCTACAGTGTGTTCGAGGCGGAGCTGGCGGAGGGAATCCCCGTGGTGCACGCCAGCATCGCGGGCTGCCGCATCCTGGGCCGCATGGTGGTGGCCAACAAGCACGGGCTGCTGGTGCCGGCCGCCACCAGCGACTCGGAGCTGCAGCACCTGCGCAACTCGCTGCCGGACGCCGTGCGCGTGCAGCGCGTGGAGGAGCGGCTGTCGGCGCTCGGCAACGTGGTGGCGTGCAACGACTACGTGGCGCTCGTGCACCCCGACCTGGACCGCGACACGGAGGAGATCCTGGCCGACACGCTGGGCGTGGAGGTGTTCCGCCAGACCGTGGCCGGCAACGTGCTGGTGGGCTCGTACGCGGCGCTCAGCAACCGCGGCGGCCTCGTGCACCCCAAGACCACCATCCAGGACCAGGACGAGCTGTCCTCGCTGCTGCAGGTGCCGCTGGTGGCCGGCACCGTCAACCGCGGCAGCGAGGTGGTCGCCGCGGGGATGGTCGTCAACGACTGGTGTGCATTTTGTGGCATGGACACTACCTCAACAGAAATTTCAGTGATTGAAAGTGTGTTCAAGTTGAACGACGCGCAGCCTTCTGCTATCACATCCACAATGCGAGCATCGCTCATAGAGAGTATGTCA
>BGIBMGA009830-TA-Manduca
ATGGCGGTCCGCGTTCAATTCGAAAATAATAATGAAGTGGGAGTGTTTAGTAAATTAACAAATTCGTATTGTCTTGTTGCAATTGGAGGTTCGGAGAATTTCTACAGCGTGTTCGAAGCGGAATTAGCGGACACGATACCAGTGGTGCACGCGAGCGTCGGAGGATGCCGAATCATCGGCAGGATGACCGTGGCGAACAAAAACGGGCTGTTGGTGCCGTCTTCAACCACAGATACAGAATTGCAACACATTAGAAACAGTCTGCCGGACAGCGTCAAAGTGCAGCGAGTGGAGGAGCGGCTCAGCGCGTTGGGGAACGTCATCGCGTGTAATGACTACGTCGCGCTCGTACACCCGGACTTGGACCGCGACACGGAGGAAATACTCGCAGACACACTCAACGTAGAAGTGTTCAGACAGACCATCGCCGGCAACGTACTTGTCGGCTCTTACGCCGCGTTGAGCAACCGCGGTGCGTTAGTGCATCCTAAAACCACAATACAGGACCAAGATGAGCTTTCTTCACTGCTGCAAGTGCCACTGGTAGCAGGCACGGTGAACAGAGGCAGTGACGTGGTCGCCGCCGGGCTCGTGGTGAACGACTGGTGCGCGTTCTGTGGCCTCGACACCACCTCCACAGAGATCACACTCATTGAGACTGTATTCAAACTGAATGATGCTAAGCCTACAGCAATATCTTCAACAATGCGGGCATCTCTTATTGACAGCATGTCA
>BGIBMGA009830-TA-Bombyx
ATGGCGGTTCGCGTTCAATTTGAAAATAATAATGAAGTGGGAGTGTTCAGTAAATTAACAAACACATACTGCCTTGTCGCGATTGGAGGTTCGGAGAATTTTTACAGCGTGTTCGAAGCTGAATTAGCGGAGACCATCCCAGTGATACATGCGAGTGTTGGAGGCTGCCGAATCATCGGTAGAATGACCGTAGGGAACAAGAACGGTCTCTTAGTTCCATCTTCGACCACGGACACAGAATTACAACACATTAGAAACAGTCTGCCGGAGAACGTGAAATTACAACGCGTGGAGGAACGGCTTAGTGCCCTCGGTAACGTCATAGCCTGTAACGACTATGTAGCACTTGTACATCCTGACTTAGACAAAGACACAGAAGAAATATTAGCCGACACATTAAACGTGGAAGTATTCAGACAAACAATAGCGGGAAACGTACTTGTTGGTTCTTACACTGCATTGAGCAACCGAGGAGGGCTGGTACACCCGAAGACAAATATACAGGACCAGGATGAACTCTCTTCGCTACTCCAAGTGCCCTTAGTTGCCGGAACAGTTAACAGAGGCAGTGATGTCGTAGCTGCTGGAATGGTGGTCAACGATTGGTGTGCATTCTGCGGACTGGACACAACGTCAACTGAGATTTCTGTTATTGAGAGTGTTTTCAAATTAAATGATGCTAAACCGACTGCAATCACATCTACAATGAGAGCATCGCTCATTGACAGTATGTCA
>BGIBMGA009830-TA-Danaus
ATGGCGTTACGTGTCCAATTCGAAAACAATAACGAAGTGGGAGTTTTCAGTAAACTTACAAATTCATATTGCCTTGTCGCAATCGGCGGGTCTGAGAATTTTTACAGCGTGTTTGAAGCTGAATTGGCGGACACAATTCCAGTAGTACACATTAGTATTGCCGGTTGCAGAATTATCGGTCGTATGACAGTAGCGAACAAGAACGGATTGCTGGTTCCAGCATCAACTACAGACACAGAATTACAACATATACGCAACAGCTTGCCGGACAACGTTAAAGTACAAAGAGTCGAGGAACGTCTGAGTGCTCTCGGTAATGTTATTGCTTGCAATGATTATGTCGCACTAGTTCACCCAGACCTTGACAAAGACACGGAGGAAATTCTCGCTGACACACTGGATGTGGAAGTTTTTAGGCAAACAGTAGCTGGCAATGTTTTGGTAGGATCATATACCGCTCTCAGCAACAGGGGTGGGTTGGTGCACCCCAAGACAACTATACAGGATCAAGATGAGTTATCTTCCTTATTACAAGTACCTCTGGTTGCCGGAACAGTGAATCGTGGCAGTGACGTAGTCGCAGCCGGCCTAGTGGTCAACGACTGGTGTGCCTTCTGTGGCATGGACACCACTTCAACTGAGATATCAGTGATTGAAAGTGTGTTCAAACTGAACGATGCTAAACCAACAGCCATCACTTCTACCATGCGAGCCTCTCTCATTGACAGTATGTCA
>BGIBMGA009830-TA-Heliconius
ATGGCGGTTCGAGTCCAATTCGAAAACAATAATGAAGTCGGAGTATTTAGTAAGCTGACAAATTCTTACTGCCTCGTCGCCATCGGCGGCTCTGAGAACTTCTACAGTGTGTTTGAAGCTGAACTGGCTGATACGATCCCAGTTGTGCATGTCAGCATTGCTGGATGCAGAATCATCGGCCGTATGACAGTCGCCAACAAGAATGGACTTTTAGTGCCATCTTCTACCACAGACACAGAGTTACAACATATTAGAAATAGTTTACCAGATTCAGTCAAAGTGCAGAGGGTTGAGGAACGGTTAAGTGCTCTAGGTAATGTTATCGCGTGCAACGACTACGTAGCACTCGTACATCCAGATCTAGACAAAGATACTGAAGAAATTCTGGCTGACACATTGAATGTAGAAGTTTTTAGACAGACAGTCGCCGGCAATGTGCTGGTGGGGTCTTACACGGCGCTCAGTAACCGTGGAGGGCTGGTACACCCGAAAACTACTATTCAGGACCAAGATGAACTGTCATCTTTGTTGCAAGTGCCGTTAGTAGCAGGAACAGTCAATAGAGGTAGTGACGTAGTTGCCGCAGGACTGGTGGTCAATGACTGGAGTGCTTTCTGCGGCATGGACACAACATCTACAGAGATATCTGTTATTGAAAGTGTTTTCAAACTGAATGATGCTAAGCCCACTGCCATCACCTCCACCATGCGTGCTTCCCTCATCGACAGCATGTCA
>BGIBMGA009830-TA-Melitaea
ATGGCGGTACGTGTGCAATTCGAAAATAATAATGAAATAGGAGTGTTCAGTAAATTAACAAATTCATATTGCCTGGTCGCTATCGGCGGCTCTGAGAACTTCTACAGCGTGTTTGAAGCCGAGTTAGCGGACACAATTCCAGTGGTGCATGTGAGCATTGCCGGCTGCCGGATTATCGGAAGAATGACTGTTGCAAATAAGAACGGACTCCTCGTACCGTCCTCGACAACTGACACAGAACTTCAGCACATCCGCAACAGTTTACCAGACTCAGTCAAAGTACAGCGAGTAGAAGAGCGGCTAAGTGCTCTTGGCAACGTAATTGCGTGCAACGACTACGTTGCGTTAGTACACCCAGACTTAGACAAGGATACTGAAGAAATTCTGGCCGACACATTAGACGTAGAAGTATTCAGGCAAACAGTAGCAGGCAATGTATTGGTGGGGTCTTACACTGCACTGAGTAACCGAGGCGGTCTCGTTCATCCGAAAACAACAATACAGGACCAGGATGAGCTTTCATCGCTATTACAAGTACCCTTGGTGGCGGGAACAGTGAACAGAGGTAGTGATGTTGTTGCTGCCGGACTCGTCGTTAACGATTGGAGTGCCTTTTGTGGAATGGACACAACATCTACAGAACTCTCAGTGATCGAGAGTGTGTTCAAACTCAATGATGCAAAACCCACAGCTATCACATCAACGATGCGGGCCTCTCTCATCGACAGCATGTCA
>BGIBMGA009830-TA-Chilo
ATGGCGGTCCGCGTACAGTTCGAAAACAATAATGAAGTGGGAGTATTTAGTAAGTTGACAAATTCTTATTGTCTCGTCGCTATCGGCGGATCCGAAAATTTCTACAGCGTGTTCGAGGCCGAATTGGCTGATACAATCCCCGTAGTGCACGCGAGCATTGCCGGTTGCCGCATCATTGGACGCATGACTGTTGCTAACAAGAACGGCCTGCTCGTGCCATCGTCCACCACAGACACAGAATTGCAACACATTAGAAATAGTTTACCGGAGAACGTGAAGGTTCAGCGTGTAGAGGAACGCCTGAGCGCCCTCGGGAACGTGATCACATGCAACGACTACATTGCCCTCGTACACCCTGATTTGGACCGCGACACTGAGGAAATCCTTGCCGATACTCTAAATGTGGAAGTGTTCAGACAAACAGTAGCAGGAAACGTCCTAGTCGGCACTTACGCAGCGCTCAGCAACAGAGGCGGCCTTGTACACCCCAAAACGACAATCCAAGACCAAGATGAACTCTCATCCCTTCTACAAGTACCTTTAGTGGCAGGCACAGTGAACAGAGGCAGTGAAGTCATCGCTGCAGGACTCGTAGTTAACGATTGGTGTGCCTTCTGTGGTATGGACACTACATCAACTGAAATCTCGGTGATTGAAAGTGTATTTAAATTAAATGATGCAAATCCAACAGCTATCACATCCACAATGCGTGCTTCACTAATTGACAGTATGTCG
>BGIBMGA009830-TA-Spodoptera
ATGGCAGTCCGCGTCCAATTTGAAAATAATAATGAAGTAGGAGTGTTCAGTAAATTGACAAATTCCTATTGCCTTGTCGCAATCGGTGGATCGGAAAACTTTTACAGCGTGTTCGAGGCAGAATTGTCTGAAACCATACCCGTGGTGCATGTGAGCATTGCAGGGTGCAGAATCATCGGCCGTATGACGGTTGGAAACAAAAATGGACTTCTGGTGCCTTCATCGACAACAGACACAGAGTTGCAACATATTAGAAACAGTTTACCGGACGCCGTCAAAGTGCAGCGGGTGGAGGAGCGACTCAGTGCACTCGGGAACGTGATCGCCTGCAACGACTATGTGGCGCTCGTGCACCCAGATCTAGACCGAGACACAGAGGAAATACTCGCAGACACACTGGATGTGGAAGTGTTCAGACAAACAGTCGCAGGCAATGTTTTAGTCGGCTCGTACGCTGCGCTCAGTAATCGAGGCGGGCTCGTTCATCCCAAGACCACAATTCAAGACCAGGATGAATTGTCATCTCTGCTGCAAGTACCATTGGTGGCGGGCACAGTGAACAGAGGTAGTGACGTCATTGCTGCAGGGATGGTGGTCAACGATTGGTGCGCATTCTGTGGCTTAGACACAACATCAACAGAAATCTCAGTTATAGAAAGTGTATTCAAGCTGAACGATGCCAAGCCCACAGCCATCACATCAACTATGAGAGCATCCCTCATTGACAGCATGTCC
