# Supplementary material for: PCR primers for 30 novel gene regions in the nuclear genomes of Lepidoptera
Source: Zookeys. 2016 Jun 8;(596):129–41. doi: 10.3897/zookeys.596.8399 (PMC4926658; doi:10.3897/zookeys.596.8399)
Supplement: Supplementary material 2 — Sequences used for designing primers [file zookeys-596-129-s002.zip › Gene_regions/Successful/UDPG6DH.fst]

>bmor_UDPG6DH-Plutella
ATATGCTGTTTAGGCGCCGGCTACGTAGGAGGACCGACTTGCAGCGTCATAGCGCTGAAG
TGTCCCGACATCAGGGTGACTGTCTGTGATATGAGCGTGGAGAGGATCAACCAGTGGAAC
TCGGAAAAACTGCCCATCTACGAACCTGGGCTTGATGAAGTCGTCCAGAAGTGCCGCGGC
AAAAACCTCTTCTTCTCCACCGACATTGCTAAGGGCATACGCGAGGCCGACCTCATATTC
ATCTCGGTCAACACACCGACGAAACTATACGGTAATGGCAAAGGCAGGGCCGCAGACTTG
AAGTACATTGAGGGAGCTGCACGCATGATAGCTGAACTGGCTACAAGCAATAAGATTGTG
GTGGAAAAGAGCACTGTTCCTGTAAAAGCTGCTGAGATTATCATGAAAATCCTACGCGCT
AACACTAAGCCTGGAGTTGAGTATCAGATTCTGTCAAACCCTGAGTTTCTGGCTGAAGGC
AGTGCCATTGTGGATCTGTTGGAAGCTGACCGAGTGCTCATCGGCGGTGAAGACACTGCT
GAAGGTCACGAGGCAGTGAAGAAGCTGTGCTGGGTGTATGAGCACTGGATAGACACCAAG
AACATTCTTACCACCAATACTTGGAGCTCAGAGCTCTCTAAGCTGGCAGCAAATGCATTT
TTAGCCCAAAGGATCTCCAGTATAAACTCCCTGTCTGCGGTGTGTGAAGCCACTGGAGCA
GATGTGTCTGAGGTGGCCCGAGCCGTAGGCAAAGACTCCCGTATCGGACCCAAATTCTTA
GAAGCCTCAATTGGTTTTGGTGGGAGCTGTTTCCAAAAAGACATCCTGAACCTGATTTAC
TTATGTGAATGCTTGAATCTACCTGAAGTGGCTGCATACTGGCAACAAGTCATAGATCTA
AATGATTACCAGAAGACCAGGTTCACACGTAAAGTCATAGAGTCTCTGTTCAATACAATA
ACAGACAAGAAAATAGCTATACTCGGGTTTTCATTTAAGAAAAATACTGGTGACACAAGA
GAATCACCAGCTATCCATGTGGCCAAAACATTGTTGGAAGAAGGTGCCAAGCTACACATC
TACGACCCTAAAGTGGAACACGACCAAATATTCTTCGAGCTAACTCATCCAAGTATCACC
TCTGAACCGGAATTATTCCGCAAAAACATCCAGATCCACAACACAGCATACTCAGCCATA
GCAGGAACACATGCAATAGTTCTATGTACAGAGTGGGACGAATTCAAAGAGTTGGACTAT
AAGAAAATATATGATGTTATGATGAAACCAGCCTACATCTTTGATGGCCGCAAGATCCTG
GACCATGATTCTCTGGTGAACATGGGGTTCCATGTCCAGACAATCGGCAAGAGGCTGTCA
AGGACCAACAGTTTAAGAGCACAAGGCAGTCAAGCACAACCC
>Manduca_sexta_NW_G002
ATTTGCTGTTTGGGCGCGGGGTACGTCGGCGGGCCGACTTGCAGCGTGATCGCTCTCAAA
TGCCCCAACATCACAGTAACGGTATGCGACAAGAGTGTGGAGCGGATAAACCAGTGGAAT
TCGGAGAAGCTTCCGATATACGAGCCCGGTCTGGACGAGGTTGTGAAGAAATGTCGAGGT
AAAAACTTATTCTTTTCTACTGATATCGCGAAGGGGATCCAGGAAGCGGATCTGATATTC
ATTTCCGTGAATACACCCACCAAAACTTTCGGTAACGGGAAGGGACGCGCGGCGGATTTG
AAATACATAGAGAGTGCGGCGCGTATGATTGCTGACTTGGCGACTAGTAATAAAATTGTG
GTGGAGAAAAGTACGGTGCCAGTAAAGGCCGCAGAGATTATCATGAAAATCCTCAGAGCC
AACACAAAGCCAGGTGTTGAGTATCAGATTCTGTCAAACCCAGAGTTTTTGGCTGAAGGA
ACGGCC??????????????????????????????????????????????????????
???GGTCAGAAGGCAGTGCAAGCTCTGTGCTGGGTTTATGAACACTGGATTCCAGCTAAA
AACATACTTACAACAAACACTTGGAGTTCTGAGTTGTCGAAGCTTGCCGCAAATGCATTC
CTAGCGCAGAGAATCTCTAGTATTAATTCCCTATCTGCTGTCTGTGAGGCAACAGGTGCT
GACGTGTCTGAAGTGGCCAGGGCAGTTGGTAGAGACAGCCGTATCGGCCCTAAGTTTCTT
GAAGCATCTATCGGTTTTGGAGGCAGCTGTTTCCAGAAGGACATATTAAACTTGATTTAC
TTGTGTGAATGCCTGAACTTGCCTGAAGTTGCTGCGTATTGGCAGCAAGTTGTAAGCCTG
AATGACTACCAGAAGACCAGGTTTACACGTAAAGTTATAGAGTCTCTTTTCAACACAGTT
TCTGATAAGAAAATAGCTATACTCGGATTCTCATTTAAAAAGAATACGGGAGACACAAGG
GAGTCTCCTGCTATATACGTTTCAAATACATTGTTAGATGAAGGGGCGAAACTTCACATA
TATGACCCTAAGGTGGAGGTGGACCAGATTTACTACGAGCTGACTAATGCATATGTTACA
TCTGAGCCAGAGAGGGTGCGTAAAAACATCCAGATCCACGACACGGCGTATTCGGCGGTG
ACCGGGGCGCACGCCATCGTACTCTGCACCGAATGGGACGAGTTCAAAGAGCTGGACTTC
AAGAAGATCTACGACGCGATGATGAAGCCCGCGTACATCTTCGACGGCAGGAAGATCCTG
GACCACGAGGCGCTCATCAATATAGGCTTCCATGTGCAGACGATAGGGAAGAGGCTGTCC
AGGGCAGGCAGCATCAGGGCGCAGGGGAGTCAGACGATGCCA
>Bombyx_mori_NW_G003
ATCTGCTGTTTAGGAGCTGGTTATGTCGGCGGTCCAACCTGCAGTGTTATAGCACTGAAA
TGCCCCAATATTAAGGTAACGGTTTGCGACAAAAGCGAAGAGAGGATAAAGCAATGGAAC
TCTGATAAGCTACCGATTTACGAGCCTGGCCTAGACGATGTAGTCCGCGAATGTAGAGGT
AAAAATTTATTTTTCTCAACGAACATCGCCGAAAGCATTCGGGAAGCCGATTTAATATTT
ATATCCGTTAACACGCCCACGAAGACAATAGGTAATGGGAAAGGGCGAGCTGCAGACTTG
AAGTACATAGAGAGCGCAGCCCGCATGATAGCGGATCTGGCCACCAGCAATAAGATTGTC
GTCGAGAAATCGACTGTTCCAGTCAAAGCTGCTGAAATTATTATGAAAATCCTTCGTGCC
AATACCAAACCTGGCGTTGAGTACCAGATCCTGTCGAACCCTGAGTTTTTAGCAGAGGGA
ACCGCTATAGTTGATCTTGTTGAGGCTGAAAGAGTTCTGATCGGCGGGGAAGACACCCCA
GAAGGCCAGAAAGCTGTTCAGGAACTATGCTGGGTGTACGAACACTGGATCCCGGCGAAG
AACATCCTGACAACCAATACTTGGAGTTCAGAGCTGTCTAAACTTGCAGCAAATGCCTTC
CTTGCCCAACGAATATCGAGCATCAACTCGTTATCAGCTGTCTGTGAAGCAACAGGTGCT
GATGTGTCAGAAGTGGCCAGAGCTGTTGGTAGGGACTCTCGTATTGGCCCCAAGTTCCTT
GAGGCTTCCATCGGCTTTGGGGGCAGTTGTTTCCAGAAAGATATATTAAATTTGATTTAT
TTGTGTGAATGCTTGAATCTGCCAGAAGTGGCAGCCTACTGGCAGCAAGTGGTGAGCTTA
AACGACTACCAGAAGACCAGGTTCACTCGGAAAGTAATTGAGGCACTCTTCAATACAGTA
TCAGATAAGAAAATAGCTATACTCGGATTCTCATTCAAGAAGAACACAGGGGACACAAGA
GAGTCTCCTGCCATATATGTCTGCAGTACGTTATTAGACGAAGGTGCAAAGCTGCACATT
TATGATCCGAAGGTGGAGCACGACCAGATATACTATGAGCTGACCAATCCCTATGTTACC
TCAGAGCCTGAGAAAGTGCGGAAAAACATTACGATCCACGACTCAGCCTATTCAGCGATA
TCAGGGGCTCACGCCATCATCCTATGCACGGAGTGGGACGAATTCAGGAGCCTGGACTTC
AAGAAAATCTACAACAACATGATGAAGCCGGCATACCTGTTTGACGGGAGGAAGATTCTG
GACCACGATATGCTGATCAACATTGGCTTCCACGTTCAGACAATAGGGAAGAGGCTCTCC
AGGACTAACAGCATTAGAGCCCAAGGCAGTCAGACCATGCCC
>bmor_UDPG6DH-Danaus
ATTTGCTGTCTGGGTGCTGGCTACGTCGGAGGACCTACGTGCAGTGTTATTGCTCTCAAA
TGCCCTAATATTAAAGTGACCGTGTGTGACAAGAGCTTGGAGAGGATAAATCAATGGAAC
TCCGATAAATTACCTATTTATGAGCCCGGTTTGGACGAAGTTGTTAGGCAATGTCGCGGA
CGAAACTTGTTCTTCTCGACGGACATAGAATCGAGCATTTTGGAGGCTGATTTAATTTTC
ATCTCAGTGAACACACCGACTAAAACGATCGGAAACGGCAAAGGTAGGGCTGCGGATCTG
AAGTATATAGAAGGTGCCGCCCGCATGATAGCCGATATAGCGACTAGTAATAAAATAGTA
GTAGAAAAGAGCACGGTGCCAGTGAAAGCGGCAGAAATCATCATGAAGATTCTTCGCGCT
AACACGAAACCCGGCGTCGAATATCAAATATTATCCAACCCGGAGTTCTTAGCTGAAGGT
ACAGCGATCGTGGACTTGGTAGAAGCTGAAAGGGTCCTAATAGGAGGAGAAGACACTCCT
GAAGGCCAGAAGGCGGTGCAGCAATTGTGTTGGGTCTACGAGCATTGGATTCCTGCCAAA
AACATACTCACAACTAATACTTGGAGTTCAGAGTTGTCGAAGCTGGCTGCAAATGCCTTT
CTGGCTCAAAGGATATCCAGTATTAACTCACTGTCTGCCGTCTGTGAGGCTACAGGCGCT
GATGTCTCTGAGGTAGCCAGAGCAGTCGGTAGAGATTCAAGAATCGGCCCAAAATTCCTC
GAAGCCTCAATAGGCTTTGGAGGTAGTTGCTTCCAAAAGGATATCCTCAATTTAATTTAT
CTATCCGAGTGCTTAAATCTGCCGGAGGTGGCCGCCTACTGGCAGCAAGTTGTTAGCTTG
AACGATTACCAGAAAACAAGGTTCACCCGCAAAGTGATTGAATCATTATTCAACACTGTT
GCCGACAAGAAAATTGCTATACTTGGCTTTTCATTTAAAAAGAACACCGGAGACACCAGA
GAGTCCCCAGCTATATATGTTTGTAAGACGTTATTGGATGAGGGGGCAAAACTGCACATT
TATGACCCTAAAGTGGAACATGAACAAATCTTCTATGAGCTATCTCATCCGCTGGTCACA
AATGAGCCGGAGATTGTTCGGAAGAACATCCAAATACACGAAACCGCTTACTCAGCTGTC
GCTGGAGCTCATGCCCTCGTGCTCTGCACCGAGTGGGATGAATTCAAAACCTTAGATTAT
AAGAAAATATATGAAGTAATGATGAAGCCGGCCTATGTGTTTGATGGAAGAAAGATCCTC
GATCACGAGGCCTTATTGAACATGGGATTCCATGTTCAGACGATCGGCAAGAGGCTGTCC
AGGACCAGCAGCATCCGGGCTCAAGGCAGTCAGACCATGCCG
>bmor_UDPG6DH-Heliconius
ATATGTTGTCTTGGTGCAGGATACGTTGGAGGTCCTACTTGCAGTGTTATAGCATTAAAA
TGCCCGAATATTAAAGTTACTGTGTGCGACAAAAGCGTAGACAGAATAAACCAGTGGAAC
TCAGAAAAATTACCTATTTACGAACCAGGTTTGGACGAAGTTGTGAAACAATGCAGAGGT
AGGAATTTGTTCTTTTCTACTGATATAGAAACTAGTATATTAGAAGCTGATCTTATATTT
ATATCTGTGAACACGCCAACTAAAACAATAGGTAACGGTAAAGGTAGGGCTGCCGATTTA
AAATATATAGAAGGCGCAGCACGCATGATCGCCGATATAGCGACAAGTAATAAAATAGTA
GTAGAAAAGAGCACAGTGCCAGTGAAAGCGGCTGAAATTATTATGAAAATATTGCGTGCA
AATACAAAACCAGGTGTAGAATACCAAATTCTGTCTAATCCTGAGTTCTTGGCTGAAGGA
ACAGCCATTGTTGATTTGGTTGAAGCTGAAAGGGTGCTGATAGGTGGTGAAGAAACTCCT
GAAGGTCGGAAGGCTGTACAGGACCTGTGCTGGGTGTATGAACATTGGATACCAGCTAAG
AACATCTTAACAACTAATACTTGGAGCTCAGAATTATCAAAATTAGCAGCAAATGCATTT
CTAGCCCAAAGAATCTCCAGTATTAATTCTCTATCAGCAGTATGTGAAGCTACTGGAGCT
GATGTATCTGAAGTAGCTCGAGCAGTTGGTCGAGACTCCAGAATTGGCCCTAAATTCCTT
GAAGCATCTATCGGTTTTGGAGGCAGCTGTTTCCAAAAGGATATCCTTAACTTAATATAC
TTATCTGAATGTCTGAACCTTCCAGAAGTAGCTGCATACTGGCAACAAGTAGTCAATTTG
AATGATTATCAAAAAACAAGATTTACAAGAAAAGTGATAGAATCTTTATTTAACACTGTT
GCTGATAAGAACATTGCAATACTAGGATTTTCATTTAAGAAGAACACAGGGGACACCAGA
GAGTCTCCAGCAATATATGTCTCTAAGACACTGTTAGACGAAGGGGCAAAGCTACACATA
TATGACCCAAAAGTGGAACATGATCAAATATATTATGAATTAACACATCCCTTAGTCACA
AACGAACCTGAACTAGTTCGTAAAAATATAGAAATCCATGATTCTGCATACTCCGCAGTA
TCTGGAGCGCATGCAATCGTGTTATGTACCGAATGGGATGAATTCAAAAGTCTTGATTAT
AAGAAAATTTATGAAGTTATGATGAAACCTGCATATATCTTTGATGGAAGAAAGATTCTA
GATCATGAGGCTCTGCAGCGTATTGGTTTCCACGTTCAGACTATTGGAAGAAGACTGTCC
AGGACCAGCAGTATCCGAGCTCAGGGTAGCCAGACTATGCCA
>bmor_UDPG6DH-Chilo
ATTTGCTGCCTGGGTGCGGGCTATGTTGGAGGCCCAACTTGCAGTGTGATCGCTCTAAAG
TGCCCCCATATCAGAGTGACAGTGTGTGATAAAAGTGCTGAACGTATAGGCCAGTGGAAT
TCGGACAAACTGCCTATATACGAGCCAGGATTGGACGATGTAGTGCAGCAGTGTAGAGGC
AAAAATCTATTCTTTTCTACGGACATTGCTAAAGGCATTCGGGAAGCGGACTTGATCTTT
ATATCTGTGAACACGCCCACCAAAACCTTTGGCAATGGCAAAGGTAGGGCCGCAGACTTG
AAATACATCGAAGGCGCTGCGAGAATGATCGCGGATTTGGCGACCAGCAACAAAATAGTG
GTCGAGAAAAGCACTGTACCAGTGAAAGCCGCCGAAATTATCATGAAAATACTCAGGGCG
AACACGAAACCTGGTGTCGAGTATCAGATACTGTCCAACCCAGAGTTTTTAGCTGAAGGC
ACTGCAATAGTTGATCTGGTTGAAGCAGAAAGAGTTTTAATTGGTGGGGAAGACACTCCT
GAGGGTCAGAAAGCTATTCAAGAGCTCTGCTGGGTGTATGAACACTGGATACCATCGAAG
AATATAATCACAACAAACACTTGGAGTTCTGAGCTGTCAAAACTTGCTGCGAATGCTTTC
TTAGCCCAAAGAATATCAAGCATCAACTCCTTGTCAGCTGTGTGTGAGGCCACTGGTGCT
GATGTGTCAGAAGTGGCTCGTGCTATCGGCCGTGATTCTCGTATCGGACCTAAGTTCCTG
GAGGCATCTATTGGGTTTGGAGGCAGCTGTTTCCAGAAAGACATTCTTAATCTTATATAC
CTGTGTGAGTGCTTAAACCTGCCAGAAGTGGCTGCATATTGGCAGCAAGTTGTTGACTTA
AATGATTACCAGAAAACCCGTTTCACTAGGAAAGTCATTGAATCACTATTTAACACTGTA
ACAGATAAGAATATAGCCATACTAGGGTTTTCTTTCAAGAAAAACACCGGTGATACCAGA
GAGTCTCCAGCTCTTTATGTTTCAACAACTTTGCTTGACGAAGGAGCAAAACTTCACATA
TACGACCCGAAAGTTGAAGATGAACAGATCATGTATGATTTGACACATCCGTCTGTCTGC
TCAGAACCGGAAGTGGTCAGAAAGAATGTACATATTCACAGATCTGCGTACTCCGCAGTG
ACTGGTGCGCATGCAATAGTTTTGTGTACCGAATGGGATGAATTCAAGGAGCTGGACTTC
AGAAAAATATATGAAGTTATGATGAAGCCTGCGTACATATTCGATGGACGCAAACTGCTC
GACCATGAGACGTTGTTGAACATCGGTTTCCACGTGCAGACGATTGGGAAGAAGTTGTGC
AGGACAAGCAGCATCAGAGCTCAAGGCAGTCAGACGTTGCCG
>bmor_UDPG6DH-Spodoptera
ATATGTTGTTTGGGAGCGGGGTATGTCGGCGGGCCAACTTGCAGTGTGATCGCGCTGAAA
TGTCCAAATATCCAAGTGACAGTATGTGACAAGTCAGTAGACAGGATAAATCAGTGGAAT
TCTGATAAATTGCCGATATACGAGCCCGGTTTGGATGATGTAGTGCGGCAGTGTCGCGGT
AAGAATCTGTTCTTTTCAACTGACATCGCTAAGGGCATTCGGGAGGCTGATTTGATATTT
ATTTCCGTCAATACGCCCACTAAAACGTTTGGTAACGGTAAGGGCAGGGCCGCTGACCTC
AAGTATGTGGAGAGTGCAGCCCGAATGATCGCTGACCTGGCTACGAGCAACAAGATTGTT
GTGGAAAAGAGTACTGTTCCTGTGAAGGCCGCTGAAATCATCATGAAGATACTGCGAGCT
AATACTAAGCCAGGTGTAGAGTATCAGATCCTGTCTAACCCCGAGTTCTTGGCTGAAGGA
ACAGCTATTGTTGACCTGGTCGAGGCCGAGAGAGTGCTAATCGGTGGTGAAGACACGCCA
GAAGGCCAGAAAGCCATCCAAGAACTGTGCTGGGTATATGAGCACTGGATTCCGGCGAAA
AACATCCTTACTACCAACACTTGGAGTTCGGAATTGTCTAAGTTAGCTGCTAATGCATTC
CTTGCACAGCGGATTTCAAGTATCAACTCTCTATCAGCCGTTTGTGAGGCTACCGGTGCC
GATGTGTCTGAGGTAGCCAGGGCAGTTGGCCGAGACTCGCGTATTGGACCGAAATTCCTT
GAAGCATCCATTGGTTTTGGAGGCAGCTGCTTCCAAAAAGACATTTTGAACCTTATCTAT
CTCTGTGAATGTTTAAATTTGCCCGAAGTTGCTGCATACTGGCAACAAGTATTAAGCCTG
AACGACTATCAGAAGACAAGATTCACTAGGAAAGTCATCGAATCACTATTCAACACGGTA
TCGGATAAAAACATTGCGATACTAGGCTTTTCGTTTAAGAAAAACACAGGTGACACACGT
GAGTCTCCGGCTATTCACGTTTCAAAGACTTTACTTGACGAGGGAGCAAAACTCCACATC
TACGATCCTAAAGTAGAACCGGACCAGATTTTCTATGAACTGACAAGTCCGTATTTGACG
TCAGAGCCGGAGATTGTGAAGAAGAATGTGGAGATCCATGACACAGCGTACTCGGCTGTT
ACGGGGGCCCATGCTATAGTTCTGTGTACCGAATGGGACGAGTTTAAAGTACTGGACTTT
AAGAAAATCTATGAAGTGATGATGAAGCCTGCGTACATATTTGATGGCCGGAAGATCTTG
AACCATGAGGCGCTGCAGAACATCGGTTTCCATGTGCAGACTATTGGCAAGAGGCTGAGC
CGAGTCGGCAGCATACGAGCGCAGGGGAGTCAGACGATGCCC
