# Supplementary material for: PCR primers for 30 novel gene regions in the nuclear genomes of Lepidoptera
Source: Zookeys. 2016 Jun 8;(596):129–41. doi: 10.3897/zookeys.596.8399 (PMC4926658; doi:10.3897/zookeys.596.8399)
Supplement: Supplementary material 2 — Sequences used for designing primers [file zookeys-596-129-s002.zip › Gene_regions/Successful/VPS4.fst]

>BGIBMGA006243-TA-Manduca
AAAAGTGAAGATAAGAAGAGTGACAGTGACAGTGATTCTGACGATCCAGAGAAAAAGAAATTACAGGGAAAACTTGAAGGAGCTATTGTTGTGGAAAAACCTCATGTGAAATGGAGTGATGTGGCTGGTTTGGAGGCTGCTAAAGAAGCTTTGAAGGAGGCTGTCATTCTACCAATAAAATTCCCACATTTGTTCACTGGTAAGAGGATACCCTGGAAGGGGATCCTGCTTTTTGGGCCTCCTGGTACTGGTAAGTCATACTTAGCTAAAGCTGTGGCTACAGAAGCTAATAATTCAACATTCTTTTCTGTGTCCTCATCTGATCTTGTGTCCAAATGGCTTGGTGAATCTGAGAAATTGGTGAGAAACTTATTTGATCTTGCACGACAACATAAACCAAGTATTATTTTCATTGATGAAATTGATTCCCTTTGCTCATCACGTTCTGATAATGAATCTGAATCGGCTCGAAGGATCAAAACTGAATTCCTGGTTCAAATGCAAGGTGTCGGTAACGATATGGATGGCATTTTAGTTCTGGGTGCTACAAATATTCCATGGGTTCTTGACGCAGCTATCAGGAGACGTTTTGAGAAGCGTATTTACATAGCACTACCAGAAGAGCACGCGCGTCTTGATATGTTTAAACTGCACATGGGAAATACCCGACACCAGCTTTCAGAACAAGATCTAAAAGTATTAGCTGCTAAAACCGATGGGTATTCCGGCGCTGATATAAGCATTGTCGTTCGCGATGCTTTGATGCAGCCCGTTCGTAAAGTTCAGTCGGCCACACATTTCAAGAAAGTTACTGGCCCTAGTCCAACAGATCCTAACCTTATAGTTAATGACTTGCTAACTCCTTGTTCGCCTGGTGATCCGGGAGCTGTAGAGATGACTTGGATGGACGTACCGAGCGACAAATTAGGAGAACCGCCCGTCACAATGTCCGATATGTTGAGATCTCTCGCAACATCTAAACCTACTGTTAATGACGATGACATGATAAAACTCAGGAAGTTCATGGACGATTTCGGTCAAGAGGGA
>BGIBMGA006243-TA-Bombyx
AAAAGTGATGATAAGAAGAGTGATAGTGACAGTGATTCTGATGATCCAGAAAAGAAAAAACTACAAGGGAAACTTGAAGGAGCTATTGTGGTAGAGAAACCTCATGTGAAGTGGAGTGATGTAGCTGGTCTAGAAGCCGCTAAGGAAGCATTGAAAGAGGCTGTAATTCTACCAATAAAATTTCCACATTTGTTTACTGGCAAGAGAATACCATGGAAGGGCATCTTATTATTTGGACCCCCTGGTACTGGTAAGTCATACTTGGCAAAGGCTGTGGCTACTGAAGCAAACAATTCAACATTCTTCTCTGTTTCATCATCTGATCTGGTTTCTAAATGGCTGGGTGAGTCGGAGAAGTTGGTAAAGAACTTATTTGACCTTGCTCGACAACATAAACCGAGCATCATCTTTATTGATGAAATAGATTCACTTTGCTCTTCCCGTTCAGACAACGAATCTGAATCGGCTCGTAGGATCAAGACAGAATTCCTTGTTCAAATGCAAGGTGTTGGTAATGATATGGATGGCATTTTAGTTCTTGGTGCCACAAATATACCATGGGTCCTTGATTCTGCTATTCGAAGGCGTTTTGAGAAGCGTATTTACATTGCTCTGCCAGAAGAACATGCCCGTCTTGATATGTTTAAGTTGCATTTAGGCAACACAAGACATCAACTGTCTGAACAAGATATGAAATTATTAGCGGCTAAAAGTGAGGGATATTCCGGTGCGGATATCAGCATTGTTGTCCGTGATGCACTAATGCAACCTGTACGTAAAGTACAATCTGCCACACACTTTAAAAAAATATCTGGTCCGAGCCCAACTGATCCTAATGTTATTGTCAATGACCTTCTGACGCCATGTTCGCCTGGTGACCCAGGAGCTATAGAAATGACCTGGATCGATGTGCCTAGTGACAAACTTGGCGAGCCGCCAGTTACAATGTCAGACATGTTGAGATCTTTAGCTGTTTCGAAGCCTACTGTAAATGATGATGATATGGTAAAATTGAGGAAATTCATGGAAGACTTTGGTCAGGAAGGA
>BGIBMGA006243-TA-Danaus
AAGAGTGAAGATAAAAAGAGTGATAGCGACAGTGATTCTGATGACCCAGAAAAGAAAAAGCTGCAGGGAAAATTGGAGGGAGCAATTGTGGTTGAGAAACCCCATGTGAAGTGGAGTGATGTAGCTGGACTTGAAGCTGCTAAGGAAGCTCTGAAAGAGGCTGTCATTCTACCAATTAAATTCCCACATTTATTTACTGGCAAAAGAATCCCATGGAAGGGAATATTGCTTTTTGGCCCACCCGGTACTGGTAAATCTTACTTAGCCAAAGCTGTTGCTACTGAAGCAAATAATTCTACATTTTTTTCTGTTTCCTCATCTGACCTTGTATCTAAATGGCTTGGAGAATCAGAGAAATTAGTGAAAAATCTGTTTGAGTTGGCAAGACAGCATAAGCCAAGTATAATATTCATTGATGAAATTGACTCCCTTTGCTCATCCCGGTCGGACAATGAATCTGAATCAGCTAGAAGGATCAAAACTGAGTTTTTAGTACAGATGCAAGGTGTTGGTAATGACATGGATGGTATCTTAGTACTTGGAGCTACTAATATTCCTTGGGTTCTGGATTCTGCTATTAGGAGGAGATTTGAGAAACGTATTTATATAGCTCTCCCTGAAGAACATGCTCGTTTAGATATGTTTAAACTGCATCTAGGTAACACTCGACATATATTGACAGAACAAGATATGAAAACGTTAGCTACAAAATCTGATGGATACTCAGGTGCTGACATTAGTATTGTTGTTCGTGATGCTTTGATGCAGCCTGTGCGAAAAGTCCAGTCTTCAACACACTTTAAGAAAGTTTCTGGACCTAGCCCCACTGACCCTAATGTGATTGTGAATGATCTTTTAACCCCTTGTTCACCAGGAGATGCTGGAGCTATGGAAATGACCTGGATGGATGTACCAAGTGACAAACTTGCTGAACCGCCTGTAACTATGTCAGACATGCTTAGATCCCTTGCAACATCTAAACCTACTGTCAATGATGATGACATGATTAAATTGAAGAAGTTCATGGAAGATTTTGGCCAGGAAGGA
>BGIBMGA006243-TA-Heliconius
AAAAGTGAAGATAAGAAAAGTGATAGCGACAGTGATTCTGATGATCCAGAAAAGAAAAAATTACAGGGCAAGCTCGAAGGAGCAATTGTTGTTGAAAAGCCACATGTTAAATGGAGTGATGTAGCTGGACTGGAAGCTGCTAAAGAAGCCTTAAAGGAAGCTGTAATTCTTCCTATTAAGTTCCCACATTTGTTTACAGGAAAGAGAATTCCCTGGAAGGGAATACTTCTATTTGGTCCCCCTGGTACTGGTAAATCATATTTAGCTAAAGCAGTAGCAACAGAAGCTAACAATTCAACATTTTTCTCTGTATCATCATCAGATCTTGTATCCAAATGGCTTGGTGAATCTGAGAAACTTGTGAAGAACTTATTTGAATTGGCTCGTCAACACAAACCAAGTATCATATTTATTGATGAAATTGATTCTTTGTGTTCATCACGTTCAGACAACGAATCTGAATCTGCTCGGAGAATCAAGACCGAGTTTCTAGTTCAAATGCAAGGTGTTGGCAACGACATGGATGGTATTTTAGTACTAGGCGCAACCAACATTCCATGGGTTCTAGATGCAGCTATTCGGCGTCGTTTCGAAAAACGTATTTACATAACCTTACCTGAAGAACATGCCAGATTAGATATGTTCAAATTGCATCTTGGCAACACACGGCACCAATTGACAGAACAAGATATGAAGGTGTTAGCATCTAAAACCGATGGATACTCAGGAGCTGATATAAGCATTGTAGTTCGAGATGCATTAATGCAGCCTGTTCGTAAAGTGCAATCTGCAACTCATTTCAAAAAAGTATCTGGTCCAAGCCCCTTAGATCCAAATACAATAGTGAACGATCTCTTGACACCTTGTTCTCCTGGAGATCCTGGAGCCATGGAGATGACTTGGATGGATGTTCCAAGTGACAAGCTCGGTGAACCACCAGTTACTATGTCCGACATGCTCAGATCTTTAGCTACATCCAAACCAACTGTCAATGACGATGATATGATTAAACTGAAGAAATTCATGGAAGATTTTGGTCAAGAAGGT
>BGIBMGA006243-TA-Melitaea
AAGAGTGAAGATAAGAAGAGTGATAGTGATAGCGATTCTGATGACCCTGAAAAGAAGAAATTGCAGGGGAAACTTGAGGGAGCTATTGTTGTTGAAAAACCCCATGTTAAATGGAGTGATGTAGCTGGCCTAGAAGCAGCCAAAGAAGCTTTAAAAGAGGCAGTCATATTGCCTATCAAATTTCCTCATTTATTTACCGGTAAAAGAATACCCTGGAAGGGTATCCTTTTATTTGGTCCCCCTGGAACTGGTAAATCCTATTTAGCTAAGGCTGTGGCTACGGAAGCTAACAATTCTACTTTCTTTTCTGTATCATCATCTGATCTTGTATCAAAATGGCTTGGCGAATCAGAAAAACTTGTAAAAAATCTGTTTGAACTTGCAAGGCAGCATAAACCAAGCATTATATTTATTGATGAGATTGATTCTTTATGCTCGTCTCGTTCCGATAATGAATCTGAATCTGCTAGGAGGATCAAAACTGAGTTTCTAGTGCAGATGCAAGGTGTAGGGAATGATATGGATGGCATTTTAGTTCTTGGAGCCACAAACATCCCATGGGTTCTTGATGCAGCTATAAGAAGGCGTTTTGAGAAACGTATTTATATAGCATTGCCAGAGGAGCATGCTAGACTGGATATGTTCAAATTACATCTCGGAAATACAAGGCATCAGTTAACTGAGCAAGATATGAAAGTGTTAGCTGCAAAGACTGAAGGATATTCCGGAGCAGATATTAGTATTGTCGTTCGAGATGCTTTAATGCAACCTGTCCGCAAAGTACAATCTGCAACTCATTTTAAGAAAGTGTCTGGACCTAGTCCAACAGATCCGAATTTAATAGTTAATGACCTCTTAACGCCATGTTCTCCAGGGGATCCAGGAGCAATGGAAATGACGTGGATGGAGGTACCGAGTGACAAACTCGGTGAACCACCAGTTACTATGTCTGACATGCTTCGATCACTAGCAACATCAAAACCAACTGTCAATGATGATGACATGGTAAAATTGAAGAAGTTTATGGAAGATTTTGGTCAAGAGGGT
>BGIBMGA006243-TA-Spodoptera
AAAAGTGAAGATAAAAAGAGTGATAGTGACAGTGATTCCGATAATCCTGAGAAGAAAAAACTTCAAGGAAAACTTGAAGGTGCTATTGTAGTAGAGAAACCACATGTCAAGTGGAGTGATGTGGCTGGTTTAGAGGCAGCTAAGGAAGCTTTGAAGGAAGCTGTTATCCTCCCCATCAAATTCCCTCATCTCTTTACAGGTAAAAGAATACCTTGGAAGGGAATCCTACTCTTCGGACCCCCTGGTACTGGTAAATCTTATTTGGCTAAAGCTGTTGCTACTGAAGCCAATAACTCAACATTCTTCTCTGTCTCCTCTTCCGACCTTGTTTCCAAGTGGCTTGGTGAGTCTGAGAAGTTGGTGAAGAATCTTTTCGAGCTAGCTCGTCAACACAAACCAAGTATCATATTCATTGATGAAATAGATTCTTTGTGTTCATCTCGATCTGACAACGAGTCTGAATCGGCTCGACGAATCAAAACCGAATTTCTTGTACAGATGCAAGGTGTAGGCAACGATATGGATGGTATTCTAGTTCTCGGCGCTACAAATATCCCGTGGGTACTCGACTCTGCTATCAGGAGACGTTTTGAGAAGCGTATCTACATCGCACTACCTGAAGAACATGCGCGTTTGGACATGTTCAAGTTGCATCTGGGAAACACGAGGCATCAACTCACAGAGCAGGATTTGAAAGTGTTAGCTACTAAAACTGAAGGATACTCTGGTGCTGACATCTGTATCGTAGTTCGAGATGCGTTGATGCAGCCCGTACGTAAAGTACAGTCTGCTACACACTTCAAGAAAGTATCTGGCCCCAGCCCGTTAGACCCTAATGTAATCGCAAATGATCTTCTAACTCCTTGCTCTCCCGGCGACCCAGGCGCGATGGAAATGACTTGGATGGATGTACCTGGTGATAAATTGAATGAACCCCCAGTAACAATGTCCGACATGCTGCGCTCGCTAGCTATTTCGAAACCCACTGTGAATGACGAAGACATGGTCCGGCTTAGGAAGTTCATGGAAGATTTCGGTCAGGAAGGA
