# Supplementary material for: PCR primers for 30 novel gene regions in the nuclear genomes of Lepidoptera
Source: Zookeys. 2016 Jun 8;(596):129–41. doi: 10.3897/zookeys.596.8399 (PMC4926658; doi:10.3897/zookeys.596.8399)
Supplement: Supplementary material 2 — Sequences used for designing primers [file zookeys-596-129-s002.zip › Gene_regions/Successful/WD40.fst]

>BGIBMGA005930-TA-Plutella
ATGATGAAATTAGTTGATCAAGTGGTTCGGAGTTTTAAAGTTGCTAAAGTATTTAGAGAAAACACCGATAAAATAAACAGCATAGATTTCTCACCTAGCGGCGAAACTTTGATATCGTGCAGTGAAGATGATCAAATTGTTATTTATGACTGTGAGAAAGGAACTCAGATGATAACCGTAAACAGCAAGAAATATGGAGTAGATCTTATACATTTTACACACGCTAAAAACACTGCTATTCACAGTTCAACTAAAGTGGATGATACGATTAGATACCTATCTTTACATGACAATAAATACATTCGGTATTTTCCTGGCCATACTAAGAAAGTAGTGACCCTTTGTCTATCACCAGTGGAAGACACATTCCTGTCTGGATCTCTGGATAAAACCCTACGCCTTTGGGATTTACGATCACCAAACTGTCAAGGACTTATGAATCTATCTGGAAGACCTGTTGCAGCGTATGATCCGGAAGGGCTTATATTCGCCGCTGGTGTCAACTCTGAAAGCATAAAGCTTTATGACCTGAGATCCTATGACAAAGGTCCATTTGTTACATTTAAGCTGAATCAAGAAAAAGAATGTGATTGGACTGGACTAAAATTTTCTCGAGATGGTAAAACAATGTTGATAAGCACAAATGGTTCGATAATTCGCCTAGTCGACGCATACCATGGCACACCACTTCAGACATTCACAGGGCATCTTAACAACAAGGGTATACCAATAGAAGCATCATTCAGCCCTGACTCACAATACATATTCAGTGGCTCCACAGATGGAAGAGTGCATGTTTGGAATGCGGACACGGGTTACAAAGTATGTGTCTTAAATGGAGACCACCCTGCGCCAATTCAATGTGTTCAGTTCAATCCTAAATTTATGATGCTAGCTTCAGCATGCACAAACATGGCATTCTGGCTACCAACTATAGATGATGTT
>BGIBMGA005930-TA-Manduca
ATGATGAAATTGGTCGATCAAGTTGTGAGGAGCTTTAAAGTAGCAAAGGTTTTTCGAGAAAATACAGACAAAATTAACAGTATAGACTTTTCTCCTAGTGGCGAAACGCTAATATCTTGCAGTGAAGATGATCAAATTGTAATTTATGATTGCGAGAAAGGGACACAAATGATAACTGTGAACAGTAAAAAATACGGCGTCGATCTAATTCACTTCACACATGCCAAGAACACCGCGATTCATAGCTCAACGAAAGTTGATGATACAATAAGGTATTTGTCTTTACATGACAACAAATACATAAGATATTTTCCTGGTCATACGAAAAAaGTAGTGACATTATGCTTATCACCGGTGGAAGACACCTTTCTATCAGGGTCACTTGACAAAACACTGAGGTTATGGGATCTTCGTTCCCCAAATTGTCAGGGCTTGATGCACTTGTCCGGAAGACCTGTAGCAGCTTATGATCCTGAAGGCCTTATATTCGCAGCGGGAGTTAATTCTGAGAGCATCAAATTGTATGATTTGCGATCATTTGATAAAGGGCCTTTTGTCACATTTAAATTAAACCAAGAAAAGGAATGTGATTGGACTGGACTTAAATTTTCCCGAGATGGCAAAACAATGCTGATAAGTACAAATGGATCCATAATAAGATTAGTAGATGCATACCATGGCACACCTCTTCAGACCTTCACAGGCCATTTAAACAACAAAGGTATTCCTATAGAGGCATCGTTTAGTCCAGACTCACAGTATATCTTCAGTGGATCGACAGATGGCAGAGTACATGTATGGAATGCAGACACCGGTTACAAAGTCTGTGTACTGAATGGAGATCACCCAGCACCCATCCAGTGTGTACAATTCAATCCAAAATTTATGATGTTAGCGTCGGCTTGTACCAATATGGCGTTTTGGTTACCTACAATAGATGATGTT
>BGIBMGA005930-TA-Bombyx
ATGATGAAACTCGTTGATCAAGTTGTCCGAAGCTTTAAAGTTGCCAAAGTATTCCGTGAAAATACAGACAAAATTAACAGTATAGATTTTTCTCCTAATGGGGAGACATTGATTTCATGTAGCGAAGATGATCAAATCGTTATATACGATTGTGAAAAAGGAACACAAATGATTACGGTCAACAGTAAAAAATACGGGGTCGATTTGATACATTTTACACATGCCAAAAACACTGCAATTCACAGTTCCACCAAAGTAGACGACACAATACGGTATTTATCCCTTCACGATAACAAGTACATTAGATATTTCCCAGGGCATACAAAAAAAGTTGTGACAATGTGTTTATCCCCGGTTGAAGACACATTTTTATCTGGATCATTAGACAAAACATTACGACTGTGGGATCTTCGGTCGCCTAATTGTCAGGGACTAATGCATTTATCTGGAAGACCTGTTGCAGCTTATGACCCTGAAGGTCTCATATTTGCAGCTGGCGTTAATTCCGAGAGCATCAAGCTTTATGATTTGAGGTCTTTTGACAAGGGCCCCTTTGTCACATTTAAATTAAACCAAGAAAAGGAATGTGATTGGACAGGTTTGAAATTTTCCCGTGATGGCAAAACTATGTTAATAAGTACCAATGGGTCAATAATTCGTTTGGTGGATGCATATCATGGAACTCCACTTCAAACCTTCACTGGACACTTAAACAACAAAGGGATACCTATAGAAGCATCTTTTAGTCCTGATTCCCAGTACATCTTCAGTGGTTCAACAGATGGTCGTGTTCATGTCTGGAATGCTGATACTGGTTACAAAGTATGTGTCTTGAATGGTGATCATCCAGCACCTATACAATGCGTACAGTTCAATCCTAAGTTCATGATGCTGGCATCAGCATGTACAAATATGGCATTCTGGTTACCCACAATTGATGATGTT
>BGIBMGA005930-TA-Danaus
ATGATGAAGCTCGTGGACCAAGTTGTTAGGAGCTTTAAGGTTGCAAAGGTATTTCGAGAAAATACCGACAAAATAAATAGCATTGACTTTTCACCCAGTGGAGAAACTTTAATATCGTGCAGCGAGGATGATCAAATTGTTATATATGACTGCGAAAAAGGCACGCAAATGATCACAGTTAATAGTAAAAAATATGGTGTTGATTTGATACATTTTACCCATGCTAAAAACACTGCTATTCATAGCTCGACAAAGGTTGATGACACCATAAGATATTTATCTCTCCATGACAATAAATATATCAGATATTTTCCGGGCCATACGAAAAAAGTAGTAACACTATGTTTATCTCCTGTGGAAGACACGTTCTTGTCTGGATCTCTGGATAAAACTTTACGTCTTTGGGATTTACGTTCACCAAATTGCCAAGGCTTGATGCATTTGTCTGGTCGACCTGTAGCAGCATATGACCCTGAAGGCCTTATTTTTGCAGCAGGTGTAAACTCAGAGAGTATTAAACTTTATGACCTAAGATCATTTGACAAGGGCCCATTTGTAACCTTTAAATTAAACCAAGAAAAAGAATGTGATTGGACAGGGTTAAAATTCTCTAGAGATGGTAAGACAATGTTGATAAGTACTAATGGATCTATCATTCGATTAGTGGATGCATATCATGGCACACCATTACAAACCTTCACTGGTCATTTGAATAATAAAGGAATACCAATAGAGGCATCTTTCAGTCCTGATTCTCAATATGTATTCAGTGGATCAACAGACGGTAGAGTTCATGTTTGGAATGCTGACACAGGATACAAAGTTTGTGTACTCAATGGTGACCATCCGGCCCCAATACAGTGTGTTCAATTTAATCCCAAATATATGTTACTGGCATCGGCGTGCACTAACATGGCATTCTGGCTACCAACAATAGATGATGTT
>BGIBMGA005930-TA-Heliconius
ATGATGAAATTAGTGGATCAGGTTGTGAGAAGCTTTAAGGTGGCAAAAGTGTTTCGAGAAAATACAGACAAAATAAATAGTATAGATTTTTCTCCCACTGGTGAAACTTTGATATCTTGTAGTGAAGACGATCAAATTGTAATTTATGATTGCGAAAAAGGAACGCAAATGATAACTGTAAACAGCAAAAAATATGGTGTAGACTTGATACATTTTACACATGCTAAAAATACCGCAATACACAGTTCTACAAAAGTTGACGATACAATACGATATTTATCACTCCATGACAATAAATATATTAGATATTTCCCTGGGCATACAAAGAAAGTTGTTACTCTTTGTCTCTCACCTGTTGAAGATACTTTTTTATCAGGATCTTTGGATAAAACTTTGCGCCTTTGGGATTTACGTTCACCAAATTGTCAGGGCTTGATGCACCTATCAGGAAGACCAGTCGCAGCATATGACCCTGAGGGTCTTATATTTGCTGCGGGTGTAAACTCGGAGAGCATAAAGTTATATGATTTGCGTTCATTTGATAAGGGTCCTTTTGTTACATTTAAATTGAATCAAGAAAAAGAGTGTGACTGGACAGGACTTAAATTTTCAAGAGATGGTAAAACAATGTTAATAAGTACTAATGGTTCTATAATACGACTTGTAGATGCTTACCATGGAACCCCACTTCAAACATTTACTGGACATCTTAACAACAAGGGGATTCCTATTGAGGCATCATTTAGTCCTGATTCACAATATATATTTAGTGGATCAACAGATGGAAGGGTTCATGTTTGGAATGCTGATACTGGCTACAAGGTGTGCGTCTTAAATGGGGATCATCCAGCTCCTATACAGTGTGTTCAGTTCAATCCCAAATACATGTTACTCGCATCAGCATGTACTAATATGGCTTTTTGGCTACCAACTATAGATGATGTT
>BGIBMGA005930-TA-Melitaea
ATGATGAAACTAGTAGACCAAGTAGTTAGAAGTTTTAAGGTGGCTAAAGTCTTTCGTGAAAACACAGACAAAATAAATAGTATAGATTTCTCGCCGACAGGTGAAACTCTTATATCTTGTAGTGAAGATGACCAAATTGTTATATATGACTGCGAAAAAGGTACACAAATGATTACAGTCAACAGCAAAAAGTATGGTGTTGATTTAATACATTTCACACATGCCAAAAATACAGCTATTCACAGTTCTACCAAAGTAGATGATACAATAAGATATTTGTCACTACATGATAACAAATACATAAGATATTTTCCTGGACACACCAAGAAAGTGGTAACTTTATGCCTCTCACCTGTAGAGGATACATTTTTATCAGGGTCTTTAGATAAAACTTTACGTTTGTGGGATTTACGATCTCCAAATTGTCAAGGCCTAATGCATCTGTCTGGAAGACCAGTGGCAGCATACGATCCTGAAGGTCTTATATTTGCAGCTGGTGTAAACTCTGAGAGCATAAAACTATATGACTTGAGATCATTTGATAAAGGTCCTTTTGTAACATTTAAACTAAACCAAGAAAAAGAATGTGACTGGACTGGTTTAAAGTTTTCAAGGGATGGCAAAACAATGCTTATAAGTACAAATGGATCAATCATCAGATTAGTTGATGCTTATCATGGTACTCCATTACAAACTTTTACTGGTCATCTAAATAACAAAGGTATTCCTATTGAGGCATCATTTAGTCCAGATTCACAATACATCTTCAGTGGTTCAACCGACGGAAGAGTACATGTTTGGAACGCGGACACGGGGTATAAAGTATGTGTCTTAAATGGTGATCACCCAGCTCCAATTCAGTGTGTTCAATTTAATCCTAAATATATGTTGTTAGCATCAGCGTGTACAAACATGGCTTTCTGGCTACCAACAATAGATGATGTT
>BGIBMGA005930-TA-Chilo
ATGATGAAATTAATCGATCAGGTTGTTCGCAGTTTTAAGGTTGCCAAGGTGTTTCGAGAAAACACAGACAAAATAAATAGCATAGACTTCTCACCAAACGGCGAAACATTAATATCGTGCAGTGAAGATGACCAAATTGTTATTTACGACTGTGAAAAAGGTACACAAATGATAACGGTGAACAGCAAAAAATACGGTGTTGATCTAATACATTTTACTCACGCTAAAAACACCGCTATACATAGTTCCACCAAAGTTGATGATACAATAAGATATTTGTCACTTCATGATAACAAGTACATCAGATACTTTCCTGGCCACACAAAAAAAGTTGTCACTCTATGTCTGTCGCCCATAGGAGATACATTTTTATCAGGATCATTGGATAAAACGCTGCGTTTATGGGATCTTCGTTCGCCAAATTGTCAAGGACTGATGCATCTTTCAGGCCGTCCAGTTGCCGCTTATGATCCAGAAGGTTTAATATTTGCCGCTGGCGTTAATTCTGAAAGTATAAAGTTATATGACTTAAGATCATTTGACAAAGGTCCTTTTGTGACTTTTAAATTAAATCAAGAGAAAGAGTGTGACTGGACAGGTTTAAAGTTTTCACGTGATGGTAAAACAATGTTGATAAGTACAAATGGATCAATAATAAGACTTGTAGATGCCTATCATGGAACTCCATTGCAGACTTTTACAGGACACTTGAACAACAAAGGCATACCAATAGAAGCATCTTTCAGTCCTGACTCACAATATATATTTAGTGGCTCTACAGATGGTAGAGTTCATGTGTGGAATGCTGATACTGGTTATAAAGTGTGTGTTTTAAATGGAGATCATCCAGCACCAATACAGTGCGTTCAGTTTAACCCAAAGTTTATGATGTTGGCCTCTGCATGCACTAATATGGCATTCTGGTTGCCAACAATAGATGATGTA
>BGIBMGA005930-TA-Spodoptera
ATGATGAAATTAATCGATCCAGTTGTTCGAAGTTTCAAAGTGGCTAAAGTGTTTCGAGAAAACACAGACAAAATAAACAGTATAGACTTTTCTCCTACTGGTGAAACACTAATATCCTGCAGTGAAGATGATCAAATTGTTATATACGATTGTGAAAAAGGCACACAGTTGATCACTGTAAACAGTAAAAAATATGGTGTAGATCTAATACATTTTACACATGCCAAGAACACTGCCATACACAGTTCAACAAAGGTTGATGATACTATCAGATATTTATCACTTCACGACAACAAGTACATAAGATACTTTCCTGGCCATACCAAAAAAGTTGTCACTCTTTGTTTGTCACCAGTTGAAGATGTATTTCTGTCTGGATCATTAGACAAAACATTACGCTTGTGGGATCTTCGCTCTCCCAATTGCCAAGGCTTAATGCACCTATCAGGAAGACCTGTAGCAGCTTATGACCCCGAAGGCCTTATATTTGCTGCAGGAGTCAATTCAGAAAGTATCAAGCTCTATGATTTAAGATCATTTGATAAAGGCCCTTTTGTTACATTCAAATTGAATCAAGAAAAGGAATGTGATTGGACTGGATTAAAATTTTCACGAGATGGTAAAACTATATTGGTTAGTACAAATGGATCCATTATTCGACTTGTAGATGCTTATCATGGCACACCATTGCAGACCTTTACAGGTCACCTTAATAATAAAGGAATACCCATTGAAGCATCATTTAGTCCAGACTCACAGTATATATTCAGTGGTTCAACAGATGGAAGAGTTCATGTTTGGAATGCTGATACAGGTTATAAAGTGTGCGTCTTAAATGGTGATCATCCTGCTCCAATACAATGTGTACAATTTAACCCCAAGTTTATGATGCTGGCATCTGCCTGCACCAATATGGCATTTTGGTTACCTACATTAGATGATGTT
